# Supplementary material for: Prioritizing susceptibility genes for the prognosis of male-pattern baldness with transcriptome-wide association study
Source: Hum Genomics. 2024 Apr 2;18:34. doi: 10.1186/s40246-024-00591-y (PMC10985920; doi:10.1186/s40246-024-00591-y)
Supplement: Supplementary file 1 — Supplementary Material 1 [file 40246_2024_591_MOESM1_ESM.xlsx]

## Sheet: Table S1
Supplementary Table S1. Description of GWAS summary statistics.
ID	PMID	Year	Domain	UKBB trait name	Population	Case	Control	Total
3501	31427789	2019	Dermatological	Male-specific factors-Hair/balding Pattern 2	UKB2 (EUR)	40625	135755	176380
3502	31427789	2019	Dermatological	Male-specific factors-Hair/balding Pattern 3	UKB2 (EUR)	47013	129367	176380
3503	31427789	2019	Dermatological	Male-specific factors-Hair/balding Pattern 4	UKB2 (EUR)	32228	144152	176380

## Sheet: Table S2
Supplementary Table S2. Results of GSEA. The GSEA results include pathways that were significant in all three types of MPB.
MPB_Type	Tissue	Pathway	SIZE	ES	NES	P.value	RANK.AT.MAX	LEADING.EDGE
Type 2	Cells_Cultured_fibroblasts	HETEROCHROMATIN ORGANIZATION	27	0.574087	1.86259	0.006	1653	tags=37%, list=17%, signal=45%
Type 2	Cells_Cultured_fibroblasts	NEGATIVE REGULATION OF GENE EXPRESSION EPIGENETIC	26	0.555003	1.79094	0.004	1449	tags=31%, list=15%, signal=36%
Type 2	Cells_Cultured_fibroblasts	PROTEIN HOMOTETRAMERIZATION	22	0.573027	1.76861	0.002	2614	tags=59%, list=28%, signal=81%
Type 2	Cells_Cultured_fibroblasts	MACROPHAGE DIFFERENTIATION	19	0.587883	1.74253	0.014	1202	tags=37%, list=13%, signal=42%
Type 2	Cells_Cultured_fibroblasts	SEGMENTATION	35	0.490799	1.70045	0.002	1121	tags=31%, list=12%, signal=36%
Type 2	Cells_Cultured_fibroblasts	MONOCARBOXYLIC ACID TRANSPORT	34	0.482864	1.69503	0.004	1875	tags=35%, list=20%, signal=44%
Type 2	Cells_Cultured_fibroblasts	LUNG ALVEOLUS DEVELOPMENT	17	0.576946	1.69184	0.006	1340	tags=41%, list=14%, signal=48%
Type 2	Cells_Cultured_fibroblasts	DEVELOPMENTAL MATURATION	98	0.397871	1.68926	0.004	1683	tags=30%, list=18%, signal=36%
Type 2	Cells_Cultured_fibroblasts	ICOSANOID TRANSPORT	19	0.572572	1.68501	0.01	1814	tags=47%, list=19%, signal=58%
Type 2	Cells_Cultured_fibroblasts	ANION HOMEOSTASIS	21	0.561728	1.67501	0.014	1379	tags=43%, list=15%, signal=50%
Type 2	Cells_Cultured_fibroblasts	PROTEIN LOCALIZATION TO CELL SURFACE	27	0.523207	1.67383	0.008	1080	tags=22%, list=11%, signal=25%
Type 2	Cells_Cultured_fibroblasts	RESPIRATORY SYSTEM DEVELOPMENT	82	0.396861	1.66756	0.001	1340	tags=27%, list=14%, signal=31%
Type 2	Cells_Cultured_fibroblasts	FATTY ACID TRANSPORT	33	0.493298	1.66742	0.012	1759	tags=36%, list=19%, signal=44%
Type 2	Cells_Cultured_fibroblasts	NEGATIVE REGULATION OF MICROTUBULE POLYMERIZATION OR DEPOLYMERIZATION	16	0.596609	1.66509	0.017	1175	tags=44%, list=12%, signal=50%
Type 2	Cells_Cultured_fibroblasts	SPINDLE LOCALIZATION	26	0.505074	1.665	0.022	1703	tags=42%, list=18%, signal=51%
Type 2	Cells_Cultured_fibroblasts	SOMITOGENESIS	23	0.528123	1.66238	0.019	883	tags=26%, list=9%, signal=29%
Type 2	Cells_Cultured_fibroblasts	ENDOCHONDRAL BONE MORPHOGENESIS	24	0.522585	1.6612	0.002	1353	tags=42%, list=14%, signal=48%
Type 2	Cells_Cultured_fibroblasts	ANDROGEN RECEPTOR SIGNALING PATHWAY	17	0.573936	1.65991	0.022	105	tags=18%, list=1%, signal=18%
Type 2	Cells_Cultured_fibroblasts	CYTOPLASMIC MICROTUBULE ORGANIZATION	31	0.48757	1.6344	0.014	1063	tags=29%, list=11%, signal=33%
Type 2	Cells_Cultured_fibroblasts	NADP METABOLIC PROCESS	20	0.554195	1.63332	0.02	2132	tags=45%, list=22%, signal=58%
Type 2	Cells_Cultured_fibroblasts	NEUROINFLAMMATORY RESPONSE	19	0.540546	1.62517	0.018	3215	tags=58%, list=34%, signal=87%
Type 2	Cells_Cultured_fibroblasts	COLUMNAR CUBOIDAL EPITHELIAL CELL DEVELOPMENT	15	0.586319	1.62498	0.026	1314	tags=47%, list=14%, signal=54%
Type 2	Cells_Cultured_fibroblasts	BONE MINERALIZATION	39	0.455129	1.62351	0.016	1193	tags=26%, list=13%, signal=29%
Type 2	Cells_Cultured_fibroblasts	NEGATIVE REGULATION OF SMOOTH MUSCLE CELL PROLIFERATION	18	0.546108	1.62021	0.025	2054	tags=61%, list=22%, signal=78%
Type 2	Cells_Cultured_fibroblasts	INTRINSIC APOPTOTIC SIGNALING PATHWAY IN RESPONSE TO ENDOPLASMIC RETICULUM STRESS	19	0.54722	1.6131	0.032	2212	tags=53%, list=23%, signal=68%
Type 2	Cells_Cultured_fibroblasts	RESPONSE TO VITAMIN	36	0.454872	1.6023	0.016	474	tags=25%, list=5%, signal=26%
Type 2	Cells_Cultured_fibroblasts	EPIDERMIS DEVELOPMENT	89	0.380806	1.59545	0.001	1456	tags=28%, list=15%, signal=33%
Type 2	Cells_Cultured_fibroblasts	INTRINSIC APOPTOTIC SIGNALING PATHWAY IN RESPONSE TO DNA DAMAGE	38	0.45108	1.59298	0.01	1364	tags=34%, list=14%, signal=40%
Type 2	Cells_Cultured_fibroblasts	BROWN FAT CELL DIFFERENTIATION	19	0.524982	1.59015	0.033	1172	tags=37%, list=12%, signal=42%
Type 2	Cells_Cultured_fibroblasts	PEPTIDYL LYSINE METHYLATION	53	0.413232	1.57717	0.011	711	tags=25%, list=7%, signal=26%
Type 2	Cells_Cultured_fibroblasts	NATURAL KILLER CELL ACTIVATION	29	0.465951	1.57635	0.026	1287	tags=34%, list=14%, signal=40%
Type 2	Cells_Cultured_fibroblasts	RESPIRATORY GASEOUS EXCHANGE BY RESPIRATORY SYSTEM	35	0.456825	1.57579	0.017	2357	tags=43%, list=25%, signal=57%
Type 2	Cells_Cultured_fibroblasts	INTRINSIC APOPTOTIC SIGNALING PATHWAY BY P53 CLASS MEDIATOR	33	0.455381	1.56969	0.018	2076	tags=45%, list=22%, signal=58%
Type 2	Cells_Cultured_fibroblasts	PROTEIN TETRAMERIZATION	32	0.463948	1.56875	0.013	3335	tags=63%, list=35%, signal=96%
Type 2	Cells_Cultured_fibroblasts	ANATOMICAL STRUCTURE MATURATION	74	0.386092	1.56529	0.002	1683	tags=31%, list=18%, signal=37%
Type 2	Cells_Cultured_fibroblasts	NEGATIVE REGULATION OF CYTOSKELETON ORGANIZATION	60	0.396582	1.55585	0.012	1175	tags=25%, list=12%, signal=28%
Type 2	Cells_Cultured_fibroblasts	NEGATIVE REGULATION OF SUPRAMOLECULAR FIBER ORGANIZATION	57	0.403929	1.55443	0.013	1175	tags=26%, list=12%, signal=30%
Type 2	Cells_Cultured_fibroblasts	SISTER CHROMATID COHESION	20	0.521657	1.54816	0.025	555	tags=20%, list=6%, signal=21%
Type 2	Cells_Cultured_fibroblasts	PYRIDINE CONTAINING COMPOUND METABOLIC PROCESS	36	0.435883	1.54587	0.023	2132	tags=39%, list=22%, signal=50%
Type 2	Cells_Cultured_fibroblasts	RESPONSE TO X RAY	15	0.557327	1.54419	0.041	1042	tags=40%, list=11%, signal=45%
Type 2	Cells_Cultured_fibroblasts	INTERLEUKIN 8 PRODUCTION	27	0.471179	1.53705	0.031	2781	tags=59%, list=29%, signal=84%
Type 2	Cells_Cultured_fibroblasts	DETECTION OF CHEMICAL STIMULUS	28	0.461891	1.52292	0.027	2912	tags=57%, list=31%, signal=82%
Type 2	Cells_Cultured_fibroblasts	COLUMNAR CUBOIDAL EPITHELIAL CELL DIFFERENTIATION	25	0.470254	1.51336	0.041	1314	tags=36%, list=14%, signal=42%
Type 2	Cells_Cultured_fibroblasts	RESPONSE TO IONIZING RADIATION	62	0.386207	1.51181	0.022	1042	tags=24%, list=11%, signal=27%
Type 2	Cells_Cultured_fibroblasts	INTRINSIC APOPTOTIC SIGNALING PATHWAY IN RESPONSE TO DNA DAMAGE BY P53 CLASS MEDIATOR	17	0.528072	1.50956	0.046	1894	tags=53%, list=20%, signal=66%
Type 2	Cells_Cultured_fibroblasts	NATURAL KILLER CELL MEDIATED IMMUNITY	19	0.506092	1.48982	0.041	2054	tags=42%, list=22%, signal=54%
Type 2	Cells_Cultured_fibroblasts	REGULATION OF INTRACELLULAR STEROID HORMONE RECEPTOR SIGNALING PATHWAY	28	0.447593	1.48239	0.04	572	tags=14%, list=6%, signal=15%
Type 2	Cells_Cultured_fibroblasts	ALTERNATIVE MRNA SPLICING VIA SPLICEOSOME	19	0.497163	1.48116	0.047	1810	tags=42%, list=19%, signal=52%
Type 2	Cells_Cultured_fibroblasts	NEGATIVE REGULATION OF SECRETION	52	0.393649	1.46887	0.023	1859	tags=37%, list=20%, signal=45%
Type 2	Cells_Cultured_fibroblasts	ENDOTHELIAL CELL PROLIFERATION	68	0.370736	1.46193	0.014	1448	tags=31%, list=15%, signal=36%
Type 2	Cells_Cultured_fibroblasts	REGULATION OF MICROTUBULE POLYMERIZATION OR DEPOLYMERIZATION	36	0.415823	1.46095	0.033	1318	tags=31%, list=14%, signal=35%
Type 2	Cells_Cultured_fibroblasts	CELLULAR RESPONSE TO IONIZING RADIATION	33	0.427301	1.4608	0.034	961	tags=21%, list=10%, signal=24%
Type 2	Cells_Cultured_fibroblasts	MEIOTIC CELL CYCLE PROCESS	71	0.363884	1.45048	0.025	1575	tags=31%, list=17%, signal=37%
Type 2	Cells_Cultured_fibroblasts	REGULATION OF SYNAPSE STRUCTURE OR ACTIVITY	84	0.347033	1.44144	0.018	1389	tags=25%, list=15%, signal=29%
Type 2	Cells_Cultured_fibroblasts	NEGATIVE REGULATION OF WOUND HEALING	27	0.437253	1.44085	0.049	1857	tags=41%, list=20%, signal=51%
Type 2	Cells_Cultured_fibroblasts	ADAPTIVE THERMOGENESIS	64	0.369833	1.43828	0.034	2253	tags=38%, list=24%, signal=49%
Type 2	Cells_Cultured_fibroblasts	STRESS FIBER ASSEMBLY	47	0.39187	1.43184	0.034	1313	tags=21%, list=14%, signal=25%
Type 2	Cells_Cultured_fibroblasts	NUCLEOSIDE BISPHOSPHATE METABOLIC PROCESS	55	0.369148	1.43095	0.037	2655	tags=44%, list=28%, signal=60%
Type 2	Cells_Cultured_fibroblasts	RESPONSE TO ALKALOID	33	0.417607	1.42421	0.033	1603	tags=27%, list=17%, signal=33%
Type 2	Cells_Cultured_fibroblasts	INTRINSIC APOPTOTIC SIGNALING PATHWAY	114	0.326818	1.41887	0.025	2306	tags=34%, list=24%, signal=45%
Type 2	Cells_Cultured_fibroblasts	PROTEIN METHYLATION	76	0.348719	1.41551	0.037	1474	tags=26%, list=16%, signal=31%
Type 2	Cells_Cultured_fibroblasts	NEGATIVE REGULATION OF CANONICAL WNT SIGNALING PATHWAY	49	0.37704	1.40816	0.039	1451	tags=29%, list=15%, signal=34%
Type 2	Cells_Cultured_fibroblasts	REGULATION OF CELL SIZE	81	0.341056	1.4048	0.022	1627	tags=25%, list=17%, signal=30%
Type 2	Cells_Cultured_fibroblasts	APOPTOTIC SIGNALING PATHWAY	228	0.291693	1.40414	0.004	2150	tags=30%, list=23%, signal=38%
Type 2	Cells_Cultured_fibroblasts	NEGATIVE REGULATION OF WNT SIGNALING PATHWAY	61	0.361307	1.39037	0.045	1116	tags=25%, list=12%, signal=28%
Type 2	Cells_Cultured_fibroblasts	NEGATIVE REGULATION OF PROTEIN CONTAINING COMPLEX ASSEMBLY	53	0.367511	1.38951	0.044	1144	tags=21%, list=12%, signal=23%
Type 2	Cells_Cultured_fibroblasts	REGULATION OF CELLULAR LOCALIZATION	395	0.273985	1.38911	0.001	1349	tags=20%, list=14%, signal=23%
Type 2	Cells_Cultured_fibroblasts	REGULATION OF APOPTOTIC SIGNALING PATHWAY	130	0.31251	1.37738	0.014	2590	tags=37%, list=27%, signal=50%
Type 2	Cells_Cultured_fibroblasts	CELLULAR RESPONSE TO ORGANIC CYCLIC COMPOUND	186	0.292229	1.37094	0.01	1095	tags=18%, list=12%, signal=20%
Type 2	Cells_Cultured_fibroblasts	FATTY ACID CATABOLIC PROCESS	61	0.350825	1.36686	0.048	1892	tags=34%, list=20%, signal=43%
Type 2	Cells_Cultured_fibroblasts	RESPONSE TO ORGANIC CYCLIC COMPOUND	308	0.275145	1.36357	0.006	2205	tags=29%, list=23%, signal=36%
Type 2	Cells_Cultured_fibroblasts	MONOCARBOXYLIC ACID CATABOLIC PROCESS	67	0.343771	1.36225	0.037	1892	tags=33%, list=20%, signal=41%
Type 2	Cells_Cultured_fibroblasts	TELOMERE ORGANIZATION	68	0.342861	1.35938	0.048	1580	tags=26%, list=17%, signal=32%
Type 2	Cells_Cultured_fibroblasts	CHROMOSOME SEGREGATION	149	0.301812	1.35891	0.029	1629	tags=26%, list=17%, signal=30%
Type 2	Cells_Cultured_fibroblasts	ERK1 AND ERK2 CASCADE	105	0.315785	1.35379	0.033	1326	tags=28%, list=14%, signal=32%
Type 2	Cells_Cultured_fibroblasts	POSITIVE REGULATION OF CELL DEATH	222	0.283636	1.35378	0.015	1940	tags=25%, list=20%, signal=31%
Type 2	Cells_Cultured_fibroblasts	RESPONSE TO RADIATION	168	0.288066	1.32722	0.035	1042	tags=17%, list=11%, signal=18%
Type 2	Cells_Cultured_fibroblasts	RESPONSE TO OXYGEN LEVELS	131	0.295063	1.32517	0.031	1770	tags=25%, list=19%, signal=31%
Type 2	Cells_Cultured_fibroblasts	REGULATION OF PROTEIN CONTAINING COMPLEX ASSEMBLY	155	0.286946	1.31767	0.026	1204	tags=17%, list=13%, signal=20%
Type 2	Cells_Cultured_fibroblasts	EPITHELIAL CELL PROLIFERATION	161	0.284971	1.31635	0.042	1448	tags=25%, list=15%, signal=29%
Type 2	Cells_Cultured_fibroblasts	REGULATION OF ESTABLISHMENT OF PROTEIN LOCALIZATION	206	0.274553	1.29812	0.029	1063	tags=17%, list=11%, signal=19%
Type 2	Cells_Cultured_fibroblasts	ORGANELLE FISSION	205	0.275838	1.29563	0.036	1575	tags=25%, list=17%, signal=29%
Type 2	Cells_Cultured_fibroblasts	NUCLEAR CHROMOSOME SEGREGATION	120	0.300223	1.29554	0.047	1629	tags=27%, list=17%, signal=32%
Type 2	Cells_Cultured_fibroblasts	POSITIVE REGULATION OF TRANSPORT	333	0.256047	1.28121	0.011	1388	tags=20%, list=15%, signal=23%
Type 2	Cells_Cultured_fibroblasts	REGULATION OF SUPRAMOLECULAR FIBER ORGANIZATION	155	0.280782	1.28063	0.048	1356	tags=19%, list=14%, signal=22%
Type 2	Cells_Cultured_fibroblasts	NEGATIVE REGULATION OF NUCLEOBASE CONTAINING COMPOUND METABOLIC PROCESS	474	0.240857	1.23626	0.022	1409	tags=20%, list=15%, signal=22%
Type 2	Cells_Cultured_fibroblasts	CELL CYCLE PROCESS	500	0.234053	1.22219	0.014	1580	tags=21%, list=17%, signal=24%
Type 2	Cells_Cultured_fibroblasts	NEGATIVE REGULATION OF RNA METABOLIC PROCESS	426	0.237735	1.21051	0.046	1391	tags=19%, list=15%, signal=22%
Type 2	Cells_Cultured_fibroblasts	ANATOMICAL STRUCTURE FORMATION INVOLVED IN MORPHOGENESIS	428	0.235177	1.20848	0.037	1512	tags=21%, list=16%, signal=24%
Type 2	Cells_Cultured_fibroblasts	REGULATION OF ORGANELLE ORGANIZATION	495	0.232246	1.20657	0.019	2238	tags=27%, list=24%, signal=33%
Type 2	Skin_Sun_Exposed_Lower_leg	HETEROCHROMATIN ORGANIZATION	31	0.589222	1.99244	0.001	1322	tags=32%, list=13%, signal=37%
Type 2	Skin_Sun_Exposed_Lower_leg	RESPONSE TO ARSENIC CONTAINING SUBSTANCE	15	0.658433	1.82348	0.002	1379	tags=27%, list=13%, signal=31%
Type 2	Skin_Sun_Exposed_Lower_leg	NEGATIVE REGULATION OF GENE EXPRESSION EPIGENETIC	31	0.536372	1.80001	0.008	1301	tags=29%, list=12%, signal=33%
Type 2	Skin_Sun_Exposed_Lower_leg	REGULATION OF PROTEIN LOCALIZATION TO PLASMA MEMBRANE	49	0.472161	1.75949	0.001	288	tags=12%, list=3%, signal=13%
Type 2	Skin_Sun_Exposed_Lower_leg	REGULATION OF MITOTIC NUCLEAR DIVISION	53	0.453385	1.75934	0.001	1783	tags=40%, list=17%, signal=47%
Type 2	Skin_Sun_Exposed_Lower_leg	RESPONSE TO EPIDERMAL GROWTH FACTOR	16	0.619577	1.74363	0.013	976	tags=31%, list=9%, signal=34%
Type 2	Skin_Sun_Exposed_Lower_leg	POSITIVE REGULATION OF PATTERN RECOGNITION RECEPTOR SIGNALING PATHWAY	15	0.613109	1.69655	0.01	1232	tags=33%, list=12%, signal=38%
Type 2	Skin_Sun_Exposed_Lower_leg	CELLULAR IRON ION HOMEOSTASIS	30	0.488618	1.66748	0.008	1905	tags=37%, list=18%, signal=45%
Type 2	Skin_Sun_Exposed_Lower_leg	DENDRITIC SPINE MORPHOGENESIS	21	0.525832	1.64969	0.022	1214	tags=29%, list=11%, signal=32%
Type 2	Skin_Sun_Exposed_Lower_leg	GLIAL CELL MIGRATION	18	0.541598	1.63687	0.021	836	tags=28%, list=8%, signal=30%
Type 2	Skin_Sun_Exposed_Lower_leg	BONE MORPHOGENESIS	40	0.455699	1.62426	0.016	2105	tags=33%, list=20%, signal=40%
Type 2	Skin_Sun_Exposed_Lower_leg	MECHANORECEPTOR DIFFERENTIATION	21	0.520671	1.609	0.021	393	tags=19%, list=4%, signal=20%
Type 2	Skin_Sun_Exposed_Lower_leg	REGULATION OF INTRINSIC APOPTOTIC SIGNALING PATHWAY	65	0.400478	1.60561	0.007	1035	tags=23%, list=10%, signal=25%
Type 2	Skin_Sun_Exposed_Lower_leg	POSITIVE REGULATION OF NUCLEOTIDE METABOLIC PROCESS	20	0.529969	1.59928	0.02	1483	tags=35%, list=14%, signal=41%
Type 2	Skin_Sun_Exposed_Lower_leg	MITOCHONDRIAL GENE EXPRESSION	86	0.378888	1.57405	0.009	1747	tags=31%, list=17%, signal=37%
Type 2	Skin_Sun_Exposed_Lower_leg	REGULATION OF NUCLEOTIDE METABOLIC PROCESS	39	0.443418	1.56081	0.016	3077	tags=46%, list=29%, signal=65%
Type 2	Skin_Sun_Exposed_Lower_leg	NEGATIVE REGULATION OF PLASMA MEMBRANE BOUNDED CELL PROJECTION ASSEMBLY	18	0.524357	1.55696	0.044	1833	tags=39%, list=17%, signal=47%
Type 2	Skin_Sun_Exposed_Lower_leg	MRNA TRANSCRIPTION	20	0.502022	1.5287	0.041	479	tags=15%, list=5%, signal=16%
Type 2	Skin_Sun_Exposed_Lower_leg	REGULATION OF NUCLEAR DIVISION	65	0.388441	1.52137	0.017	1783	tags=32%, list=17%, signal=39%
Type 2	Skin_Sun_Exposed_Lower_leg	MITOCHONDRIAL TRANSLATION	70	0.375678	1.51355	0.011	1747	tags=33%, list=17%, signal=39%
Type 2	Skin_Sun_Exposed_Lower_leg	REGULATION OF GLYCOLYTIC PROCESS	19	0.497767	1.51174	0.043	3077	tags=58%, list=29%, signal=82%
Type 2	Skin_Sun_Exposed_Lower_leg	POSITIVE REGULATION OF PROTEIN LOCALIZATION TO MEMBRANE	52	0.401384	1.50919	0.013	272	tags=10%, list=3%, signal=10%
Type 2	Skin_Sun_Exposed_Lower_leg	REGULATION OF CARBOHYDRATE CATABOLIC PROCESS	20	0.507032	1.50406	0.037	3077	tags=60%, list=29%, signal=84%
Type 2	Skin_Sun_Exposed_Lower_leg	HISTONE H3 K9 MODIFICATION	17	0.519614	1.50237	0.044	710	tags=24%, list=7%, signal=25%
Type 2	Skin_Sun_Exposed_Lower_leg	ONE CARBON METABOLIC PROCESS	19	0.493215	1.50017	0.045	1691	tags=37%, list=16%, signal=44%
Type 2	Skin_Sun_Exposed_Lower_leg	REGULATION OF MITOTIC SISTER CHROMATID SEGREGATION	23	0.478912	1.4981	0.048	2602	tags=52%, list=25%, signal=69%
Type 2	Skin_Sun_Exposed_Lower_leg	POSITIVE REGULATION OF MITOTIC NUCLEAR DIVISION	17	0.520827	1.49432	0.04	1548	tags=53%, list=15%, signal=62%
Type 2	Skin_Sun_Exposed_Lower_leg	REGULATION OF PROTEIN LOCALIZATION TO MEMBRANE	78	0.366181	1.49175	0.013	288	tags=10%, list=3%, signal=10%
Type 2	Skin_Sun_Exposed_Lower_leg	HEART VALVE DEVELOPMENT	15	0.527905	1.49025	0.049	323	tags=20%, list=3%, signal=21%
Type 2	Skin_Sun_Exposed_Lower_leg	PLATELET AGGREGATION	26	0.462305	1.49009	0.047	1872	tags=35%, list=18%, signal=42%
Type 2	Skin_Sun_Exposed_Lower_leg	NEGATIVE REGULATION OF METAPHASE ANAPHASE TRANSITION OF CELL CYCLE	22	0.475975	1.47568	0.049	2602	tags=50%, list=25%, signal=66%
Type 2	Skin_Sun_Exposed_Lower_leg	ENDOTHELIAL CELL PROLIFERATION	48	0.404342	1.47526	0.02	850	tags=23%, list=8%, signal=25%
Type 2	Skin_Sun_Exposed_Lower_leg	CELLULAR RESPONSE TO INSULIN STIMULUS	85	0.350759	1.46254	0.01	1318	tags=21%, list=12%, signal=24%
Type 2	Skin_Sun_Exposed_Lower_leg	POSITIVE REGULATION OF PROTEIN LOCALIZATION TO CELL PERIPHERY	38	0.407135	1.4599	0.029	549	tags=11%, list=5%, signal=11%
Type 2	Skin_Sun_Exposed_Lower_leg	NEURON MIGRATION	60	0.376578	1.45423	0.034	2882	tags=47%, list=27%, signal=64%
Type 2	Skin_Sun_Exposed_Lower_leg	REGULATION OF PROTEIN LOCALIZATION TO CELL PERIPHERY	59	0.376743	1.45104	0.024	549	tags=12%, list=5%, signal=12%
Type 2	Skin_Sun_Exposed_Lower_leg	CELLULAR RESPONSE TO PEPTIDE HORMONE STIMULUS	121	0.329283	1.43361	0.013	1169	tags=20%, list=11%, signal=22%
Type 2	Skin_Sun_Exposed_Lower_leg	NEGATIVE REGULATION OF CELLULAR CATABOLIC PROCESS	81	0.337902	1.39469	0.042	3495	tags=43%, list=33%, signal=64%
Type 2	Skin_Sun_Exposed_Lower_leg	INTRINSIC APOPTOTIC SIGNALING PATHWAY	111	0.314232	1.38538	0.026	1306	tags=20%, list=12%, signal=22%
Type 2	Skin_Sun_Exposed_Lower_leg	CHROMATIN REMODELING	111	0.314314	1.37823	0.029	1322	tags=22%, list=13%, signal=24%
Type 2	Skin_Sun_Exposed_Lower_leg	MORPHOGENESIS OF A BRANCHING STRUCTURE	65	0.342494	1.37674	0.034	1245	tags=22%, list=12%, signal=24%
Type 2	Skin_Sun_Exposed_Lower_leg	CELLULAR RESPONSE TO HORMONE STIMULUS	222	0.278955	1.34498	0.018	1318	tags=17%, list=12%, signal=19%
Type 2	Skin_Sun_Exposed_Lower_leg	NEGATIVE REGULATION OF RNA METABOLIC PROCESS	406	0.25482	1.30536	0.005	1624	tags=20%, list=15%, signal=22%
Type 2	Skin_Sun_Exposed_Lower_leg	REGULATION OF SMALL MOLECULE METABOLIC PROCESS	122	0.292386	1.29288	0.046	3333	tags=42%, list=32%, signal=60%
Type 2	Skin_Sun_Exposed_Lower_leg	NEGATIVE REGULATION OF NUCLEOBASE CONTAINING COMPOUND METABOLIC PROCESS	450	0.24735	1.27898	0.014	1624	tags=19%, list=15%, signal=22%
Type 2	Skin_Sun_Exposed_Lower_leg	NEGATIVE REGULATION OF BIOSYNTHETIC PROCESS	486	0.230774	1.19767	0.021	1624	tags=18%, list=15%, signal=21%
Type 2	Skin_Not_Sun_Exposed_Suprapubic	BONE MORPHOGENESIS	31	0.576706	1.96781	0.002	1393	tags=45%, list=15%, signal=53%
Type 2	Skin_Not_Sun_Exposed_Suprapubic	POSITIVE REGULATION OF PATTERN RECOGNITION RECEPTOR SIGNALING PATHWAY	15	0.638377	1.81031	0.002	1322	tags=33%, list=14%, signal=39%
Type 2	Skin_Not_Sun_Exposed_Suprapubic	REGULATION OF BONE MINERALIZATION	21	0.56083	1.72298	0.01	1020	tags=29%, list=11%, signal=32%
Type 2	Skin_Not_Sun_Exposed_Suprapubic	GOLGI TO PLASMA MEMBRANE PROTEIN TRANSPORT	22	0.541923	1.70805	0.009	2663	tags=45%, list=28%, signal=63%
Type 2	Skin_Not_Sun_Exposed_Suprapubic	PROTEIN PALMITOYLATION	15	0.594227	1.69831	0.021	2350	tags=47%, list=25%, signal=62%
Type 2	Skin_Not_Sun_Exposed_Suprapubic	GOLGI TO PLASMA MEMBRANE TRANSPORT	32	0.503154	1.69074	0.02	2663	tags=41%, list=28%, signal=56%
Type 2	Skin_Not_Sun_Exposed_Suprapubic	NON MOTILE CILIUM ASSEMBLY	31	0.507546	1.6876	0.008	962	tags=26%, list=10%, signal=29%
Type 2	Skin_Not_Sun_Exposed_Suprapubic	INNER EAR RECEPTOR CELL DEVELOPMENT	15	0.601414	1.68428	0.021	1080	tags=27%, list=11%, signal=30%
Type 2	Skin_Not_Sun_Exposed_Suprapubic	MECHANORECEPTOR DIFFERENTIATION	21	0.541493	1.66495	0.012	2005	tags=38%, list=21%, signal=48%
Type 2	Skin_Not_Sun_Exposed_Suprapubic	BONE DEVELOPMENT	73	0.401951	1.63777	0.001	1659	tags=33%, list=17%, signal=40%
Type 2	Skin_Not_Sun_Exposed_Suprapubic	ENDOCHONDRAL BONE MORPHOGENESIS	19	0.541136	1.60488	0.019	2080	tags=53%, list=22%, signal=67%
Type 2	Skin_Not_Sun_Exposed_Suprapubic	ESTABLISHMENT OF PROTEIN LOCALIZATION TO PLASMA MEMBRANE	28	0.479428	1.60151	0.015	3113	tags=46%, list=33%, signal=69%
Type 2	Skin_Not_Sun_Exposed_Suprapubic	FEMALE SEX DIFFERENTIATION	32	0.475949	1.59551	0.015	1392	tags=38%, list=15%, signal=44%
Type 2	Skin_Not_Sun_Exposed_Suprapubic	PEPTIDYL CYSTEINE MODIFICATION	23	0.51136	1.59333	0.022	3601	tags=70%, list=38%, signal=112%
Type 2	Skin_Not_Sun_Exposed_Suprapubic	STEM CELL DEVELOPMENT	23	0.508487	1.59144	0.024	392	tags=22%, list=4%, signal=23%
Type 2	Skin_Not_Sun_Exposed_Suprapubic	REGULATION OF MITOTIC SISTER CHROMATID SEGREGATION	21	0.527617	1.58272	0.038	2707	tags=57%, list=29%, signal=80%
Type 2	Skin_Not_Sun_Exposed_Suprapubic	DEVELOPMENT OF PRIMARY FEMALE SEXUAL CHARACTERISTICS	29	0.473154	1.58246	0.016	1392	tags=38%, list=15%, signal=44%
Type 2	Skin_Not_Sun_Exposed_Suprapubic	MEMBRANE DEPOLARIZATION	24	0.491433	1.53945	0.032	1486	tags=42%, list=16%, signal=49%
Type 2	Skin_Not_Sun_Exposed_Suprapubic	NEURAL CREST CELL DIFFERENTIATION	26	0.475963	1.53382	0.039	392	tags=19%, list=4%, signal=20%
Type 2	Skin_Not_Sun_Exposed_Suprapubic	REGULATION OF PROTEIN LOCALIZATION TO PLASMA MEMBRANE	38	0.435173	1.53351	0.024	30	tags=8%, list=0%, signal=8%
Type 2	Skin_Not_Sun_Exposed_Suprapubic	ENTRY INTO HOST	50	0.414768	1.53236	0.016	2396	tags=52%, list=25%, signal=69%
Type 2	Skin_Not_Sun_Exposed_Suprapubic	MITOCHONDRIAL RNA METABOLIC PROCESS	21	0.512985	1.53097	0.035	1253	tags=29%, list=13%, signal=33%
Type 2	Skin_Not_Sun_Exposed_Suprapubic	GENE SILENCING BY RNA	36	0.435323	1.52763	0.027	1920	tags=44%, list=20%, signal=56%
Type 2	Skin_Not_Sun_Exposed_Suprapubic	EPITHELIAL CELL MORPHOGENESIS	16	0.546678	1.51372	0.047	917	tags=38%, list=10%, signal=41%
Type 2	Skin_Not_Sun_Exposed_Suprapubic	DORSAL VENTRAL PATTERN FORMATION	25	0.476994	1.50581	0.035	617	tags=20%, list=6%, signal=21%
Type 2	Skin_Not_Sun_Exposed_Suprapubic	MITOCHONDRIAL GENE EXPRESSION	71	0.371866	1.50274	0.004	1894	tags=32%, list=20%, signal=40%
Type 2	Skin_Not_Sun_Exposed_Suprapubic	REGULATION OF UBIQUITIN PROTEIN TRANSFERASE ACTIVITY	17	0.520245	1.49356	0.039	3244	tags=71%, list=34%, signal=107%
Type 2	Skin_Not_Sun_Exposed_Suprapubic	MITOCHONDRIAL TRANSLATION	58	0.379459	1.46982	0.025	1894	tags=34%, list=20%, signal=43%
Type 2	Skin_Not_Sun_Exposed_Suprapubic	REGULATION OF MITOTIC NUCLEAR DIVISION	41	0.407238	1.45355	0.036	2817	tags=54%, list=30%, signal=76%
Type 2	Skin_Not_Sun_Exposed_Suprapubic	BIOLOGICAL PROCESS INVOLVED IN INTERACTION WITH HOST	67	0.366438	1.4505	0.017	2396	tags=46%, list=25%, signal=61%
Type 2	Skin_Not_Sun_Exposed_Suprapubic	PROTEIN LOCALIZATION TO PLASMA MEMBRANE	105	0.33381	1.42621	0.016	1189	tags=15%, list=13%, signal=17%
Type 2	Skin_Not_Sun_Exposed_Suprapubic	BONE MINERALIZATION	36	0.404357	1.41612	0.043	1324	tags=25%, list=14%, signal=29%
Type 2	Skin_Not_Sun_Exposed_Suprapubic	SKELETAL SYSTEM MORPHOGENESIS	68	0.349509	1.39852	0.042	1393	tags=28%, list=15%, signal=33%
Type 2	Skin_Not_Sun_Exposed_Suprapubic	DEVELOPMENTAL MATURATION	81	0.33741	1.36905	0.031	1038	tags=23%, list=11%, signal=26%
Type 2	Skin_Not_Sun_Exposed_Suprapubic	CONNECTIVE TISSUE DEVELOPMENT	83	0.332151	1.36248	0.047	1427	tags=25%, list=15%, signal=30%
Type 2	Skin_Not_Sun_Exposed_Suprapubic	ORGANELLE FUSION	72	0.330613	1.35354	0.038	881	tags=18%, list=9%, signal=20%
Type 2	Skin_Not_Sun_Exposed_Suprapubic	SKELETAL SYSTEM DEVELOPMENT	159	0.28873	1.33047	0.026	1752	tags=26%, list=18%, signal=32%
Type 2	Skin_Not_Sun_Exposed_Suprapubic	NEGATIVE REGULATION OF RNA METABOLIC PROCESS	361	0.252787	1.27722	0.005	1496	tags=22%, list=16%, signal=25%
Type 2	Skin_Not_Sun_Exposed_Suprapubic	NEGATIVE REGULATION OF NUCLEOBASE CONTAINING COMPOUND METABOLIC PROCESS	400	0.241797	1.2234	0.033	1496	tags=21%, list=16%, signal=24%
Type 2	Skin_Not_Sun_Exposed_Suprapubic	NEGATIVE REGULATION OF BIOSYNTHETIC PROCESS	432	0.234715	1.1997	0.046	1496	tags=20%, list=16%, signal=23%
Type 2	Colon_Sigmoid	CYTOPLASMIC MICROTUBULE ORGANIZATION	24	0.631891	1.97942	0.001	1302	tags=50%, list=20%, signal=63%
Type 2	Colon_Sigmoid	RESPONSE TO LEUKEMIA INHIBITORY FACTOR	19	0.647072	1.94036	0.001	959	tags=53%, list=15%, signal=62%
Type 2	Colon_Sigmoid	ANTERIOR POSTERIOR PATTERN SPECIFICATION	34	0.554574	1.92309	0.001	1617	tags=53%, list=25%, signal=70%
Type 2	Colon_Sigmoid	NON MOTILE CILIUM ASSEMBLY	21	0.601095	1.86158	0.004	843	tags=48%, list=13%, signal=55%
Type 2	Colon_Sigmoid	PEPTIDYL LYSINE METHYLATION	28	0.556613	1.82276	0.002	758	tags=39%, list=12%, signal=44%
Type 2	Colon_Sigmoid	DORSAL VENTRAL PATTERN FORMATION	18	0.621267	1.81374	0.002	1349	tags=56%, list=21%, signal=70%
Type 2	Colon_Sigmoid	REGIONALIZATION	54	0.472573	1.80941	0.004	1617	tags=46%, list=25%, signal=61%
Type 2	Colon_Sigmoid	MECHANORECEPTOR DIFFERENTIATION	17	0.61522	1.78482	0.001	1070	tags=47%, list=17%, signal=56%
Type 2	Colon_Sigmoid	MAMMARY GLAND DEVELOPMENT	25	0.553139	1.76545	0.002	957	tags=36%, list=15%, signal=42%
Type 2	Colon_Sigmoid	MACROMOLECULE DEACYLATION	24	0.545863	1.75803	0.01	1583	tags=54%, list=25%, signal=72%
Type 2	Colon_Sigmoid	POSITIVE REGULATION OF CELL GROWTH	29	0.540601	1.75118	0.001	1436	tags=52%, list=22%, signal=66%
Type 2	Colon_Sigmoid	RESPIRATORY GASEOUS EXCHANGE BY RESPIRATORY SYSTEM	21	0.549127	1.70566	0.017	901	tags=38%, list=14%, signal=44%
Type 2	Colon_Sigmoid	DNA METHYLATION OR DEMETHYLATION	19	0.554894	1.69495	0.018	1104	tags=42%, list=17%, signal=51%
Type 2	Colon_Sigmoid	DNA METHYLATION	16	0.589979	1.69337	0.013	1104	tags=50%, list=17%, signal=60%
Type 2	Colon_Sigmoid	STEM CELL PROLIFERATION	16	0.572403	1.65449	0.026	1663	tags=50%, list=26%, signal=67%
Type 2	Colon_Sigmoid	INTRACILIARY TRANSPORT	20	0.545677	1.65297	0.008	461	tags=25%, list=7%, signal=27%
Type 2	Colon_Sigmoid	RIBOSOMAL SMALL SUBUNIT BIOGENESIS	19	0.549251	1.64439	0.02	1305	tags=63%, list=20%, signal=79%
Type 2	Colon_Sigmoid	UNSATURATED FATTY ACID METABOLIC PROCESS	33	0.466827	1.62755	0.014	406	tags=21%, list=6%, signal=23%
Type 2	Colon_Sigmoid	INNER EAR RECEPTOR CELL DEVELOPMENT	15	0.582532	1.62392	0.021	1024	tags=40%, list=16%, signal=48%
Type 2	Colon_Sigmoid	METHYLATION	90	0.387271	1.60518	0.006	1191	tags=31%, list=19%, signal=38%
Type 2	Colon_Sigmoid	SEGMENTATION	15	0.5658	1.60374	0.021	510	tags=40%, list=8%, signal=43%
Type 2	Colon_Sigmoid	REGULATION OF NUCLEOTIDE METABOLIC PROCESS	24	0.499896	1.59209	0.012	2089	tags=71%, list=33%, signal=105%
Type 2	Colon_Sigmoid	PYRIDINE CONTAINING COMPOUND METABOLIC PROCESS	22	0.50717	1.58587	0.035	728	tags=32%, list=11%, signal=36%
Type 2	Colon_Sigmoid	POSITIVE REGULATION OF GROWTH	41	0.432423	1.58115	0.011	841	tags=27%, list=13%, signal=31%
Type 2	Colon_Sigmoid	TRANSPORT ALONG MICROTUBULE	43	0.434221	1.57812	0.011	897	tags=28%, list=14%, signal=32%
Type 2	Colon_Sigmoid	PATTERN SPECIFICATION PROCESS	74	0.383488	1.56973	0.013	1617	tags=42%, list=25%, signal=55%
Type 2	Colon_Sigmoid	MIDBRAIN DEVELOPMENT	17	0.531652	1.55281	0.034	774	tags=18%, list=12%, signal=20%
Type 2	Colon_Sigmoid	POSITIVE REGULATION OF NERVOUS SYSTEM DEVELOPMENT	54	0.40441	1.55057	0.016	1518	tags=39%, list=24%, signal=51%
Type 2	Colon_Sigmoid	EPIGENETIC REGULATION OF GENE EXPRESSION	29	0.469632	1.55018	0.021	1578	tags=48%, list=25%, signal=64%
Type 2	Colon_Sigmoid	GRANULOCYTE CHEMOTAXIS	18	0.528184	1.54833	0.03	1332	tags=50%, list=21%, signal=63%
Type 2	Colon_Sigmoid	ICOSANOID METABOLIC PROCESS	33	0.457423	1.54787	0.012	1014	tags=27%, list=16%, signal=32%
Type 2	Colon_Sigmoid	EMBRYONIC SKELETAL SYSTEM MORPHOGENESIS	23	0.492178	1.5448	0.027	372	tags=22%, list=6%, signal=23%
Type 2	Colon_Sigmoid	REGULATION OF CYSTEINE TYPE ENDOPEPTIDASE ACTIVITY	50	0.411495	1.54219	0.008	686	tags=24%, list=11%, signal=27%
Type 2	Colon_Sigmoid	POSITIVE REGULATION OF HISTONE MODIFICATION	24	0.477634	1.5307	0.032	1613	tags=50%, list=25%, signal=67%
Type 2	Colon_Sigmoid	PROTEIN METHYLATION	40	0.432387	1.52639	0.031	992	tags=33%, list=16%, signal=38%
Type 2	Colon_Sigmoid	VITAMIN METABOLIC PROCESS	22	0.486201	1.5229	0.043	507	tags=32%, list=8%, signal=34%
Type 2	Colon_Sigmoid	MEMORY	24	0.475931	1.5193	0.044	806	tags=29%, list=13%, signal=33%
Type 2	Colon_Sigmoid	MORPHOGENESIS OF A BRANCHING STRUCTURE	35	0.436104	1.51778	0.035	1016	tags=37%, list=16%, signal=44%
Type 2	Colon_Sigmoid	CYTOSKELETON DEPENDENT INTRACELLULAR TRANSPORT	59	0.390584	1.51477	0.015	897	tags=25%, list=14%, signal=29%
Type 2	Colon_Sigmoid	POSITIVE REGULATION OF CALCIUM ION TRANSMEMBRANE TRANSPORT	22	0.478401	1.51138	0.034	580	tags=36%, list=9%, signal=40%
Type 2	Colon_Sigmoid	MITOTIC DNA INTEGRITY CHECKPOINT SIGNALING	19	0.495921	1.50656	0.048	215	tags=21%, list=3%, signal=22%
Type 2	Colon_Sigmoid	HISTONE METHYLATION	31	0.442982	1.50069	0.039	1613	tags=48%, list=25%, signal=64%
Type 2	Colon_Sigmoid	RUFFLE ORGANIZATION	17	0.503825	1.50067	0.039	1041	tags=47%, list=16%, signal=56%
Type 2	Colon_Sigmoid	FATTY ACID DERIVATIVE METABOLIC PROCESS	27	0.459017	1.50038	0.046	349	tags=19%, list=5%, signal=20%
Type 2	Colon_Sigmoid	POSITIVE REGULATION OF CELL DEVELOPMENT	64	0.37117	1.49909	0.023	1317	tags=31%, list=21%, signal=39%
Type 2	Colon_Sigmoid	EMBRYONIC SKELETAL SYSTEM DEVELOPMENT	27	0.448486	1.49546	0.039	1603	tags=41%, list=25%, signal=54%
Type 2	Colon_Sigmoid	REGULATION OF NERVOUS SYSTEM DEVELOPMENT	88	0.358549	1.48957	0.015	1903	tags=44%, list=30%, signal=62%
Type 2	Colon_Sigmoid	INTRINSIC APOPTOTIC SIGNALING PATHWAY BY P53 CLASS MEDIATOR	19	0.488943	1.48666	0.04	1516	tags=53%, list=24%, signal=69%
Type 2	Colon_Sigmoid	REGULATION OF MICROTUBULE POLYMERIZATION OR DEPOLYMERIZATION	21	0.476556	1.48448	0.043	656	tags=24%, list=10%, signal=26%
Type 2	Colon_Sigmoid	AXIS SPECIFICATION	20	0.483297	1.4837	0.033	1468	tags=50%, list=23%, signal=65%
Type 2	Colon_Sigmoid	REGULATION OF DEPHOSPHORYLATION	27	0.453991	1.48291	0.04	645	tags=26%, list=10%, signal=29%
Type 2	Colon_Sigmoid	ACTIVATION OF CYSTEINE TYPE ENDOPEPTIDASE ACTIVITY INVOLVED IN APOPTOTIC PROCESS	19	0.490812	1.48225	0.049	1190	tags=42%, list=19%, signal=52%
Type 2	Colon_Sigmoid	GLIAL CELL MIGRATION	16	0.515229	1.47498	0.046	1663	tags=63%, list=26%, signal=84%
Type 2	Colon_Sigmoid	MICROTUBULE BASED TRANSPORT	55	0.382108	1.46027	0.017	461	tags=20%, list=7%, signal=21%
Type 2	Colon_Sigmoid	SYNAPSE ORGANIZATION	89	0.342855	1.4577	0.009	875	tags=22%, list=14%, signal=26%
Type 2	Colon_Sigmoid	POSITIVE REGULATION OF CALCIUM ION TRANSPORT	27	0.433143	1.45603	0.032	722	tags=33%, list=11%, signal=37%
Type 2	Colon_Sigmoid	SKELETAL SYSTEM MORPHOGENESIS	56	0.372488	1.44115	0.034	1507	tags=38%, list=24%, signal=49%
Type 2	Colon_Sigmoid	CELL GROWTH	93	0.337177	1.42809	0.013	1436	tags=38%, list=22%, signal=48%
Type 2	Colon_Sigmoid	POSITIVE REGULATION OF NEUROGENESIS	44	0.390973	1.42154	0.048	1403	tags=34%, list=22%, signal=43%
Type 2	Colon_Sigmoid	REGULATION OF NEUROGENESIS	71	0.347687	1.41966	0.029	806	tags=20%, list=13%, signal=22%
Type 2	Colon_Sigmoid	CELL PROJECTION ORGANIZATION	359	0.276332	1.41531	0.001	1352	tags=28%, list=21%, signal=33%
Type 2	Colon_Sigmoid	PROTEIN CONTAINING COMPLEX LOCALIZATION	44	0.381623	1.41383	0.043	461	tags=18%, list=7%, signal=19%
Type 2	Colon_Sigmoid	NEURON DEVELOPMENT	228	0.287943	1.39982	0.008	1352	tags=28%, list=21%, signal=34%
Type 2	Colon_Sigmoid	EMBRYONIC MORPHOGENESIS	109	0.316445	1.38389	0.024	1028	tags=23%, list=16%, signal=27%
Type 2	Colon_Sigmoid	TISSUE MORPHOGENESIS	103	0.320258	1.38226	0.021	1312	tags=31%, list=21%, signal=38%
Type 2	Colon_Sigmoid	NEUROGENESIS	324	0.271707	1.36969	0.004	1352	tags=27%, list=21%, signal=33%
Type 2	Colon_Sigmoid	REGULATION OF CELL DEVELOPMENT	107	0.312588	1.35091	0.049	1326	tags=28%, list=21%, signal=35%
Type 2	Colon_Sigmoid	NEGATIVE REGULATION OF TRANSCRIPTION BY RNA POLYMERASE II	138	0.297085	1.34053	0.039	1304	tags=30%, list=20%, signal=37%
Type 2	Colon_Sigmoid	GENERATION OF NEURONS	274	0.267744	1.33374	0.008	1352	tags=27%, list=21%, signal=33%
Type 2	Colon_Sigmoid	CELL PART MORPHOGENESIS	144	0.288545	1.31411	0.021	1492	tags=31%, list=23%, signal=40%
Type 2	Colon_Sigmoid	CELL PROJECTION ASSEMBLY	156	0.282062	1.31334	0.039	1021	tags=24%, list=16%, signal=28%
Type 2	Colon_Sigmoid	REGULATION OF CELL POPULATION PROLIFERATION	297	0.262962	1.31014	0.004	832	tags=20%, list=13%, signal=22%
Type 2	Colon_Sigmoid	NEGATIVE REGULATION OF NUCLEOBASE CONTAINING COMPOUND METABOLIC PROCESS	236	0.269115	1.29925	0.02	891	tags=22%, list=14%, signal=25%
Type 2	Colon_Sigmoid	MICROTUBULE BASED PROCESS	235	0.266662	1.29886	0.026	1390	tags=28%, list=22%, signal=34%
Type 2	Colon_Sigmoid	CELL MORPHOGENESIS INVOLVED IN DIFFERENTIATION	164	0.276898	1.29233	0.02	1492	tags=30%, list=23%, signal=39%
Type 2	Colon_Sigmoid	CELL MORPHOGENESIS	217	0.256996	1.24749	0.038	1507	tags=30%, list=24%, signal=38%
Type 2	Colon_Transverse	INTRACILIARY TRANSPORT	20	0.595138	1.78454	0.004	358	tags=25%, list=6%, signal=26%
Type 2	Colon_Transverse	ROOF OF MOUTH DEVELOPMENT	18	0.581358	1.71923	0.006	760	tags=44%, list=12%, signal=50%
Type 2	Colon_Transverse	SKELETAL SYSTEM MORPHOGENESIS	34	0.50347	1.69816	0.012	1599	tags=41%, list=25%, signal=54%
Type 2	Colon_Transverse	REGULATION OF STEROID METABOLIC PROCESS	19	0.560248	1.69458	0.012	1302	tags=47%, list=20%, signal=59%
Type 2	Colon_Transverse	REGULATION OF AXONOGENESIS	19	0.559639	1.69	0.018	1388	tags=53%, list=21%, signal=67%
Type 2	Colon_Transverse	TRANSPORT ALONG MICROTUBULE	45	0.457275	1.67467	0.008	358	tags=20%, list=6%, signal=21%
Type 2	Colon_Transverse	ENDOTHELIAL CELL PROLIFERATION	23	0.519193	1.65062	0.01	320	tags=22%, list=5%, signal=23%
Type 2	Colon_Transverse	POSITIVE REGULATION OF NEUROGENESIS	30	0.496848	1.64397	0.012	626	tags=33%, list=10%, signal=37%
Type 2	Colon_Transverse	CYTOPLASMIC MICROTUBULE ORGANIZATION	15	0.565406	1.61395	0.019	446	tags=27%, list=7%, signal=29%
Type 2	Colon_Transverse	DEVELOPMENTAL CELL GROWTH	38	0.459732	1.60247	0.015	1075	tags=37%, list=17%, signal=44%
Type 2	Colon_Transverse	CELLULAR RESPONSE TO REACTIVE OXYGEN SPECIES	29	0.483609	1.60021	0.014	824	tags=28%, list=13%, signal=31%
Type 2	Colon_Transverse	DEVELOPMENTAL GROWTH INVOLVED IN MORPHOGENESIS	35	0.466196	1.59898	0.019	900	tags=31%, list=14%, signal=36%
Type 2	Colon_Transverse	LIPOPROTEIN BIOSYNTHETIC PROCESS	34	0.465437	1.59584	0.01	1921	tags=44%, list=30%, signal=62%
Type 2	Colon_Transverse	POSITIVE REGULATION OF CALCIUM ION TRANSMEMBRANE TRANSPORT	16	0.561558	1.59549	0.029	696	tags=38%, list=11%, signal=42%
Type 2	Colon_Transverse	CELLULAR RESPONSE TO HYDROGEN PEROXIDE	17	0.555697	1.59141	0.026	487	tags=29%, list=8%, signal=32%
Type 2	Colon_Transverse	STEM CELL PROLIFERATION	15	0.567262	1.58737	0.025	927	tags=27%, list=14%, signal=31%
Type 2	Colon_Transverse	SPINDLE ORGANIZATION	42	0.434629	1.58566	0.024	1142	tags=38%, list=18%, signal=46%
Type 2	Colon_Transverse	RESPONSE TO PURINE CONTAINING COMPOUND	25	0.490573	1.56826	0.026	1185	tags=40%, list=18%, signal=49%
Type 2	Colon_Transverse	POSITIVE REGULATION OF VASCULATURE DEVELOPMENT	28	0.473684	1.56769	0.016	934	tags=29%, list=14%, signal=33%
Type 2	Colon_Transverse	CELLULAR RESPONSE TO INORGANIC SUBSTANCE	40	0.437866	1.56289	0.017	1375	tags=43%, list=21%, signal=54%
Type 2	Colon_Transverse	POSITIVE REGULATION OF NERVOUS SYSTEM DEVELOPMENT	36	0.448266	1.55531	0.025	626	tags=28%, list=10%, signal=31%
Type 2	Colon_Transverse	NEURON PROJECTION EXTENSION	30	0.464749	1.55346	0.015	1075	tags=37%, list=17%, signal=44%
Type 2	Colon_Transverse	ANTERIOR POSTERIOR PATTERN SPECIFICATION	31	0.454943	1.54126	0.026	821	tags=29%, list=13%, signal=33%
Type 2	Colon_Transverse	STEROID BIOSYNTHETIC PROCESS	39	0.437828	1.5353	0.022	1302	tags=36%, list=20%, signal=45%
Type 2	Colon_Transverse	RESPIRATORY GASEOUS EXCHANGE BY RESPIRATORY SYSTEM	20	0.51357	1.52783	0.041	883	tags=35%, list=14%, signal=40%
Type 2	Colon_Transverse	MITOCHONDRIAL GENE EXPRESSION	59	0.386944	1.52338	0.008	1121	tags=34%, list=17%, signal=41%
Type 2	Colon_Transverse	SKELETAL SYSTEM DEVELOPMENT	80	0.380786	1.52163	0.015	1259	tags=31%, list=19%, signal=38%
Type 2	Colon_Transverse	BONE DEVELOPMENT	37	0.434804	1.52063	0.027	980	tags=30%, list=15%, signal=35%
Type 2	Colon_Transverse	POSITIVE REGULATION OF DEVELOPMENTAL GROWTH	18	0.520835	1.50378	0.04	748	tags=28%, list=12%, signal=31%
Type 2	Colon_Transverse	RESPONSE TO OXIDATIVE STRESS	96	0.356936	1.5008	0.009	1405	tags=29%, list=22%, signal=37%
Type 2	Colon_Transverse	POSITIVE REGULATION OF CELL DEVELOPMENT	45	0.41393	1.49712	0.02	626	tags=24%, list=10%, signal=27%
Type 2	Colon_Transverse	MICROTUBULE BASED TRANSPORT	56	0.388072	1.49125	0.019	358	tags=16%, list=6%, signal=17%
Type 2	Colon_Transverse	MEMBRANE BIOGENESIS	19	0.498244	1.48703	0.048	1280	tags=42%, list=20%, signal=52%
Type 2	Colon_Transverse	NON MOTILE CILIUM ASSEMBLY	24	0.485976	1.48655	0.047	1398	tags=38%, list=22%, signal=48%
Type 2	Colon_Transverse	MICROTUBULE BASED PROCESS	227	0.31017	1.47882	0.001	1154	tags=25%, list=18%, signal=29%
Type 2	Colon_Transverse	UROGENITAL SYSTEM DEVELOPMENT	68	0.368748	1.47632	0.01	855	tags=28%, list=13%, signal=32%
Type 2	Colon_Transverse	CELL FATE COMMITMENT	28	0.454632	1.47005	0.049	797	tags=25%, list=12%, signal=28%
Type 2	Colon_Transverse	MICROTUBULE BASED MOVEMENT	100	0.343958	1.46364	0.015	853	tags=21%, list=13%, signal=24%
Type 2	Colon_Transverse	MITOCHONDRIAL TRANSLATION	46	0.402299	1.45917	0.026	1121	tags=37%, list=17%, signal=44%
Type 2	Colon_Transverse	SIGNAL TRANSDUCTION IN RESPONSE TO DNA DAMAGE	42	0.410141	1.45687	0.048	1274	tags=36%, list=20%, signal=44%
Type 2	Colon_Transverse	PROTEIN CONTAINING COMPLEX LOCALIZATION	44	0.397133	1.43054	0.044	358	tags=14%, list=6%, signal=14%
Type 2	Colon_Transverse	CELLULAR RESPONSE TO OXIDATIVE STRESS	59	0.369582	1.42682	0.042	626	tags=19%, list=10%, signal=20%
Type 2	Colon_Transverse	REGULATION OF MICROTUBULE BASED PROCESS	55	0.380723	1.42602	0.036	1117	tags=27%, list=17%, signal=33%
Type 2	Colon_Transverse	REGULATION OF CYSTEINE TYPE ENDOPEPTIDASE ACTIVITY	46	0.389614	1.42177	0.045	855	tags=26%, list=13%, signal=30%
Type 2	Colon_Transverse	RESPONSE TO METAL ION	78	0.345304	1.40966	0.023	1375	tags=35%, list=21%, signal=43%
Type 2	Colon_Transverse	REGULATION OF CELLULAR COMPONENT SIZE	59	0.36743	1.40313	0.039	1092	tags=25%, list=17%, signal=30%
Type 2	Colon_Transverse	REGULATION OF NEUROGENESIS	54	0.36888	1.39786	0.04	1388	tags=35%, list=21%, signal=44%
Type 2	Colon_Transverse	RESPONSE TO INORGANIC SUBSTANCE	114	0.32022	1.38602	0.025	1375	tags=32%, list=21%, signal=40%
Type 2	Colon_Transverse	DEVELOPMENTAL GROWTH	97	0.32367	1.37912	0.032	1082	tags=26%, list=17%, signal=30%
Type 2	Colon_Transverse	MICROTUBULE CYTOSKELETON ORGANIZATION	159	0.303482	1.37257	0.017	1154	tags=26%, list=18%, signal=31%
Type 2	Colon_Transverse	REGULATION OF ANATOMICAL STRUCTURE MORPHOGENESIS	159	0.301498	1.36962	0.03	955	tags=22%, list=15%, signal=25%
Type 2	Colon_Transverse	MITOTIC CELL CYCLE	206	0.289027	1.35604	0.013	1367	tags=31%, list=21%, signal=38%
Type 2	Colon_Transverse	NEGATIVE REGULATION OF ORGANELLE ORGANIZATION	79	0.333019	1.35445	0.042	1154	tags=24%, list=18%, signal=29%
Type 2	Colon_Transverse	MITOTIC CELL CYCLE PROCESS	171	0.286823	1.3231	0.032	1498	tags=33%, list=23%, signal=42%
Type 2	Colon_Transverse	CYTOSKELETON ORGANIZATION	304	0.252416	1.23463	0.027	1154	tags=23%, list=18%, signal=26%
Type 2	Cells_Cultured_fibroblasts	SCHWANN CELL DIFFERENTIATION	17	-0.593222	-1.69961	0.008	1689	tags=35%, list=18%, signal=43%
Type 2	Cells_Cultured_fibroblasts	PROTEIN K63 LINKED UBIQUITINATION	25	-0.527837	-1.69392	0.016	2746	tags=56%, list=29%, signal=79%
Type 2	Cells_Cultured_fibroblasts	REGULATION OF ACTIN CYTOSKELETON REORGANIZATION	23	-0.547326	-1.68677	0.012	1140	tags=30%, list=12%, signal=35%
Type 2	Cells_Cultured_fibroblasts	CHAPERONE COFACTOR DEPENDENT PROTEIN REFOLDING	15	-0.603964	-1.68322	0.015	1575	tags=33%, list=17%, signal=40%
Type 2	Cells_Cultured_fibroblasts	NEUROTROPHIN SIGNALING PATHWAY	15	-0.6054	-1.66822	0.021	1359	tags=33%, list=14%, signal=39%
Type 2	Cells_Cultured_fibroblasts	CHAPERONE MEDIATED PROTEIN FOLDING	31	-0.494951	-1.66325	0.01	1592	tags=35%, list=17%, signal=42%
Type 2	Cells_Cultured_fibroblasts	DE NOVO PROTEIN FOLDING	19	-0.557331	-1.65912	0.027	1575	tags=32%, list=17%, signal=38%
Type 2	Cells_Cultured_fibroblasts	REGULATION OF NEURONAL SYNAPTIC PLASTICITY	15	-0.592059	-1.6542	0.023	3122	tags=67%, list=33%, signal=99%
Type 2	Cells_Cultured_fibroblasts	ESTABLISHMENT OF ENDOTHELIAL BARRIER	20	-0.54673	-1.6449	0.02	522	tags=30%, list=6%, signal=32%
Type 2	Cells_Cultured_fibroblasts	GLYCOLIPID BIOSYNTHETIC PROCESS	33	-0.482506	-1.63628	0.012	1056	tags=30%, list=11%, signal=34%
Type 2	Cells_Cultured_fibroblasts	CARDIAC VENTRICLE DEVELOPMENT	36	-0.478792	-1.62192	0.012	2144	tags=39%, list=23%, signal=50%
Type 2	Cells_Cultured_fibroblasts	FC RECEPTOR SIGNALING PATHWAY	20	-0.548954	-1.61987	0.022	1501	tags=35%, list=16%, signal=41%
Type 2	Cells_Cultured_fibroblasts	CARDIAC CHAMBER MORPHOGENESIS	27	-0.498667	-1.60381	0.015	1489	tags=33%, list=16%, signal=39%
Type 2	Cells_Cultured_fibroblasts	POSITIVE REGULATION OF MIRNA METABOLIC PROCESS	16	-0.557606	-1.58357	0.02	1903	tags=50%, list=20%, signal=62%
Type 2	Cells_Cultured_fibroblasts	REGULATION OF STEM CELL DIFFERENTIATION	29	-0.479846	-1.57527	0.017	1489	tags=31%, list=16%, signal=37%
Type 2	Cells_Cultured_fibroblasts	NEURON PROJECTION REGENERATION	25	-0.502263	-1.5749	0.023	1494	tags=32%, list=16%, signal=38%
Type 2	Cells_Cultured_fibroblasts	GPI ANCHOR METABOLIC PROCESS	15	-0.561617	-1.5641	0.034	1036	tags=27%, list=11%, signal=30%
Type 2	Cells_Cultured_fibroblasts	NUCLEOSIDE MONOPHOSPHATE METABOLIC PROCESS	37	-0.447264	-1.54625	0.019	2458	tags=54%, list=26%, signal=73%
Type 2	Cells_Cultured_fibroblasts	CARDIAC CHAMBER DEVELOPMENT	50	-0.410889	-1.53457	0.012	911	tags=22%, list=10%, signal=24%
Type 2	Cells_Cultured_fibroblasts	NEGATIVE REGULATION OF LEUKOCYTE PROLIFERATION	23	-0.500811	-1.53283	0.033	1689	tags=39%, list=18%, signal=47%
Type 2	Cells_Cultured_fibroblasts	POSITIVE REGULATION OF REPRODUCTIVE PROCESS	25	-0.481671	-1.52999	0.035	2369	tags=36%, list=25%, signal=48%
Type 2	Cells_Cultured_fibroblasts	CARDIAC VENTRICLE MORPHOGENESIS	17	-0.535647	-1.52415	0.048	1784	tags=35%, list=19%, signal=43%
Type 2	Cells_Cultured_fibroblasts	PATHWAY RESTRICTED SMAD PROTEIN PHOSPHORYLATION	15	-0.552824	-1.52287	0.043	1818	tags=53%, list=19%, signal=66%
Type 2	Cells_Cultured_fibroblasts	VESICLE COATING	24	-0.485139	-1.52192	0.045	2229	tags=42%, list=23%, signal=54%
Type 2	Cells_Cultured_fibroblasts	REGULATION OF MUSCLE CELL DIFFERENTIATION	45	-0.424956	-1.51788	0.034	1842	tags=38%, list=19%, signal=47%
Type 2	Cells_Cultured_fibroblasts	CARDIAC MUSCLE CELL DIFFERENTIATION	36	-0.443356	-1.51634	0.024	1526	tags=33%, list=16%, signal=40%
Type 2	Cells_Cultured_fibroblasts	AMYLOID PRECURSOR PROTEIN METABOLIC PROCESS	35	-0.438058	-1.51387	0.022	2531	tags=51%, list=27%, signal=70%
Type 2	Cells_Cultured_fibroblasts	ACTIN CYTOSKELETON REORGANIZATION	54	-0.400129	-1.51164	0.026	1149	tags=26%, list=12%, signal=29%
Type 2	Cells_Cultured_fibroblasts	VENTRICULAR SEPTUM DEVELOPMENT	22	-0.498414	-1.51156	0.035	2132	tags=41%, list=22%, signal=53%
Type 2	Cells_Cultured_fibroblasts	LIPOSACCHARIDE METABOLIC PROCESS	49	-0.417722	-1.505	0.03	1056	tags=27%, list=11%, signal=30%
Type 2	Cells_Cultured_fibroblasts	PERIPHERAL NERVOUS SYSTEM DEVELOPMENT	33	-0.441093	-1.4794	0.047	1689	tags=33%, list=18%, signal=40%
Type 2	Cells_Cultured_fibroblasts	RIBONUCLEOSIDE MONOPHOSPHATE METABOLIC PROCESS	28	-0.448167	-1.46763	0.037	1992	tags=46%, list=21%, signal=59%
Type 2	Cells_Cultured_fibroblasts	NEUROBLAST PROLIFERATION	24	-0.466162	-1.46716	0.045	1207	tags=29%, list=13%, signal=33%
Type 2	Cells_Cultured_fibroblasts	ENDOPLASMIC RETICULUM TO GOLGI VESICLE MEDIATED TRANSPORT	69	-0.368651	-1.46047	0.032	2479	tags=41%, list=26%, signal=55%
Type 2	Cells_Cultured_fibroblasts	CARDIAC CELL DEVELOPMENT	28	-0.439335	-1.43463	0.044	1489	tags=32%, list=16%, signal=38%
Type 2	Cells_Cultured_fibroblasts	MITOCHONDRIAL RESPIRATORY CHAIN COMPLEX ASSEMBLY	44	-0.394522	-1.43202	0.048	2515	tags=43%, list=27%, signal=58%
Type 2	Cells_Cultured_fibroblasts	MEMBRANE LIPID METABOLIC PROCESS	95	-0.334846	-1.39074	0.033	1056	tags=20%, list=11%, signal=22%
Type 2	Cells_Cultured_fibroblasts	PROTEIN POLYUBIQUITINATION	112	-0.301892	-1.31026	0.041	1832	tags=29%, list=19%, signal=35%
Type 2	Skin_Sun_Exposed_Lower_leg	PROTEIN K63 LINKED UBIQUITINATION	20	-0.629006	-1.84233	0.001	1395	tags=30%, list=13%, signal=34%
Type 2	Skin_Sun_Exposed_Lower_leg	REGULATION OF CALCIUM MEDIATED SIGNALING	29	-0.545411	-1.80092	0.002	1544	tags=34%, list=15%, signal=40%
Type 2	Skin_Sun_Exposed_Lower_leg	REGULATION OF VASCULAR PERMEABILITY	20	-0.589234	-1.7582	0.011	1599	tags=40%, list=15%, signal=47%
Type 2	Skin_Sun_Exposed_Lower_leg	REGULATION OF BMP SIGNALING PATHWAY	24	-0.55102	-1.72916	0.01	1815	tags=33%, list=17%, signal=40%
Type 2	Skin_Sun_Exposed_Lower_leg	SYNAPTIC TRANSMISSION CHOLINERGIC	17	-0.604863	-1.72385	0.016	2629	tags=65%, list=25%, signal=86%
Type 2	Skin_Sun_Exposed_Lower_leg	VESICLE COATING	22	-0.557016	-1.70844	0.008	2244	tags=45%, list=21%, signal=58%
Type 2	Skin_Sun_Exposed_Lower_leg	REGULATION OF CALCINEURIN MEDIATED SIGNALING	16	-0.602846	-1.69513	0.006	1544	tags=50%, list=15%, signal=58%
Type 2	Skin_Sun_Exposed_Lower_leg	REGULATION OF SUPEROXIDE METABOLIC PROCESS	17	-0.608699	-1.69413	0.014	537	tags=18%, list=5%, signal=19%
Type 2	Skin_Sun_Exposed_Lower_leg	VESICLE BUDDING FROM MEMBRANE	42	-0.466061	-1.66259	0.011	2790	tags=43%, list=26%, signal=58%
Type 2	Skin_Sun_Exposed_Lower_leg	PURINE NUCLEOSIDE MONOPHOSPHATE METABOLIC PROCESS	20	-0.549194	-1.6528	0.015	3379	tags=65%, list=32%, signal=95%
Type 2	Skin_Sun_Exposed_Lower_leg	ERAD PATHWAY	52	-0.444182	-1.64454	0.004	2933	tags=44%, list=28%, signal=61%
Type 2	Skin_Sun_Exposed_Lower_leg	DE NOVO PROTEIN FOLDING	15	-0.593668	-1.63517	0.015	1117	tags=33%, list=11%, signal=37%
Type 2	Skin_Sun_Exposed_Lower_leg	COPII COATED VESICLE BUDDING	21	-0.539263	-1.62532	0.018	2790	tags=48%, list=26%, signal=65%
Type 2	Skin_Sun_Exposed_Lower_leg	NEGATIVE REGULATION OF FAT CELL DIFFERENTIATION	17	-0.563598	-1.62459	0.022	1791	tags=47%, list=17%, signal=57%
Type 2	Skin_Sun_Exposed_Lower_leg	REGULATION OF NECROTIC CELL DEATH	20	-0.532998	-1.62317	0.016	2519	tags=50%, list=24%, signal=66%
Type 2	Skin_Sun_Exposed_Lower_leg	PROTEIN EXPORT FROM NUCLEUS	24	-0.521244	-1.61796	0.008	2034	tags=42%, list=19%, signal=51%
Type 2	Skin_Sun_Exposed_Lower_leg	CELLULAR RESPONSE TO TOPOLOGICALLY INCORRECT PROTEIN	45	-0.438116	-1.61669	0.006	2906	tags=53%, list=27%, signal=73%
Type 2	Skin_Sun_Exposed_Lower_leg	RIBONUCLEOSIDE MONOPHOSPHATE METABOLIC PROCESS	29	-0.482538	-1.61304	0.023	1365	tags=28%, list=13%, signal=32%
Type 2	Skin_Sun_Exposed_Lower_leg	GLYCOSYL COMPOUND METABOLIC PROCESS	48	-0.445861	-1.61189	0.009	2276	tags=35%, list=22%, signal=45%
Type 2	Skin_Sun_Exposed_Lower_leg	ENDOCRINE HORMONE SECRETION	22	-0.51385	-1.57555	0.024	1632	tags=32%, list=15%, signal=38%
Type 2	Skin_Sun_Exposed_Lower_leg	REGULATION OF OXIDOREDUCTASE ACTIVITY	40	-0.446364	-1.57185	0.014	1366	tags=23%, list=13%, signal=26%
Type 2	Skin_Sun_Exposed_Lower_leg	REGULATION OF MICROTUBULE BASED PROCESS	104	-0.364167	-1.56931	0.004	1680	tags=26%, list=16%, signal=31%
Type 2	Skin_Sun_Exposed_Lower_leg	GLIAL CELL DEVELOPMENT	38	-0.449562	-1.56719	0.034	3252	tags=50%, list=31%, signal=72%
Type 2	Skin_Sun_Exposed_Lower_leg	NUCLEOSIDE MONOPHOSPHATE METABOLIC PROCESS	39	-0.454427	-1.55722	0.025	3047	tags=46%, list=29%, signal=65%
Type 2	Skin_Sun_Exposed_Lower_leg	PROTEIN LOCALIZATION TO SYNAPSE	23	-0.499674	-1.55484	0.029	179	tags=13%, list=2%, signal=13%
Type 2	Skin_Sun_Exposed_Lower_leg	NEURON PROJECTION REGENERATION	23	-0.501931	-1.55305	0.039	1376	tags=35%, list=13%, signal=40%
Type 2	Skin_Sun_Exposed_Lower_leg	AMINO ACID IMPORT ACROSS PLASMA MEMBRANE	20	-0.504135	-1.53584	0.047	1643	tags=50%, list=16%, signal=59%
Type 2	Skin_Sun_Exposed_Lower_leg	REGULATION OF ENDOCRINE PROCESS	16	-0.543341	-1.53452	0.036	537	tags=19%, list=5%, signal=20%
Type 2	Skin_Sun_Exposed_Lower_leg	PROTEIN EXIT FROM ENDOPLASMIC RETICULUM	23	-0.49532	-1.53386	0.032	3445	tags=65%, list=33%, signal=97%
Type 2	Skin_Sun_Exposed_Lower_leg	REGULATION OF AUTOPHAGY OF MITOCHONDRION	16	-0.547979	-1.52878	0.029	1262	tags=31%, list=12%, signal=35%
Type 2	Skin_Sun_Exposed_Lower_leg	CALCINEURIN MEDIATED SIGNALING	19	-0.508737	-1.52827	0.042	1816	tags=47%, list=17%, signal=57%
Type 2	Skin_Sun_Exposed_Lower_leg	PROTEIN POLYUBIQUITINATION	93	-0.36754	-1.52552	0.007	2603	tags=34%, list=25%, signal=45%
Type 2	Skin_Sun_Exposed_Lower_leg	NEGATIVE REGULATION OF INFLAMMATORY RESPONSE	49	-0.411897	-1.51241	0.022	3116	tags=41%, list=29%, signal=58%
Type 2	Skin_Sun_Exposed_Lower_leg	CELLULAR RESPONSE TO UNFOLDED PROTEIN	36	-0.439183	-1.51002	0.03	2850	tags=56%, list=27%, signal=76%
Type 2	Skin_Sun_Exposed_Lower_leg	ENDOPLASMIC RETICULUM UNFOLDED PROTEIN RESPONSE	30	-0.455527	-1.5097	0.025	2850	tags=53%, list=27%, signal=73%
Type 2	Skin_Sun_Exposed_Lower_leg	REGULATION OF HORMONE SECRETION	88	-0.363952	-1.50289	0.004	1836	tags=24%, list=17%, signal=29%
Type 2	Skin_Sun_Exposed_Lower_leg	ADENYLATE CYCLASE ACTIVATING G PROTEIN COUPLED RECEPTOR SIGNALING PATHWAY	36	-0.432237	-1.50041	0.037	2184	tags=39%, list=21%, signal=49%
Type 2	Skin_Sun_Exposed_Lower_leg	REGULATION OF REPRODUCTIVE PROCESS	74	-0.378217	-1.49853	0.013	1570	tags=23%, list=15%, signal=27%
Type 2	Skin_Sun_Exposed_Lower_leg	ENDOCRINE PROCESS	39	-0.427891	-1.49454	0.033	1632	tags=26%, list=15%, signal=30%
Type 2	Skin_Sun_Exposed_Lower_leg	POSITIVE REGULATION OF OXIDOREDUCTASE ACTIVITY	27	-0.457806	-1.48947	0.038	537	tags=19%, list=5%, signal=19%
Type 2	Skin_Sun_Exposed_Lower_leg	MYOBLAST DIFFERENTIATION	33	-0.441571	-1.48238	0.023	1978	tags=27%, list=19%, signal=33%
Type 2	Skin_Sun_Exposed_Lower_leg	HISTONE H4 ACETYLATION	22	-0.472042	-1.47144	0.043	1346	tags=27%, list=13%, signal=31%
Type 2	Skin_Sun_Exposed_Lower_leg	CENTROSOME DUPLICATION	38	-0.422609	-1.46778	0.043	2531	tags=39%, list=24%, signal=52%
Type 2	Skin_Sun_Exposed_Lower_leg	ORGANIC ACID TRANSMEMBRANE TRANSPORT	65	-0.370784	-1.45805	0.025	2643	tags=46%, list=25%, signal=61%
Type 2	Skin_Sun_Exposed_Lower_leg	REGULATION OF REGULATED SECRETORY PATHWAY	56	-0.383342	-1.44704	0.025	1437	tags=20%, list=14%, signal=23%
Type 2	Skin_Sun_Exposed_Lower_leg	CELLULAR RESPIRATION	97	-0.343828	-1.43704	0.017	2071	tags=30%, list=20%, signal=37%
Type 2	Skin_Sun_Exposed_Lower_leg	AEROBIC RESPIRATION	75	-0.360381	-1.42813	0.026	2019	tags=31%, list=19%, signal=38%
Type 2	Skin_Sun_Exposed_Lower_leg	REGENERATION	64	-0.370861	-1.42326	0.032	1955	tags=31%, list=18%, signal=38%
Type 2	Skin_Sun_Exposed_Lower_leg	IMPORT ACROSS PLASMA MEMBRANE	72	-0.353402	-1.39933	0.039	3296	tags=57%, list=31%, signal=82%
Type 2	Skin_Sun_Exposed_Lower_leg	REGULATION OF MICROTUBULE CYTOSKELETON ORGANIZATION	64	-0.359212	-1.39682	0.038	1673	tags=25%, list=16%, signal=30%
Type 2	Skin_Sun_Exposed_Lower_leg	REGULATION OF NEUROTRANSMITTER LEVELS	82	-0.339903	-1.38312	0.041	2580	tags=37%, list=24%, signal=48%
Type 2	Skin_Sun_Exposed_Lower_leg	HORMONE TRANSPORT	108	-0.322183	-1.34865	0.037	2737	tags=31%, list=26%, signal=42%
Type 2	Skin_Sun_Exposed_Lower_leg	REGULATED EXOCYTOSIS	96	-0.323205	-1.34672	0.04	2089	tags=26%, list=20%, signal=32%
Type 2	Skin_Sun_Exposed_Lower_leg	RESPONSE TO ENDOPLASMIC RETICULUM STRESS	103	-0.315986	-1.32499	0.048	2933	tags=43%, list=28%, signal=59%
Type 2	Skin_Sun_Exposed_Lower_leg	SIGNAL RELEASE	167	-0.289239	-1.30714	0.041	2771	tags=32%, list=26%, signal=42%
Type 2	Skin_Sun_Exposed_Lower_leg	REGULATION OF SECRETION	232	-0.275345	-1.30705	0.025	1836	tags=22%, list=17%, signal=26%
Type 2	Skin_Not_Sun_Exposed_Suprapubic	PROTEIN LOCALIZATION TO SYNAPSE	18	-0.682946	-1.94852	0.002	147	tags=22%, list=2%, signal=23%
Type 2	Skin_Not_Sun_Exposed_Suprapubic	NUCLEOSIDE MONOPHOSPHATE METABOLIC PROCESS	37	-0.565422	-1.92248	0.001	1774	tags=43%, list=19%, signal=53%
Type 2	Skin_Not_Sun_Exposed_Suprapubic	RIBONUCLEOSIDE MONOPHOSPHATE METABOLIC PROCESS	29	-0.580178	-1.88208	0.001	1500	tags=41%, list=16%, signal=49%
Type 2	Skin_Not_Sun_Exposed_Suprapubic	REGULATION OF NIK NF KAPPAB SIGNALING	36	-0.545601	-1.86511	0.002	793	tags=25%, list=8%, signal=27%
Type 2	Skin_Not_Sun_Exposed_Suprapubic	DE NOVO PROTEIN FOLDING	16	-0.659612	-1.84626	0.004	1730	tags=50%, list=18%, signal=61%
Type 2	Skin_Not_Sun_Exposed_Suprapubic	PROTEIN K63 LINKED UBIQUITINATION	18	-0.648335	-1.84524	0.006	915	tags=39%, list=10%, signal=43%
Type 2	Skin_Not_Sun_Exposed_Suprapubic	NIK NF KAPPAB SIGNALING	47	-0.507472	-1.83964	0.001	996	tags=26%, list=10%, signal=28%
Type 2	Skin_Not_Sun_Exposed_Suprapubic	PURINE NUCLEOSIDE MONOPHOSPHATE METABOLIC PROCESS	21	-0.594192	-1.79532	0.002	2882	tags=71%, list=30%, signal=102%
Type 2	Skin_Not_Sun_Exposed_Suprapubic	GLYCOSYL COMPOUND METABOLIC PROCESS	43	-0.501031	-1.78088	0.002	1918	tags=40%, list=20%, signal=49%
Type 2	Skin_Not_Sun_Exposed_Suprapubic	POSITIVE REGULATION OF OXIDOREDUCTASE ACTIVITY	26	-0.538927	-1.69734	0.006	2503	tags=50%, list=26%, signal=68%
Type 2	Skin_Not_Sun_Exposed_Suprapubic	PROTEIN LOCALIZATION TO CHROMATIN	15	-0.610323	-1.68692	0.009	1943	tags=53%, list=20%, signal=67%
Type 2	Skin_Not_Sun_Exposed_Suprapubic	NUCLEOSIDE METABOLIC PROCESS	26	-0.540998	-1.68346	0.009	1774	tags=38%, list=19%, signal=47%
Type 2	Skin_Not_Sun_Exposed_Suprapubic	RESPONSE TO NERVE GROWTH FACTOR	17	-0.57568	-1.68262	0.01	671	tags=35%, list=7%, signal=38%
Type 2	Skin_Not_Sun_Exposed_Suprapubic	REGULATION OF MITOCHONDRIAL MEMBRANE PERMEABILITY	20	-0.561037	-1.68112	0.012	2723	tags=60%, list=29%, signal=84%
Type 2	Skin_Not_Sun_Exposed_Suprapubic	NEGATIVE REGULATION OF CELLULAR RESPONSE TO GROWTH FACTOR STIMULUS	19	-0.590062	-1.67725	0.012	1268	tags=47%, list=13%, signal=55%
Type 2	Skin_Not_Sun_Exposed_Suprapubic	PROTEIN LOCALIZATION TO CELL JUNCTION	32	-0.496527	-1.65018	0.013	147	tags=16%, list=2%, signal=16%
Type 2	Skin_Not_Sun_Exposed_Suprapubic	DEFENSE RESPONSE TO GRAM POSITIVE BACTERIUM	27	-0.506836	-1.64165	0.017	793	tags=22%, list=8%, signal=24%
Type 2	Skin_Not_Sun_Exposed_Suprapubic	RIBONUCLEOSIDE METABOLIC PROCESS	18	-0.560352	-1.63166	0.024	1191	tags=33%, list=13%, signal=38%
Type 2	Skin_Not_Sun_Exposed_Suprapubic	REGULATION OF CALCINEURIN MEDIATED SIGNALING	15	-0.590202	-1.61457	0.018	1144	tags=40%, list=12%, signal=45%
Type 2	Skin_Not_Sun_Exposed_Suprapubic	PYRIMIDINE RIBONUCLEOTIDE METABOLIC PROCESS	16	-0.573294	-1.603	0.017	1364	tags=38%, list=14%, signal=44%
Type 2	Skin_Not_Sun_Exposed_Suprapubic	REGULATION OF OXIDOREDUCTASE ACTIVITY	35	-0.477036	-1.60286	0.016	2503	tags=43%, list=26%, signal=58%
Type 2	Skin_Not_Sun_Exposed_Suprapubic	NUCLEOSIDE MONOPHOSPHATE BIOSYNTHETIC PROCESS	18	-0.551442	-1.59975	0.027	2064	tags=44%, list=22%, signal=57%
Type 2	Skin_Not_Sun_Exposed_Suprapubic	REGULATION OF MYELOID LEUKOCYTE DIFFERENTIATION	26	-0.498884	-1.59923	0.014	828	tags=23%, list=9%, signal=25%
Type 2	Skin_Not_Sun_Exposed_Suprapubic	POSITIVE REGULATION OF POTASSIUM ION TRANSPORT	15	-0.574665	-1.59527	0.023	1144	tags=33%, list=12%, signal=38%
Type 2	Skin_Not_Sun_Exposed_Suprapubic	REGULATION OF CALCIUM MEDIATED SIGNALING	28	-0.482666	-1.58776	0.021	1144	tags=29%, list=12%, signal=32%
Type 2	Skin_Not_Sun_Exposed_Suprapubic	NUCLEOSIDE TRIPHOSPHATE BIOSYNTHETIC PROCESS	47	-0.432628	-1.57708	0.009	1583	tags=32%, list=17%, signal=38%
Type 2	Skin_Not_Sun_Exposed_Suprapubic	REGULATION OF NOTCH SIGNALING PATHWAY	32	-0.47014	-1.57599	0.014	690	tags=19%, list=7%, signal=20%
Type 2	Skin_Not_Sun_Exposed_Suprapubic	RIBONUCLEOSIDE MONOPHOSPHATE BIOSYNTHETIC PROCESS	15	-0.581076	-1.56968	0.032	2441	tags=53%, list=26%, signal=72%
Type 2	Skin_Not_Sun_Exposed_Suprapubic	VITAMIN TRANSPORT	17	-0.544336	-1.56879	0.026	1213	tags=35%, list=13%, signal=40%
Type 2	Skin_Not_Sun_Exposed_Suprapubic	CALCINEURIN MEDIATED SIGNALING	16	-0.567488	-1.5656	0.021	1524	tags=44%, list=16%, signal=52%
Type 2	Skin_Not_Sun_Exposed_Suprapubic	T CELL MIGRATION	20	-0.526417	-1.5586	0.029	906	tags=30%, list=10%, signal=33%
Type 2	Skin_Not_Sun_Exposed_Suprapubic	REGULATION OF EMBRYONIC DEVELOPMENT	25	-0.495636	-1.55631	0.027	1003	tags=28%, list=11%, signal=31%
Type 2	Skin_Not_Sun_Exposed_Suprapubic	MITOCHONDRIAL OUTER MEMBRANE PERMEABILIZATION INVOLVED IN PROGRAMMED CELL DEATH	17	-0.533992	-1.55384	0.034	2635	tags=53%, list=28%, signal=73%
Type 2	Skin_Not_Sun_Exposed_Suprapubic	NUCLEOBASE METABOLIC PROCESS	17	-0.548173	-1.5482	0.034	725	tags=24%, list=8%, signal=25%
Type 2	Skin_Not_Sun_Exposed_Suprapubic	REGULATION OF MITOCHONDRIAL MEMBRANE PERMEABILITY INVOLVED IN APOPTOTIC PROCESS	18	-0.532839	-1.53874	0.029	2723	tags=56%, list=29%, signal=78%
Type 2	Skin_Not_Sun_Exposed_Suprapubic	CYTOPLASMIC PATTERN RECOGNITION RECEPTOR SIGNALING PATHWAY	17	-0.531607	-1.52819	0.042	1125	tags=35%, list=12%, signal=40%
Type 2	Skin_Not_Sun_Exposed_Suprapubic	TYPE I INTERFERON PRODUCTION	32	-0.460684	-1.52793	0.027	2589	tags=44%, list=27%, signal=60%
Type 2	Skin_Not_Sun_Exposed_Suprapubic	REGULATION OF POSTSYNAPTIC MEMBRANE NEUROTRANSMITTER RECEPTOR LEVELS	16	-0.549185	-1.52439	0.04	1783	tags=38%, list=19%, signal=46%
Type 2	Skin_Not_Sun_Exposed_Suprapubic	POSITIVE REGULATION OF REPRODUCTIVE PROCESS	25	-0.482847	-1.52283	0.033	2387	tags=56%, list=25%, signal=75%
Type 2	Skin_Not_Sun_Exposed_Suprapubic	GLIAL CELL DEVELOPMENT	37	-0.443707	-1.5159	0.014	1930	tags=35%, list=20%, signal=44%
Type 2	Skin_Not_Sun_Exposed_Suprapubic	POSITIVE REGULATION OF NF KAPPAB TRANSCRIPTION FACTOR ACTIVITY	51	-0.409807	-1.50877	0.018	793	tags=22%, list=8%, signal=23%
Type 2	Skin_Not_Sun_Exposed_Suprapubic	INOSITOL PHOSPHATE MEDIATED SIGNALING	18	-0.51833	-1.48187	0.046	1524	tags=39%, list=16%, signal=46%
Type 2	Skin_Not_Sun_Exposed_Suprapubic	LONG CHAIN FATTY ACID TRANSPORT	23	-0.48255	-1.48178	0.04	2417	tags=52%, list=25%, signal=70%
Type 2	Skin_Not_Sun_Exposed_Suprapubic	NEGATIVE REGULATION OF SYNAPTIC TRANSMISSION	26	-0.46635	-1.47399	0.047	125	tags=12%, list=1%, signal=12%
Type 2	Skin_Not_Sun_Exposed_Suprapubic	SOMATIC DIVERSIFICATION OF IMMUNE RECEPTORS	26	-0.460977	-1.47224	0.044	1548	tags=46%, list=16%, signal=55%
Type 2	Skin_Not_Sun_Exposed_Suprapubic	CELLULAR RESPONSE TO UNFOLDED PROTEIN	38	-0.426589	-1.46997	0.028	1844	tags=37%, list=19%, signal=46%
Type 2	Skin_Not_Sun_Exposed_Suprapubic	NOTCH SIGNALING PATHWAY	48	-0.403572	-1.46353	0.035	690	tags=17%, list=7%, signal=18%
Type 2	Skin_Not_Sun_Exposed_Suprapubic	NEGATIVE REGULATION OF ION TRANSPORT	51	-0.392603	-1.46217	0.035	1783	tags=33%, list=19%, signal=41%
Type 2	Skin_Not_Sun_Exposed_Suprapubic	MYOTUBE DIFFERENTIATION	35	-0.419962	-1.4512	0.041	841	tags=23%, list=9%, signal=25%
Type 2	Skin_Not_Sun_Exposed_Suprapubic	TELOMERE MAINTENANCE	62	-0.375145	-1.42488	0.031	1594	tags=29%, list=17%, signal=35%
Type 2	Skin_Not_Sun_Exposed_Suprapubic	TELOMERE ORGANIZATION	65	-0.360769	-1.3959	0.048	1594	tags=28%, list=17%, signal=33%
Type 2	Skin_Not_Sun_Exposed_Suprapubic	REGULATION OF TRANS SYNAPTIC SIGNALING	135	-0.309206	-1.35764	0.026	2387	tags=32%, list=25%, signal=42%
Type 2	Skin_Not_Sun_Exposed_Suprapubic	REGULATION OF METAL ION TRANSPORT	129	-0.296109	-1.30113	0.045	1144	tags=19%, list=12%, signal=22%
Type 2	Colon_Sigmoid	NEGATIVE REGULATION OF IMMUNE EFFECTOR PROCESS	22	-0.649543	-2.00643	0.001	1145	tags=55%, list=18%, signal=66%
Type 2	Colon_Sigmoid	INTERFERON GAMMA PRODUCTION	17	-0.672829	-1.94098	0.001	1088	tags=47%, list=17%, signal=57%
Type 2	Colon_Sigmoid	REGULATION OF IMMUNE EFFECTOR PROCESS	61	-0.485606	-1.87882	0.001	1169	tags=34%, list=18%, signal=42%
Type 2	Colon_Sigmoid	REGULATION OF PRODUCTION OF MOLECULAR MEDIATOR OF IMMUNE RESPONSE	28	-0.579797	-1.86806	0.001	513	tags=29%, list=8%, signal=31%
Type 2	Colon_Sigmoid	CYTOKINE PRODUCTION INVOLVED IN IMMUNE RESPONSE	18	-0.638657	-1.86467	0.002	513	tags=33%, list=8%, signal=36%
Type 2	Colon_Sigmoid	FIBROBLAST PROLIFERATION	19	-0.619373	-1.85785	0.006	1050	tags=42%, list=16%, signal=50%
Type 2	Colon_Sigmoid	REGULATION OF VIRAL GENOME REPLICATION	18	-0.630009	-1.79676	0.002	1029	tags=33%, list=16%, signal=40%
Type 2	Colon_Sigmoid	NEGATIVE REGULATION OF ION TRANSPORT	31	-0.523737	-1.78419	0.006	966	tags=45%, list=15%, signal=53%
Type 2	Colon_Sigmoid	FEEDING BEHAVIOR	17	-0.612844	-1.7764	0.008	969	tags=41%, list=15%, signal=48%
Type 2	Colon_Sigmoid	REGULATION OF NIK NF KAPPAB SIGNALING	19	-0.597061	-1.77508	0.008	1774	tags=68%, list=28%, signal=94%
Type 2	Colon_Sigmoid	POSITIVE REGULATION OF TUMOR NECROSIS FACTOR SUPERFAMILY CYTOKINE PRODUCTION	17	-0.601668	-1.77506	0.008	513	tags=29%, list=8%, signal=32%
Type 2	Colon_Sigmoid	NIK NF KAPPAB SIGNALING	25	-0.55791	-1.77108	0.008	1774	tags=56%, list=28%, signal=77%
Type 2	Colon_Sigmoid	MULTI MULTICELLULAR ORGANISM PROCESS	41	-0.498963	-1.76391	0.006	969	tags=32%, list=15%, signal=37%
Type 2	Colon_Sigmoid	NEGATIVE REGULATION OF ION TRANSMEMBRANE TRANSPORT	23	-0.559169	-1.74686	0.004	439	tags=39%, list=7%, signal=42%
Type 2	Colon_Sigmoid	NEGATIVE REGULATION OF TRANSPORTER ACTIVITY	20	-0.581443	-1.74362	0.006	439	tags=40%, list=7%, signal=43%
Type 2	Colon_Sigmoid	POSITIVE REGULATION OF ADAPTIVE IMMUNE RESPONSE	18	-0.590825	-1.73851	0.008	513	tags=28%, list=8%, signal=30%
Type 2	Colon_Sigmoid	REGULATION OF FIBROBLAST PROLIFERATION	17	-0.606266	-1.7359	0.008	1050	tags=41%, list=16%, signal=49%
Type 2	Colon_Sigmoid	REGULATION OF VIRAL PROCESS	27	-0.530559	-1.72179	0.004	1057	tags=30%, list=17%, signal=35%
Type 2	Colon_Sigmoid	REGULATION OF CELL KILLING	18	-0.582998	-1.70951	0.013	365	tags=22%, list=6%, signal=24%
Type 2	Colon_Sigmoid	NEGATIVE REGULATION OF INFLAMMATORY RESPONSE	19	-0.566499	-1.65089	0.016	1107	tags=47%, list=17%, signal=57%
Type 2	Colon_Sigmoid	NEGATIVE REGULATION OF ION TRANSMEMBRANE TRANSPORTER ACTIVITY	19	-0.558271	-1.63635	0.014	439	tags=37%, list=7%, signal=39%
Type 2	Colon_Sigmoid	REGULATION OF LYMPHOCYTE MEDIATED IMMUNITY	27	-0.508616	-1.63313	0.021	720	tags=26%, list=11%, signal=29%
Type 2	Colon_Sigmoid	VIRAL GENOME REPLICATION	27	-0.493586	-1.62982	0.023	1057	tags=30%, list=17%, signal=35%
Type 2	Colon_Sigmoid	NEGATIVE REGULATION OF TRANSMEMBRANE TRANSPORT	27	-0.510909	-1.62949	0.01	663	tags=37%, list=10%, signal=41%
Type 2	Colon_Sigmoid	REGULATION OF POTASSIUM ION TRANSPORT	24	-0.509181	-1.62065	0.022	1517	tags=50%, list=24%, signal=65%
Type 2	Colon_Sigmoid	MITOCHONDRIAL MEMBRANE ORGANIZATION	29	-0.489449	-1.62015	0.017	821	tags=31%, list=13%, signal=35%
Type 2	Colon_Sigmoid	REGULATION OF LEUKOCYTE MEDIATED IMMUNITY	41	-0.451216	-1.59931	0.013	1169	tags=32%, list=18%, signal=39%
Type 2	Colon_Sigmoid	REGULATION OF PLASMA LIPOPROTEIN PARTICLE LEVELS	16	-0.554789	-1.58965	0.018	359	tags=31%, list=6%, signal=33%
Type 2	Colon_Sigmoid	PRODUCTION OF MOLECULAR MEDIATOR OF IMMUNE RESPONSE	38	-0.448184	-1.57915	0.01	680	tags=24%, list=11%, signal=26%
Type 2	Colon_Sigmoid	STRIATED MUSCLE CELL DEVELOPMENT	15	-0.562065	-1.57707	0.034	1801	tags=60%, list=28%, signal=83%
Type 2	Colon_Sigmoid	POSITIVE REGULATION OF PRODUCTION OF MOLECULAR MEDIATOR OF IMMUNE RESPONSE	19	-0.526156	-1.55827	0.034	387	tags=21%, list=6%, signal=22%
Type 2	Colon_Sigmoid	IMMUNE EFFECTOR PROCESS	106	-0.367556	-1.55436	0.002	1169	tags=26%, list=18%, signal=32%
Type 2	Colon_Sigmoid	ENDOPLASMIC RETICULUM TO GOLGI VESICLE MEDIATED TRANSPORT	39	-0.440249	-1.5524	0.014	1537	tags=44%, list=24%, signal=57%
Type 2	Colon_Sigmoid	POSITIVE REGULATION OF LEUKOCYTE MEDIATED IMMUNITY	22	-0.50593	-1.55188	0.041	387	tags=18%, list=6%, signal=19%
Type 2	Colon_Sigmoid	VESICLE COATING	15	-0.555763	-1.54849	0.035	1424	tags=47%, list=22%, signal=60%
Type 2	Colon_Sigmoid	LONG CHAIN FATTY ACID TRANSPORT	20	-0.513346	-1.54449	0.043	398	tags=30%, list=6%, signal=32%
Type 2	Colon_Sigmoid	RESPONSE TO TYPE I INTERFERON	15	-0.561829	-1.53942	0.032	493	tags=27%, list=8%, signal=29%
Type 2	Colon_Sigmoid	VIRAL LIFE CYCLE	67	-0.38935	-1.5356	0.018	741	tags=21%, list=12%, signal=23%
Type 2	Colon_Sigmoid	RESPONSE TO ACID CHEMICAL	15	-0.545945	-1.53249	0.045	553	tags=33%, list=9%, signal=36%
Type 2	Colon_Sigmoid	BIOLOGICAL PROCESS INVOLVED IN INTERACTION WITH HOST	42	-0.420651	-1.51137	0.033	741	tags=24%, list=12%, signal=27%
Type 2	Colon_Sigmoid	PROTEIN LOCALIZATION TO LYSOSOME	17	-0.51838	-1.51105	0.036	1770	tags=53%, list=28%, signal=73%
Type 2	Colon_Sigmoid	NEGATIVE REGULATION OF CALCIUM ION TRANSMEMBRANE TRANSPORT	15	-0.545557	-1.50984	0.045	439	tags=40%, list=7%, signal=43%
Type 2	Colon_Sigmoid	NEGATIVE REGULATION OF MAPK CASCADE	30	-0.45656	-1.49699	0.048	973	tags=33%, list=15%, signal=39%
Type 2	Colon_Sigmoid	POSITIVE REGULATION OF LIPID METABOLIC PROCESS	28	-0.45653	-1.48356	0.039	1674	tags=54%, list=26%, signal=72%
Type 2	Colon_Sigmoid	NEGATIVE REGULATION OF DEFENSE RESPONSE	42	-0.410688	-1.48223	0.039	1407	tags=36%, list=22%, signal=45%
Type 2	Colon_Sigmoid	NEGATIVE REGULATION OF TRANSPORT	86	-0.352909	-1.48208	0.013	1545	tags=42%, list=24%, signal=54%
Type 2	Colon_Sigmoid	ESTABLISHMENT OF PROTEIN LOCALIZATION TO MEMBRANE	65	-0.375033	-1.48005	0.025	1416	tags=34%, list=22%, signal=43%
Type 2	Colon_Sigmoid	MITOCHONDRIAL RESPIRATORY CHAIN COMPLEX ASSEMBLY	31	-0.439357	-1.47365	0.036	1549	tags=45%, list=24%, signal=59%
Type 2	Colon_Sigmoid	REGULATION OF CATION TRANSMEMBRANE TRANSPORT	69	-0.37389	-1.46743	0.028	620	tags=25%, list=10%, signal=27%
Type 2	Colon_Sigmoid	BIOLOGICAL PROCESS INVOLVED IN SYMBIOTIC INTERACTION	61	-0.379249	-1.46444	0.019	1179	tags=28%, list=18%, signal=34%
Type 2	Colon_Sigmoid	CYTOKINESIS	43	-0.402279	-1.45878	0.035	1129	tags=28%, list=18%, signal=34%
Type 2	Colon_Sigmoid	POSITIVE REGULATION OF IMMUNE EFFECTOR PROCESS	41	-0.402475	-1.45438	0.036	513	tags=20%, list=8%, signal=21%
Type 2	Colon_Sigmoid	NEGATIVE REGULATION OF IMMUNE RESPONSE	35	-0.413588	-1.43877	0.048	1107	tags=31%, list=17%, signal=38%
Type 2	Colon_Sigmoid	POSITIVE REGULATION OF CATABOLIC PROCESS	97	-0.336625	-1.42896	0.019	847	tags=22%, list=13%, signal=25%
Type 2	Colon_Sigmoid	REGULATION OF ION TRANSMEMBRANE TRANSPORT	81	-0.346598	-1.42126	0.042	620	tags=22%, list=10%, signal=24%
Type 2	Colon_Sigmoid	REGULATION OF TRANSPORTER ACTIVITY	52	-0.370854	-1.39453	0.041	620	tags=23%, list=10%, signal=25%
Type 2	Colon_Sigmoid	NEGATIVE REGULATION OF IMMUNE SYSTEM PROCESS	81	-0.338473	-1.39254	0.03	1145	tags=26%, list=18%, signal=31%
Type 2	Colon_Sigmoid	REGULATION OF VESICLE MEDIATED TRANSPORT	129	-0.312002	-1.37739	0.029	1187	tags=33%, list=19%, signal=39%
Type 2	Colon_Sigmoid	NEGATIVE REGULATION OF RESPONSE TO EXTERNAL STIMULUS	76	-0.32899	-1.34025	0.042	1107	tags=28%, list=17%, signal=33%
Type 2	Colon_Sigmoid	REGULATION OF TRANSMEMBRANE TRANSPORT	98	-0.311843	-1.34017	0.035	663	tags=20%, list=10%, signal=22%
Type 2	Colon_Sigmoid	IMMUNE RESPONSE	289	-0.266833	-1.30566	0.016	1517	tags=29%, list=24%, signal=36%
Type 2	Colon_Sigmoid	CYTOKINE PRODUCTION	131	-0.291976	-1.30081	0.043	1171	tags=25%, list=18%, signal=30%
Type 2	Colon_Sigmoid	REGULATION OF TRANSPORT	347	-0.252919	-1.25782	0.019	1230	tags=26%, list=19%, signal=31%
Type 2	Colon_Sigmoid	BIOLOGICAL PROCESS INVOLVED IN INTERSPECIES INTERACTION BETWEEN ORGANISMS	287	-0.256336	-1.25308	0.035	1416	tags=26%, list=22%, signal=32%
Type 2	Colon_Transverse	REGULATION OF DNA RECOMBINATION	26	-0.563598	-1.80135	0.001	447	tags=27%, list=7%, signal=29%
Type 2	Colon_Transverse	PROTEIN N LINKED GLYCOSYLATION	21	-0.566626	-1.72548	0.009	1205	tags=52%, list=19%, signal=64%
Type 2	Colon_Transverse	REGULATION OF CELL DIVISION	34	-0.495348	-1.66979	0.01	1141	tags=35%, list=18%, signal=43%
Type 2	Colon_Transverse	TRANSCRIPTION INITIATION AT RNA POLYMERASE II PROMOTER	22	-0.544593	-1.66396	0.013	1197	tags=36%, list=18%, signal=44%
Type 2	Colon_Transverse	CELLULAR CARBOHYDRATE BIOSYNTHETIC PROCESS	19	-0.568477	-1.63899	0.027	543	tags=32%, list=8%, signal=34%
Type 2	Colon_Transverse	CARDIAC MUSCLE CELL DIFFERENTIATION	15	-0.598402	-1.62104	0.034	1380	tags=53%, list=21%, signal=68%
Type 2	Colon_Transverse	REGULATION OF DNA TEMPLATED TRANSCRIPTION INITIATION	16	-0.560902	-1.58414	0.033	1197	tags=44%, list=18%, signal=54%
Type 2	Colon_Transverse	DNA TEMPLATED TRANSCRIPTION INITIATION	36	-0.465361	-1.58251	0.011	1197	tags=31%, list=18%, signal=37%
Type 2	Colon_Transverse	CARDIOCYTE DIFFERENTIATION	19	-0.520627	-1.55646	0.033	1380	tags=47%, list=21%, signal=60%
Type 2	Colon_Transverse	NEGATIVE REGULATION OF VIRAL PROCESS	21	-0.522576	-1.55492	0.028	1051	tags=29%, list=16%, signal=34%
Type 2	Colon_Transverse	VASCULAR PROCESS IN CIRCULATORY SYSTEM	45	-0.423523	-1.53603	0.018	1110	tags=36%, list=17%, signal=43%
Type 2	Colon_Transverse	POSITIVE REGULATION OF INFLAMMATORY RESPONSE	21	-0.511453	-1.52896	0.039	1856	tags=43%, list=29%, signal=60%
Type 2	Colon_Transverse	RENAL SYSTEM PROCESS	23	-0.494238	-1.51209	0.037	1436	tags=39%, list=22%, signal=50%
Type 2	Colon_Transverse	POSITIVE REGULATION OF IMMUNE RESPONSE	96	-0.362247	-1.50872	0.006	1328	tags=30%, list=21%, signal=37%
Type 2	Colon_Transverse	REGULATION OF B CELL ACTIVATION	32	-0.44979	-1.50454	0.028	1090	tags=28%, list=17%, signal=34%
Type 2	Colon_Transverse	POSITIVE REGULATION OF DEFENSE RESPONSE	39	-0.431909	-1.49298	0.017	1396	tags=31%, list=22%, signal=39%
Type 2	Colon_Transverse	FIBROBLAST PROLIFERATION	20	-0.497732	-1.48863	0.043	1105	tags=40%, list=17%, signal=48%
Type 2	Colon_Transverse	LIPID OXIDATION	39	-0.42571	-1.48353	0.023	860	tags=28%, list=13%, signal=32%
Type 2	Colon_Transverse	IMMUNE EFFECTOR PROCESS	106	-0.347948	-1.477	0.015	1208	tags=26%, list=19%, signal=32%
Type 2	Colon_Transverse	STRIATED MUSCLE CELL DIFFERENTIATION	33	-0.431474	-1.46823	0.048	1380	tags=36%, list=21%, signal=46%
Type 2	Colon_Transverse	ACTIVATION OF IMMUNE RESPONSE	72	-0.36619	-1.4531	0.023	1105	tags=26%, list=17%, signal=31%
Type 2	Colon_Transverse	REGULATION OF INFLAMMATORY RESPONSE	63	-0.37655	-1.43685	0.031	1240	tags=27%, list=19%, signal=33%
Type 2	Colon_Transverse	LEUKOCYTE MEDIATED IMMUNITY	71	-0.349782	-1.38153	0.044	1208	tags=28%, list=19%, signal=34%
Type 2	Colon_Transverse	REGULATION OF IMMUNE RESPONSE	159	-0.299339	-1.34225	0.034	1281	tags=27%, list=20%, signal=33%
Type 2	Colon_Transverse	RESPONSE TO BACTERIUM	105	-0.311756	-1.31226	0.048	1172	tags=30%, list=18%, signal=35%
Type 3	Adipose_Subcutaneous	NEGATIVE REGULATION OF SYNAPTIC TRANSMISSION	27	0.614615	1.95788	0.002	957	tags=33%, list=10%, signal=37%
Type 3	Adipose_Subcutaneous	ASTROCYTE DIFFERENTIATION	21	0.644209	1.95131	0.002	544	tags=33%, list=6%, signal=35%
Type 3	Adipose_Subcutaneous	COLLAGEN FIBRIL ORGANIZATION	16	0.640867	1.7736	0.002	1819	tags=56%, list=19%, signal=69%
Type 3	Adipose_Subcutaneous	EAR MORPHOGENESIS	34	0.523001	1.74081	0.006	1556	tags=47%, list=16%, signal=56%
Type 3	Adipose_Subcutaneous	LIPID EXPORT FROM CELL	17	0.600522	1.72389	0.008	698	tags=18%, list=7%, signal=19%
Type 3	Adipose_Subcutaneous	MITOCHONDRION LOCALIZATION	26	0.538603	1.69556	0.01	1113	tags=31%, list=12%, signal=35%
Type 3	Adipose_Subcutaneous	HISTONE H4 ACETYLATION	22	0.541721	1.65634	0.017	579	tags=14%, list=6%, signal=14%
Type 3	Adipose_Subcutaneous	REGULATION OF SYNAPTIC PLASTICITY	57	0.441267	1.64109	0.014	957	tags=23%, list=10%, signal=25%
Type 3	Adipose_Subcutaneous	REGULATION OF STEM CELL DIFFERENTIATION	24	0.536113	1.64094	0.024	396	tags=17%, list=4%, signal=17%
Type 3	Adipose_Subcutaneous	MICROTUBULE POLYMERIZATION	36	0.493485	1.63355	0.023	1630	tags=44%, list=17%, signal=53%
Type 3	Adipose_Subcutaneous	REGULATION OF TISSUE REMODELING	28	0.51317	1.62771	0.018	511	tags=18%, list=5%, signal=19%
Type 3	Adipose_Subcutaneous	REGULATION OF POSTSYNAPSE ORGANIZATION	25	0.516444	1.62135	0.028	931	tags=24%, list=10%, signal=26%
Type 3	Adipose_Subcutaneous	REGULATION OF NEURONAL SYNAPTIC PLASTICITY	21	0.545289	1.61107	0.03	3256	tags=67%, list=34%, signal=100%
Type 3	Adipose_Subcutaneous	POSITIVE REGULATION OF PROTEIN POLYMERIZATION	33	0.486568	1.59353	0.02	1303	tags=36%, list=13%, signal=42%
Type 3	Adipose_Subcutaneous	MICROTUBULE POLYMERIZATION OR DEPOLYMERIZATION	51	0.435051	1.59291	0.017	1630	tags=35%, list=17%, signal=42%
Type 3	Adipose_Subcutaneous	ENDOCRINE HORMONE SECRETION	18	0.539308	1.59027	0.029	698	tags=17%, list=7%, signal=18%
Type 3	Adipose_Subcutaneous	CENTRAL NERVOUS SYSTEM NEURON DEVELOPMENT	26	0.511233	1.58663	0.026	738	tags=19%, list=8%, signal=21%
Type 3	Adipose_Subcutaneous	REGULATION OF HISTONE METHYLATION	20	0.533522	1.58317	0.034	117	tags=10%, list=1%, signal=10%
Type 3	Adipose_Subcutaneous	REGULATION OF ENDOCRINE PROCESS	16	0.569963	1.57613	0.038	698	tags=19%, list=7%, signal=20%
Type 3	Adipose_Subcutaneous	POSITIVE REGULATION OF CELL GROWTH	49	0.436551	1.5749	0.023	1465	tags=33%, list=15%, signal=38%
Type 3	Adipose_Subcutaneous	REGULATION OF MICROTUBULE POLYMERIZATION	21	0.519654	1.57141	0.046	1303	tags=43%, list=13%, signal=49%
Type 3	Adipose_Subcutaneous	GLYCOPROTEIN CATABOLIC PROCESS	15	0.58916	1.56982	0.046	2205	tags=53%, list=23%, signal=69%
Type 3	Adipose_Subcutaneous	CARDIOCYTE DIFFERENTIATION	37	0.462883	1.56556	0.02	2060	tags=43%, list=21%, signal=55%
Type 3	Adipose_Subcutaneous	HISTONE H3 K4 METHYLATION	20	0.529809	1.55467	0.034	117	tags=10%, list=1%, signal=10%
Type 3	Adipose_Subcutaneous	FEAR RESPONSE	19	0.53933	1.54435	0.035	929	tags=26%, list=10%, signal=29%
Type 3	Adipose_Subcutaneous	DENDRITIC SPINE MORPHOGENESIS	21	0.525367	1.5407	0.038	931	tags=29%, list=10%, signal=32%
Type 3	Adipose_Subcutaneous	REGULATION OF BONE REMODELING	22	0.515536	1.538	0.045	1371	tags=23%, list=14%, signal=26%
Type 3	Adipose_Subcutaneous	TERPENOID METABOLIC PROCESS	37	0.453915	1.53183	0.044	1376	tags=27%, list=14%, signal=31%
Type 3	Adipose_Subcutaneous	AXON EXTENSION	40	0.444447	1.52436	0.027	1301	tags=28%, list=13%, signal=32%
Type 3	Adipose_Subcutaneous	GLIAL CELL DIFFERENTIATION	64	0.394282	1.51305	0.023	2318	tags=41%, list=24%, signal=53%
Type 3	Adipose_Subcutaneous	ENDOCRINE SYSTEM DEVELOPMENT	30	0.46502	1.5106	0.039	1199	tags=23%, list=12%, signal=27%
Type 3	Adipose_Subcutaneous	NUCLEAR TRANSCRIBED MRNA CATABOLIC PROCESS	45	0.42318	1.48513	0.038	1002	tags=22%, list=10%, signal=25%
Type 3	Adipose_Subcutaneous	EAR DEVELOPMENT	54	0.397039	1.48306	0.032	1556	tags=35%, list=16%, signal=42%
Type 3	Adipose_Subcutaneous	POSITIVE REGULATION OF GROWTH	74	0.375727	1.47134	0.035	1465	tags=27%, list=15%, signal=32%
Type 3	Adipose_Subcutaneous	EPITHELIAL CELL DIFFERENTIATION	177	0.328935	1.46605	0.014	2126	tags=34%, list=22%, signal=43%
Type 3	Adipose_Subcutaneous	EPITHELIAL CELL DEVELOPMENT	57	0.382791	1.45086	0.027	2115	tags=42%, list=22%, signal=54%
Type 3	Adipose_Subcutaneous	EMBRYONIC ORGAN DEVELOPMENT	137	0.317405	1.38701	0.029	1584	tags=26%, list=16%, signal=31%
Type 3	Adipose_Subcutaneous	EMBRYONIC ORGAN MORPHOGENESIS	95	0.340924	1.38563	0.043	1677	tags=32%, list=17%, signal=38%
Type 3	Adipose_Subcutaneous	REGULATION OF TRANS SYNAPTIC SIGNALING	129	0.314437	1.35059	0.039	957	tags=18%, list=10%, signal=20%
Type 3	Adipose_Subcutaneous	POSITIVE REGULATION OF PHOSPHORYLATION	264	0.26862	1.2657	0.044	1887	tags=26%, list=20%, signal=32%
Type 3	Adipose_Visceral_Omentum	NUCLEAR TRANSCRIBED MRNA CATABOLIC PROCESS NONSENSE MEDIATED DECAY	16	0.732751	2.02671	0.001	927	tags=38%, list=12%, signal=43%
Type 3	Adipose_Visceral_Omentum	REGULATION OF TISSUE REMODELING	23	0.643109	1.92492	0.002	619	tags=26%, list=8%, signal=28%
Type 3	Adipose_Visceral_Omentum	REGULATION OF BONE REMODELING	19	0.632084	1.8439	0.011	619	tags=21%, list=8%, signal=23%
Type 3	Adipose_Visceral_Omentum	NEGATIVE REGULATION OF SYNAPTIC TRANSMISSION	17	0.638531	1.82406	0.004	1125	tags=47%, list=15%, signal=55%
Type 3	Adipose_Visceral_Omentum	HISTONE H4 ACETYLATION	21	0.615228	1.78783	0.012	304	tags=14%, list=4%, signal=15%
Type 3	Adipose_Visceral_Omentum	REGULATION OF ANIMAL ORGAN MORPHOGENESIS	21	0.580444	1.77685	0.018	634	tags=48%, list=8%, signal=52%
Type 3	Adipose_Visceral_Omentum	PROTEIN ACETYLATION	65	0.460273	1.76242	0.004	359	tags=11%, list=5%, signal=11%
Type 3	Adipose_Visceral_Omentum	NUCLEAR TRANSCRIBED MRNA CATABOLIC PROCESS	37	0.518032	1.7397	0.008	927	tags=30%, list=12%, signal=34%
Type 3	Adipose_Visceral_Omentum	REGULATION OF TRANS SYNAPTIC SIGNALING	93	0.422496	1.70757	0.001	1832	tags=38%, list=24%, signal=49%
Type 3	Adipose_Visceral_Omentum	REGULATION OF POSTSYNAPTIC MEMBRANE NEUROTRANSMITTER RECEPTOR LEVELS	17	0.607033	1.70558	0.022	1824	tags=47%, list=24%, signal=61%
Type 3	Adipose_Visceral_Omentum	PROTEIN ACYLATION	80	0.424259	1.7045	0.005	1253	tags=23%, list=16%, signal=27%
Type 3	Adipose_Visceral_Omentum	MITOCHONDRION LOCALIZATION	15	0.614058	1.68113	0.022	1007	tags=33%, list=13%, signal=38%
Type 3	Adipose_Visceral_Omentum	CELLULAR RESPONSE TO OXYGEN LEVELS	40	0.481107	1.64502	0.02	1427	tags=48%, list=18%, signal=58%
Type 3	Adipose_Visceral_Omentum	ACTIVATION OF GTPASE ACTIVITY	38	0.474166	1.62348	0.016	890	tags=29%, list=12%, signal=33%
Type 3	Adipose_Visceral_Omentum	NON CANONICAL WNT SIGNALING PATHWAY	16	0.589605	1.61695	0.018	1469	tags=56%, list=19%, signal=69%
Type 3	Adipose_Visceral_Omentum	MRNA CATABOLIC PROCESS	65	0.424759	1.60893	0.015	1335	tags=32%, list=17%, signal=39%
Type 3	Adipose_Visceral_Omentum	CELLULAR RESPONSE TO VIRUS	20	0.545995	1.60144	0.029	821	tags=35%, list=11%, signal=39%
Type 3	Adipose_Visceral_Omentum	ENDOCRINE SYSTEM DEVELOPMENT	22	0.545889	1.59803	0.027	884	tags=27%, list=11%, signal=31%
Type 3	Adipose_Visceral_Omentum	POSITIVE REGULATION OF DEVELOPMENTAL GROWTH	37	0.459931	1.59458	0.023	884	tags=24%, list=11%, signal=27%
Type 3	Adipose_Visceral_Omentum	ESTABLISHMENT OF TISSUE POLARITY	15	0.592686	1.59264	0.039	970	tags=47%, list=13%, signal=53%
Type 3	Adipose_Visceral_Omentum	CELLULAR SENESCENCE	25	0.511915	1.59133	0.04	929	tags=36%, list=12%, signal=41%
Type 3	Adipose_Visceral_Omentum	REGULATION OF STEM CELL DIFFERENTIATION	16	0.579621	1.58391	0.045	892	tags=38%, list=12%, signal=42%
Type 3	Adipose_Visceral_Omentum	NEGATIVE REGULATION OF CELLULAR AMIDE METABOLIC PROCESS	46	0.445496	1.58361	0.013	1370	tags=33%, list=18%, signal=39%
Type 3	Adipose_Visceral_Omentum	BONE REMODELING	32	0.484998	1.57462	0.039	1070	tags=25%, list=14%, signal=29%
Type 3	Adipose_Visceral_Omentum	POSITIVE REGULATION OF HISTONE MODIFICATION	25	0.507355	1.56318	0.041	304	tags=8%, list=4%, signal=8%
Type 3	Adipose_Visceral_Omentum	REGULATION OF HISTONE METHYLATION	19	0.548864	1.56243	0.042	0	tags=5%, list=0%, signal=5%
Type 3	Adipose_Visceral_Omentum	HISTONE H3 K4 METHYLATION	19	0.536324	1.5604	0.027	470	tags=16%, list=6%, signal=17%
Type 3	Adipose_Visceral_Omentum	TISSUE REMODELING	46	0.438158	1.55545	0.023	1070	tags=24%, list=14%, signal=28%
Type 3	Adipose_Visceral_Omentum	BONE RESORPTION	24	0.516899	1.54989	0.035	996	tags=21%, list=13%, signal=24%
Type 3	Adipose_Visceral_Omentum	POSITIVE REGULATION OF CELL GROWTH	38	0.464133	1.54108	0.035	884	tags=24%, list=11%, signal=27%
Type 3	Adipose_Visceral_Omentum	POSITIVE REGULATION OF GROWTH	58	0.421701	1.5391	0.021	884	tags=22%, list=11%, signal=25%
Type 3	Adipose_Visceral_Omentum	NEGATIVE REGULATION OF CALCIUM ION TRANSMEMBRANE TRANSPORT	16	0.545789	1.52386	0.048	1113	tags=31%, list=14%, signal=36%
Type 3	Adipose_Visceral_Omentum	NEGATIVE REGULATION OF CALCIUM ION TRANSPORT	23	0.50447	1.52347	0.037	1612	tags=43%, list=21%, signal=55%
Type 3	Adipose_Visceral_Omentum	RESPONSE TO ETHANOL	32	0.468292	1.51763	0.045	532	tags=16%, list=7%, signal=17%
Type 3	Adipose_Visceral_Omentum	COMPLEMENT ACTIVATION	22	0.503556	1.51625	0.047	1442	tags=50%, list=19%, signal=61%
Type 3	Adipose_Visceral_Omentum	TETRAPYRROLE METABOLIC PROCESS	25	0.48497	1.50099	0.045	1731	tags=56%, list=22%, signal=72%
Type 3	Adipose_Visceral_Omentum	PEPTIDYL LYSINE ACETYLATION	58	0.398548	1.48902	0.033	359	tags=9%, list=5%, signal=9%
Type 3	Adipose_Visceral_Omentum	MICROTUBULE POLYMERIZATION OR DEPOLYMERIZATION	35	0.43181	1.48149	0.035	572	tags=20%, list=7%, signal=22%
Type 3	Adipose_Visceral_Omentum	PEPTIDE TRANSPORT	59	0.400756	1.47867	0.04	1618	tags=32%, list=21%, signal=40%
Type 3	Adipose_Visceral_Omentum	POSITIVE REGULATION OF GTPASE ACTIVITY	94	0.363353	1.44949	0.03	929	tags=23%, list=12%, signal=26%
Type 3	Adipose_Visceral_Omentum	CELL CELL SIGNALING	373	0.28278	1.376	0.002	1924	tags=33%, list=25%, signal=41%
Type 3	Adipose_Visceral_Omentum	RRNA METABOLIC PROCESS	90	0.343682	1.37593	0.033	1597	tags=30%, list=21%, signal=37%
Type 3	Adipose_Visceral_Omentum	POSITIVE REGULATION OF HYDROLASE ACTIVITY	169	0.306069	1.34648	0.039	929	tags=19%, list=12%, signal=21%
Type 3	Adipose_Visceral_Omentum	REGULATION OF ANATOMICAL STRUCTURE MORPHOGENESIS	231	0.28651	1.31849	0.04	1518	tags=24%, list=20%, signal=29%
Type 3	Adipose_Visceral_Omentum	NEGATIVE REGULATION OF PROTEIN METABOLIC PROCESS	237	0.282027	1.29131	0.046	1709	tags=29%, list=22%, signal=36%
Type 3	Cells_Cultured_fibroblasts	MATURATION OF 5 8S RRNA	15	0.750113	2.03193	0.001	488	tags=33%, list=5%, signal=35%
Type 3	Cells_Cultured_fibroblasts	ACTIVATED T CELL PROLIFERATION	16	0.651178	1.81425	0.006	735	tags=38%, list=8%, signal=41%
Type 3	Cells_Cultured_fibroblasts	REGULATION OF POSTSYNAPTIC MEMBRANE NEUROTRANSMITTER RECEPTOR LEVELS	23	0.578998	1.76981	0.008	380	tags=26%, list=4%, signal=27%
Type 3	Cells_Cultured_fibroblasts	EXOCRINE SYSTEM DEVELOPMENT	16	0.60921	1.7463	0.019	1004	tags=38%, list=11%, signal=42%
Type 3	Cells_Cultured_fibroblasts	RECEPTOR LOCALIZATION TO SYNAPSE	15	0.629684	1.7232	0.019	380	tags=27%, list=4%, signal=28%
Type 3	Cells_Cultured_fibroblasts	ANTIGEN PROCESSING AND PRESENTATION OF PEPTIDE ANTIGEN	18	0.58602	1.70121	0.022	1143	tags=39%, list=12%, signal=44%
Type 3	Cells_Cultured_fibroblasts	REGULATION OF ANIMAL ORGAN MORPHOGENESIS	48	0.463388	1.68908	0.013	2157	tags=46%, list=23%, signal=59%
Type 3	Cells_Cultured_fibroblasts	EMBRYONIC AXIS SPECIFICATION	15	0.616056	1.68441	0.025	2599	tags=67%, list=27%, signal=92%
Type 3	Cells_Cultured_fibroblasts	MATURATION OF LSU RRNA	18	0.583529	1.66351	0.024	624	tags=33%, list=7%, signal=36%
Type 3	Cells_Cultured_fibroblasts	LATE ENDOSOME TO LYSOSOME TRANSPORT	16	0.59522	1.65548	0.024	8	tags=6%, list=0%, signal=6%
Type 3	Cells_Cultured_fibroblasts	ANTIGEN PROCESSING AND PRESENTATION	34	0.498202	1.65277	0.014	1143	tags=26%, list=12%, signal=30%
Type 3	Cells_Cultured_fibroblasts	ESTABLISHMENT OF PROTEIN LOCALIZATION TO ENDOPLASMIC RETICULUM	19	0.564476	1.64065	0.029	1538	tags=42%, list=16%, signal=50%
Type 3	Cells_Cultured_fibroblasts	PROTEIN K63 LINKED UBIQUITINATION	25	0.512038	1.60554	0.034	1031	tags=32%, list=11%, signal=36%
Type 3	Cells_Cultured_fibroblasts	ODONTOGENESIS	35	0.471346	1.60057	0.026	1806	tags=46%, list=19%, signal=56%
Type 3	Cells_Cultured_fibroblasts	POSITIVE REGULATION OF HISTONE METHYLATION	18	0.561201	1.59067	0.031	89	tags=11%, list=1%, signal=11%
Type 3	Cells_Cultured_fibroblasts	REGULATION OF MYELOID LEUKOCYTE MEDIATED IMMUNITY	24	0.502907	1.58473	0.014	1756	tags=46%, list=19%, signal=56%
Type 3	Cells_Cultured_fibroblasts	PROTEIN LOCALIZATION TO SYNAPSE	19	0.540899	1.58259	0.047	380	tags=16%, list=4%, signal=16%
Type 3	Cells_Cultured_fibroblasts	POSITIVE REGULATION OF NIK NF KAPPAB SIGNALING	25	0.503076	1.56745	0.025	1591	tags=44%, list=17%, signal=53%
Type 3	Cells_Cultured_fibroblasts	REGULATION OF GLIAL CELL DIFFERENTIATION	19	0.530316	1.56609	0.034	1046	tags=37%, list=11%, signal=41%
Type 3	Cells_Cultured_fibroblasts	PROTEIN TRANSMEMBRANE TRANSPORT	30	0.472867	1.5492	0.036	1571	tags=33%, list=17%, signal=40%
Type 3	Cells_Cultured_fibroblasts	PROTEIN LIPID COMPLEX SUBUNIT ORGANIZATION	18	0.541404	1.54296	0.04	546	tags=22%, list=6%, signal=24%
Type 3	Cells_Cultured_fibroblasts	SCHWANN CELL DIFFERENTIATION	17	0.54541	1.54106	0.034	1370	tags=35%, list=14%, signal=41%
Type 3	Cells_Cultured_fibroblasts	TRANSCRIPTION INITIATION AT RNA POLYMERASE II PROMOTER	36	0.457799	1.5404	0.025	989	tags=28%, list=10%, signal=31%
Type 3	Cells_Cultured_fibroblasts	GRANULOCYTE ACTIVATION	18	0.536471	1.53608	0.045	1968	tags=39%, list=21%, signal=49%
Type 3	Cells_Cultured_fibroblasts	GLUTAMINE FAMILY AMINO ACID METABOLIC PROCESS	30	0.467314	1.5256	0.04	1678	tags=40%, list=18%, signal=48%
Type 3	Cells_Cultured_fibroblasts	NUCLEAR EXPORT	64	0.39194	1.51406	0.019	1160	tags=27%, list=12%, signal=30%
Type 3	Cells_Cultured_fibroblasts	POSITIVE REGULATION OF T CELL PROLIFERATION	26	0.479686	1.5115	0.04	2545	tags=42%, list=27%, signal=58%
Type 3	Cells_Cultured_fibroblasts	REGULATION OF PLASMA LIPOPROTEIN PARTICLE LEVELS	22	0.489987	1.51082	0.042	546	tags=23%, list=6%, signal=24%
Type 3	Cells_Cultured_fibroblasts	CARDIAC CHAMBER DEVELOPMENT	50	0.406511	1.4911	0.03	2347	tags=42%, list=25%, signal=56%
Type 3	Cells_Cultured_fibroblasts	CARDIAC VENTRICLE DEVELOPMENT	36	0.430023	1.47774	0.046	2347	tags=42%, list=25%, signal=55%
Type 3	Cells_Cultured_fibroblasts	INTEGRIN MEDIATED SIGNALING PATHWAY	54	0.396626	1.45329	0.041	1765	tags=37%, list=19%, signal=45%
Type 3	Cells_Cultured_fibroblasts	POSITIVE REGULATION OF INNATE IMMUNE RESPONSE	45	0.405597	1.45221	0.048	1362	tags=33%, list=14%, signal=39%
Type 3	Cells_Cultured_fibroblasts	CELLULAR AMINO ACID METABOLIC PROCESS	130	0.335919	1.45138	0.013	1746	tags=28%, list=18%, signal=33%
Type 3	Cells_Cultured_fibroblasts	PROTEIN MODIFICATION BY SMALL PROTEIN REMOVAL	65	0.374307	1.41573	0.036	1273	tags=29%, list=13%, signal=34%
Type 3	Cells_Cultured_fibroblasts	MEMBRANE FUSION	80	0.355207	1.40305	0.04	874	tags=16%, list=9%, signal=18%
Type 3	Cells_Cultured_fibroblasts	ALPHA AMINO ACID METABOLIC PROCESS	89	0.346654	1.39318	0.04	1746	tags=28%, list=18%, signal=34%
Type 3	Cells_Cultured_fibroblasts	REGULATION OF VESICLE MEDIATED TRANSPORT	227	0.278834	1.28892	0.049	1765	tags=26%, list=19%, signal=32%
Type 3	Cells_Cultured_fibroblasts	ANIMAL ORGAN MORPHOGENESIS	384	0.248159	1.22548	0.036	1806	tags=26%, list=19%, signal=31%
Type 3	Skin_Sun_Exposed_Lower_leg	REGULATION OF EXTENT OF CELL GROWTH	40	0.550156	1.89199	0.001	733	tags=20%, list=7%, signal=21%
Type 3	Skin_Sun_Exposed_Lower_leg	SUPEROXIDE ANION GENERATION	21	0.63046	1.84495	0.002	358	tags=14%, list=3%, signal=15%
Type 3	Skin_Sun_Exposed_Lower_leg	SUPEROXIDE METABOLIC PROCESS	32	0.546167	1.83788	0.011	358	tags=13%, list=3%, signal=13%
Type 3	Skin_Sun_Exposed_Lower_leg	FEAR RESPONSE	18	0.642404	1.82904	0.002	921	tags=22%, list=9%, signal=24%
Type 3	Skin_Sun_Exposed_Lower_leg	MITOCHONDRIAL FISSION	18	0.643859	1.82804	0.006	783	tags=22%, list=7%, signal=24%
Type 3	Skin_Sun_Exposed_Lower_leg	REGULATION OF SUPEROXIDE METABOLIC PROCESS	17	0.64142	1.82716	0.004	1114	tags=18%, list=11%, signal=20%
Type 3	Skin_Sun_Exposed_Lower_leg	HISTONE H3 K4 METHYLATION	20	0.614029	1.78797	0.01	99	tags=10%, list=1%, signal=10%
Type 3	Skin_Sun_Exposed_Lower_leg	REGULATION OF ENDOCRINE PROCESS	16	0.640162	1.78595	0.006	1580	tags=38%, list=15%, signal=44%
Type 3	Skin_Sun_Exposed_Lower_leg	GLIAL CELL DEVELOPMENT	38	0.514471	1.77096	0.002	1640	tags=34%, list=16%, signal=40%
Type 3	Skin_Sun_Exposed_Lower_leg	COLLAGEN FIBRIL ORGANIZATION	22	0.575647	1.74417	0.009	2499	tags=41%, list=24%, signal=53%
Type 3	Skin_Sun_Exposed_Lower_leg	HISTONE H4 ACETYLATION	22	0.563387	1.72128	0.015	0	tags=5%, list=0%, signal=5%
Type 3	Skin_Sun_Exposed_Lower_leg	CHONDROITIN SULFATE PROTEOGLYCAN BIOSYNTHETIC PROCESS	15	0.636707	1.70643	0.021	1465	tags=40%, list=14%, signal=46%
Type 3	Skin_Sun_Exposed_Lower_leg	AXON EXTENSION	43	0.487363	1.70593	0.006	772	tags=23%, list=7%, signal=25%
Type 3	Skin_Sun_Exposed_Lower_leg	ASTROCYTE DIFFERENTIATION	20	0.580936	1.70429	0.014	591	tags=25%, list=6%, signal=26%
Type 3	Skin_Sun_Exposed_Lower_leg	CHONDROITIN SULFATE PROTEOGLYCAN METABOLIC PROCESS	18	0.595438	1.68767	0.012	1465	tags=39%, list=14%, signal=45%
Type 3	Skin_Sun_Exposed_Lower_leg	RESPONSE TO NERVE GROWTH FACTOR	16	0.61533	1.67462	0.023	416	tags=31%, list=4%, signal=32%
Type 3	Skin_Sun_Exposed_Lower_leg	GLIAL CELL DIFFERENTIATION	70	0.425535	1.6693	0.007	1640	tags=27%, list=16%, signal=32%
Type 3	Skin_Sun_Exposed_Lower_leg	OLIGODENDROCYTE DIFFERENTIATION	29	0.51017	1.66764	0.016	2176	tags=41%, list=21%, signal=52%
Type 3	Skin_Sun_Exposed_Lower_leg	REGULATION OF PROTEIN DEACETYLATION	22	0.546794	1.66155	0.032	99	tags=9%, list=1%, signal=9%
Type 3	Skin_Sun_Exposed_Lower_leg	NEGATIVE REGULATION OF BMP SIGNALING PATHWAY	15	0.62142	1.65766	0.028	704	tags=33%, list=7%, signal=36%
Type 3	Skin_Sun_Exposed_Lower_leg	NEGATIVE REGULATION OF SYNAPTIC TRANSMISSION	30	0.503582	1.65646	0.02	298	tags=17%, list=3%, signal=17%
Type 3	Skin_Sun_Exposed_Lower_leg	ENDOCRINE HORMONE SECRETION	22	0.548395	1.65462	0.017	1103	tags=23%, list=10%, signal=25%
Type 3	Skin_Sun_Exposed_Lower_leg	POSITIVE REGULATION OF NIK NF KAPPAB SIGNALING	28	0.513271	1.65279	0.01	1934	tags=39%, list=18%, signal=48%
Type 3	Skin_Sun_Exposed_Lower_leg	NEGATIVE REGULATION OF AXON EXTENSION	16	0.587521	1.64424	0.021	733	tags=25%, list=7%, signal=27%
Type 3	Skin_Sun_Exposed_Lower_leg	NEGATIVE REGULATION OF CATION CHANNEL ACTIVITY	21	0.551048	1.64121	0.014	1351	tags=33%, list=13%, signal=38%
Type 3	Skin_Sun_Exposed_Lower_leg	REGULATION OF HISTONE MODIFICATION	56	0.437417	1.63837	0.01	648	tags=11%, list=6%, signal=11%
Type 3	Skin_Sun_Exposed_Lower_leg	GLUTAMATE METABOLIC PROCESS	19	0.56327	1.63741	0.023	1609	tags=42%, list=15%, signal=50%
Type 3	Skin_Sun_Exposed_Lower_leg	REGULATION OF CALCIUM MEDIATED SIGNALING	29	0.509351	1.62458	0.012	312	tags=17%, list=3%, signal=18%
Type 3	Skin_Sun_Exposed_Lower_leg	POSITIVE REGULATION OF HISTONE MODIFICATION	34	0.496454	1.62396	0.013	648	tags=12%, list=6%, signal=12%
Type 3	Skin_Sun_Exposed_Lower_leg	REGULATION OF HISTONE METHYLATION	23	0.541141	1.62097	0.027	99	tags=9%, list=1%, signal=9%
Type 3	Skin_Sun_Exposed_Lower_leg	POSITIVE REGULATION OF AXONOGENESIS	29	0.507532	1.60646	0.012	565	tags=14%, list=5%, signal=15%
Type 3	Skin_Sun_Exposed_Lower_leg	PROTEIN LOCALIZATION TO SYNAPSE	23	0.53349	1.59072	0.019	995	tags=22%, list=9%, signal=24%
Type 3	Skin_Sun_Exposed_Lower_leg	NEURON PROJECTION EXTENSION	62	0.412628	1.58211	0.014	783	tags=19%, list=7%, signal=21%
Type 3	Skin_Sun_Exposed_Lower_leg	MULTICELLULAR ORGANISMAL RESPONSE TO STRESS	36	0.472346	1.57972	0.027	1745	tags=19%, list=17%, signal=23%
Type 3	Skin_Sun_Exposed_Lower_leg	LIPID EXPORT FROM CELL	20	0.539139	1.57576	0.029	752	tags=15%, list=7%, signal=16%
Type 3	Skin_Sun_Exposed_Lower_leg	REGULATION OF AXONOGENESIS	60	0.416046	1.56605	0.022	733	tags=15%, list=7%, signal=16%
Type 3	Skin_Sun_Exposed_Lower_leg	ACTIVATION OF CYSTEINE TYPE ENDOPEPTIDASE ACTIVITY INVOLVED IN APOPTOTIC PROCESS	35	0.458504	1.56243	0.033	2517	tags=49%, list=24%, signal=64%
Type 3	Skin_Sun_Exposed_Lower_leg	CELL DEATH IN RESPONSE TO OXIDATIVE STRESS	33	0.473836	1.56224	0.037	2745	tags=45%, list=26%, signal=61%
Type 3	Skin_Sun_Exposed_Lower_leg	REGULATION OF VOLTAGE GATED CALCIUM CHANNEL ACTIVITY	20	0.537695	1.56173	0.039	155	tags=15%, list=1%, signal=15%
Type 3	Skin_Sun_Exposed_Lower_leg	DEVELOPMENTAL GROWTH INVOLVED IN MORPHOGENESIS	76	0.392175	1.55326	0.017	850	tags=20%, list=8%, signal=21%
Type 3	Skin_Sun_Exposed_Lower_leg	POSITIVE REGULATION OF CALCIUM ION TRANSMEMBRANE TRANSPORTER ACTIVITY	24	0.502506	1.55106	0.042	1468	tags=29%, list=14%, signal=34%
Type 3	Skin_Sun_Exposed_Lower_leg	REGULATION OF BMP SIGNALING PATHWAY	24	0.487725	1.54138	0.032	1541	tags=33%, list=15%, signal=39%
Type 3	Skin_Sun_Exposed_Lower_leg	NIK NF KAPPAB SIGNALING	55	0.414967	1.53729	0.025	1943	tags=33%, list=18%, signal=40%
Type 3	Skin_Sun_Exposed_Lower_leg	NEGATIVE REGULATION OF MITOCHONDRION ORGANIZATION	19	0.535788	1.53689	0.047	783	tags=16%, list=7%, signal=17%
Type 3	Skin_Sun_Exposed_Lower_leg	REGULATION OF CALCIUM ION TRANSMEMBRANE TRANSPORTER ACTIVITY	43	0.43736	1.53523	0.028	1468	tags=23%, list=14%, signal=27%
Type 3	Skin_Sun_Exposed_Lower_leg	REGULATION OF NIK NF KAPPAB SIGNALING	45	0.430195	1.53522	0.029	1943	tags=33%, list=18%, signal=41%
Type 3	Skin_Sun_Exposed_Lower_leg	HEPARAN SULFATE PROTEOGLYCAN BIOSYNTHETIC PROCESS	17	0.549635	1.52516	0.042	2761	tags=53%, list=26%, signal=72%
Type 3	Skin_Sun_Exposed_Lower_leg	CALCIUM ION TRANSMEMBRANE IMPORT INTO CYTOSOL	61	0.398556	1.52082	0.024	1468	tags=26%, list=14%, signal=30%
Type 3	Skin_Sun_Exposed_Lower_leg	REGULATION OF CALCIUM ION TRANSMEMBRANE TRANSPORT	70	0.389369	1.51692	0.021	1468	tags=23%, list=14%, signal=26%
Type 3	Skin_Sun_Exposed_Lower_leg	DICARBOXYLIC ACID METABOLIC PROCESS	50	0.422392	1.51369	0.035	1609	tags=30%, list=15%, signal=35%
Type 3	Skin_Sun_Exposed_Lower_leg	CALCINEURIN MEDIATED SIGNALING	19	0.5166	1.50922	0.049	1437	tags=37%, list=14%, signal=43%
Type 3	Skin_Sun_Exposed_Lower_leg	CYTOPLASMIC MICROTUBULE ORGANIZATION	32	0.454888	1.50523	0.047	1687	tags=34%, list=16%, signal=41%
Type 3	Skin_Sun_Exposed_Lower_leg	PEPTIDYL LYSINE METHYLATION	43	0.429725	1.5005	0.04	383	tags=7%, list=4%, signal=7%
Type 3	Skin_Sun_Exposed_Lower_leg	NEGATIVE REGULATION OF CALCIUM ION TRANSMEMBRANE TRANSPORT	20	0.505501	1.49241	0.048	92	tags=15%, list=1%, signal=15%
Type 3	Skin_Sun_Exposed_Lower_leg	HISTONE METHYLATION	50	0.410085	1.49195	0.031	697	tags=12%, list=7%, signal=13%
Type 3	Skin_Sun_Exposed_Lower_leg	CELLULAR RESPONSE TO VIRUS	26	0.467697	1.4787	0.047	1021	tags=27%, list=10%, signal=30%
Type 3	Skin_Sun_Exposed_Lower_leg	POSITIVE REGULATION OF JNK CASCADE	41	0.427753	1.47465	0.04	2287	tags=41%, list=22%, signal=53%
Type 3	Skin_Sun_Exposed_Lower_leg	REGULATION OF CELL SIZE	79	0.371782	1.46672	0.022	738	tags=16%, list=7%, signal=18%
Type 3	Skin_Sun_Exposed_Lower_leg	NEGATIVE REGULATION OF TRANSPORTER ACTIVITY	35	0.431516	1.46199	0.048	1351	tags=23%, list=13%, signal=26%
Type 3	Skin_Sun_Exposed_Lower_leg	PROTEIN ACETYLATION	75	0.374695	1.45733	0.024	280	tags=5%, list=3%, signal=5%
Type 3	Skin_Sun_Exposed_Lower_leg	REGULATION OF CALCIUM ION TRANSPORT	100	0.348692	1.4459	0.024	1468	tags=22%, list=14%, signal=25%
Type 3	Skin_Sun_Exposed_Lower_leg	GLIOGENESIS	95	0.349724	1.43266	0.022	1640	tags=22%, list=16%, signal=26%
Type 3	Skin_Sun_Exposed_Lower_leg	NEGATIVE REGULATION OF NEURON DEATH	65	0.377851	1.43157	0.049	2745	tags=48%, list=26%, signal=64%
Type 3	Skin_Sun_Exposed_Lower_leg	DEVELOPMENTAL CELL GROWTH	77	0.367262	1.42492	0.037	783	tags=17%, list=7%, signal=18%
Type 3	Skin_Sun_Exposed_Lower_leg	POSITIVE REGULATION OF CYSTEINE TYPE ENDOPEPTIDASE ACTIVITY	65	0.371247	1.42142	0.047	2517	tags=37%, list=24%, signal=48%
Type 3	Skin_Sun_Exposed_Lower_leg	NEURON DEATH	116	0.341421	1.42083	0.024	2745	tags=39%, list=26%, signal=52%
Type 3	Skin_Sun_Exposed_Lower_leg	NEGATIVE REGULATION OF INFLAMMATORY RESPONSE	49	0.383023	1.40578	0.048	2619	tags=41%, list=25%, signal=54%
Type 3	Skin_Sun_Exposed_Lower_leg	RESPONSE TO REACTIVE OXYGEN SPECIES	79	0.36436	1.40269	0.047	1258	tags=19%, list=12%, signal=21%
Type 3	Skin_Sun_Exposed_Lower_leg	POSITIVE REGULATION OF MAPK CASCADE	177	0.302364	1.36424	0.025	1949	tags=29%, list=18%, signal=35%
Type 3	Skin_Sun_Exposed_Lower_leg	RESPONSE TO INORGANIC SUBSTANCE	199	0.298363	1.36307	0.021	2782	tags=35%, list=26%, signal=47%
Type 3	Skin_Sun_Exposed_Lower_leg	CELLULAR RESPONSE TO OXIDATIVE STRESS	118	0.322324	1.36148	0.034	981	tags=17%, list=9%, signal=18%
Type 3	Skin_Sun_Exposed_Lower_leg	ESTABLISHMENT OF PROTEIN LOCALIZATION TO ORGANELLE	189	0.292492	1.32663	0.04	2800	tags=37%, list=26%, signal=49%
Type 3	Skin_Sun_Exposed_Lower_leg	POSITIVE REGULATION OF PROTEOLYSIS	146	0.300484	1.30802	0.036	2517	tags=29%, list=24%, signal=38%
Type 3	Skin_Sun_Exposed_Lower_leg	INFLAMMATORY RESPONSE	285	0.265987	1.26792	0.036	2861	tags=33%, list=27%, signal=44%
Type 3	Skin_Sun_Exposed_Lower_leg	CELLULAR RESPONSE TO OXYGEN CONTAINING COMPOUND	421	0.24929	1.22924	0.036	1229	tags=15%, list=12%, signal=17%
Type 3	Skin_Not_Sun_Exposed_Suprapubic	RESPONSE TO NERVE GROWTH FACTOR	17	0.704436	1.97039	0.002	200	tags=24%, list=2%, signal=24%
Type 3	Skin_Not_Sun_Exposed_Suprapubic	MAST CELL MEDIATED IMMUNITY	20	0.630367	1.84797	0.014	2159	tags=50%, list=23%, signal=65%
Type 3	Skin_Not_Sun_Exposed_Suprapubic	NEGATIVE REGULATION OF CATION CHANNEL ACTIVITY	19	0.626102	1.83383	0.007	263	tags=21%, list=3%, signal=22%
Type 3	Skin_Not_Sun_Exposed_Suprapubic	NEGATIVE REGULATION OF CELLULAR RESPONSE TO GROWTH FACTOR STIMULUS	19	0.630654	1.82849	0.006	1380	tags=37%, list=15%, signal=43%
Type 3	Skin_Not_Sun_Exposed_Suprapubic	PURINE NUCLEOSIDE MONOPHOSPHATE METABOLIC PROCESS	21	0.613888	1.82486	0.007	1912	tags=52%, list=20%, signal=65%
Type 3	Skin_Not_Sun_Exposed_Suprapubic	CYTOPLASMIC MICROTUBULE ORGANIZATION	24	0.59063	1.79068	0.009	944	tags=33%, list=10%, signal=37%
Type 3	Skin_Not_Sun_Exposed_Suprapubic	FEAR RESPONSE	19	0.608433	1.75422	0.015	1357	tags=32%, list=14%, signal=37%
Type 3	Skin_Not_Sun_Exposed_Suprapubic	LEUKOCYTE DEGRANULATION	31	0.536839	1.74047	0.008	2159	tags=48%, list=23%, signal=62%
Type 3	Skin_Not_Sun_Exposed_Suprapubic	REGULATION OF CALCIUM MEDIATED SIGNALING	28	0.550012	1.74023	0.001	518	tags=25%, list=5%, signal=26%
Type 3	Skin_Not_Sun_Exposed_Suprapubic	SUPEROXIDE ANION GENERATION	16	0.614097	1.70131	0.01	78	tags=13%, list=1%, signal=13%
Type 3	Skin_Not_Sun_Exposed_Suprapubic	NEGATIVE REGULATION OF CALCIUM ION TRANSMEMBRANE TRANSPORTER ACTIVITY	18	0.591828	1.69586	0.019	263	tags=17%, list=3%, signal=17%
Type 3	Skin_Not_Sun_Exposed_Suprapubic	PROTEIN LOCALIZATION TO CHROMATIN	15	0.612511	1.67617	0.019	2445	tags=67%, list=26%, signal=90%
Type 3	Skin_Not_Sun_Exposed_Suprapubic	MYELOID LEUKOCYTE MEDIATED IMMUNITY	42	0.47713	1.65601	0.01	2159	tags=38%, list=23%, signal=49%
Type 3	Skin_Not_Sun_Exposed_Suprapubic	RIBONUCLEOSIDE MONOPHOSPHATE METABOLIC PROCESS	29	0.494624	1.618	0.029	2033	tags=45%, list=21%, signal=57%
Type 3	Skin_Not_Sun_Exposed_Suprapubic	CELLULAR RESPONSE TO CALCIUM ION	28	0.504274	1.61359	0.025	1729	tags=29%, list=18%, signal=35%
Type 3	Skin_Not_Sun_Exposed_Suprapubic	NEGATIVE REGULATION OF SYNAPTIC TRANSMISSION	26	0.512082	1.60125	0.015	520	tags=19%, list=5%, signal=20%
Type 3	Skin_Not_Sun_Exposed_Suprapubic	FIBROBLAST GROWTH FACTOR RECEPTOR SIGNALING PATHWAY	25	0.524855	1.59684	0.029	1497	tags=48%, list=16%, signal=57%
Type 3	Skin_Not_Sun_Exposed_Suprapubic	VACUOLAR LOCALIZATION	28	0.500598	1.59465	0.017	2159	tags=43%, list=23%, signal=55%
Type 3	Skin_Not_Sun_Exposed_Suprapubic	NEGATIVE REGULATION OF CALCIUM ION TRANSPORT	26	0.499755	1.59159	0.024	662	tags=19%, list=7%, signal=21%
Type 3	Skin_Not_Sun_Exposed_Suprapubic	REGULATION OF PROTEIN TARGETING TO MEMBRANE	16	0.573511	1.5903	0.023	2230	tags=69%, list=23%, signal=90%
Type 3	Skin_Not_Sun_Exposed_Suprapubic	REGULATION OF CALCINEURIN MEDIATED SIGNALING	15	0.572404	1.5755	0.038	472	tags=33%, list=5%, signal=35%
Type 3	Skin_Not_Sun_Exposed_Suprapubic	REGULATION OF VOLTAGE GATED CALCIUM CHANNEL ACTIVITY	19	0.548775	1.56681	0.034	169	tags=16%, list=2%, signal=16%
Type 3	Skin_Not_Sun_Exposed_Suprapubic	NUCLEOSIDE MONOPHOSPHATE METABOLIC PROCESS	37	0.467812	1.56312	0.028	2033	tags=41%, list=21%, signal=51%
Type 3	Skin_Not_Sun_Exposed_Suprapubic	MYELOID CELL ACTIVATION INVOLVED IN IMMUNE RESPONSE	36	0.460224	1.55849	0.017	2624	tags=47%, list=28%, signal=65%
Type 3	Skin_Not_Sun_Exposed_Suprapubic	NEGATIVE REGULATION OF ION TRANSMEMBRANE TRANSPORTER ACTIVITY	29	0.488036	1.55778	0.022	263	tags=14%, list=3%, signal=14%
Type 3	Skin_Not_Sun_Exposed_Suprapubic	NUCLEOSIDE METABOLIC PROCESS	26	0.500858	1.55687	0.036	1409	tags=35%, list=15%, signal=41%
Type 3	Skin_Not_Sun_Exposed_Suprapubic	REGULATION OF SUPEROXIDE METABOLIC PROCESS	16	0.569524	1.55196	0.031	78	tags=13%, list=1%, signal=13%
Type 3	Skin_Not_Sun_Exposed_Suprapubic	GLAND DEVELOPMENT	118	0.371492	1.55113	0.004	1717	tags=29%, list=18%, signal=35%
Type 3	Skin_Not_Sun_Exposed_Suprapubic	MITOCHONDRIAL FISSION	19	0.522725	1.54863	0.038	1304	tags=26%, list=14%, signal=30%
Type 3	Skin_Not_Sun_Exposed_Suprapubic	REGULATION OF LEUKOCYTE DEGRANULATION	19	0.51626	1.54283	0.034	2159	tags=47%, list=23%, signal=61%
Type 3	Skin_Not_Sun_Exposed_Suprapubic	MICROTUBULE POLYMERIZATION OR DEPOLYMERIZATION	42	0.437185	1.54031	0.038	944	tags=19%, list=10%, signal=21%
Type 3	Skin_Not_Sun_Exposed_Suprapubic	HISTONE H4 ACETYLATION	24	0.491355	1.52711	0.04	418	tags=13%, list=4%, signal=13%
Type 3	Skin_Not_Sun_Exposed_Suprapubic	HISTONE H3 K4 METHYLATION	20	0.525363	1.52102	0.042	87	tags=10%, list=1%, signal=10%
Type 3	Skin_Not_Sun_Exposed_Suprapubic	STEROID BIOSYNTHETIC PROCESS	61	0.399975	1.51797	0.024	2476	tags=49%, list=26%, signal=66%
Type 3	Skin_Not_Sun_Exposed_Suprapubic	NEGATIVE REGULATION OF TRANSPORTER ACTIVITY	32	0.466391	1.51497	0.037	1422	tags=25%, list=15%, signal=29%
Type 3	Skin_Not_Sun_Exposed_Suprapubic	REGULATION OF ESTABLISHMENT OF PROTEIN LOCALIZATION TO MITOCHONDRION	17	0.53506	1.50967	0.044	1987	tags=41%, list=21%, signal=52%
Type 3	Skin_Not_Sun_Exposed_Suprapubic	PROTEIN ACETYLATION	76	0.383891	1.5072	0.026	418	tags=9%, list=4%, signal=10%
Type 3	Skin_Not_Sun_Exposed_Suprapubic	RESPONSE TO FIBROBLAST GROWTH FACTOR	34	0.450101	1.50381	0.044	1742	tags=47%, list=18%, signal=57%
Type 3	Skin_Not_Sun_Exposed_Suprapubic	NEURON DEATH	117	0.359543	1.50211	0.021	1463	tags=26%, list=15%, signal=31%
Type 3	Skin_Not_Sun_Exposed_Suprapubic	PURINE CONTAINING COMPOUND CATABOLIC PROCESS	26	0.477098	1.49103	0.049	1026	tags=23%, list=11%, signal=26%
Type 3	Skin_Not_Sun_Exposed_Suprapubic	REGULATION OF MYELOID LEUKOCYTE MEDIATED IMMUNITY	25	0.47767	1.48107	0.038	2159	tags=40%, list=23%, signal=52%
Type 3	Skin_Not_Sun_Exposed_Suprapubic	REGULATION OF MICROTUBULE CYTOSKELETON ORGANIZATION	59	0.395003	1.48037	0.036	1161	tags=20%, list=12%, signal=23%
Type 3	Skin_Not_Sun_Exposed_Suprapubic	ADULT BEHAVIOR	55	0.407569	1.47878	0.03	837	tags=15%, list=9%, signal=16%
Type 3	Skin_Not_Sun_Exposed_Suprapubic	REGULATION OF CALCIUM ION TRANSMEMBRANE TRANSPORTER ACTIVITY	39	0.443053	1.47604	0.039	489	tags=13%, list=5%, signal=13%
Type 3	Skin_Not_Sun_Exposed_Suprapubic	REGULATION OF HISTONE METHYLATION	23	0.481543	1.47375	0.046	896	tags=22%, list=9%, signal=24%
Type 3	Skin_Not_Sun_Exposed_Suprapubic	REGULATION OF SYNAPTIC PLASTICITY	58	0.386742	1.45576	0.03	490	tags=12%, list=5%, signal=13%
Type 3	Skin_Not_Sun_Exposed_Suprapubic	HISTONE METHYLATION	51	0.395839	1.4464	0.043	1482	tags=25%, list=16%, signal=30%
Type 3	Skin_Not_Sun_Exposed_Suprapubic	PROTEIN METHYLATION	64	0.380329	1.44092	0.035	1482	tags=25%, list=16%, signal=29%
Type 3	Skin_Not_Sun_Exposed_Suprapubic	POSITIVE REGULATION OF PEPTIDASE ACTIVITY	73	0.369713	1.42165	0.037	239	tags=11%, list=3%, signal=11%
Type 3	Skin_Not_Sun_Exposed_Suprapubic	NEURON APOPTOTIC PROCESS	83	0.352994	1.40869	0.033	1463	tags=29%, list=15%, signal=34%
Type 3	Skin_Not_Sun_Exposed_Suprapubic	NEGATIVE REGULATION OF KINASE ACTIVITY	79	0.357009	1.40786	0.049	1401	tags=23%, list=15%, signal=27%
Type 3	Skin_Not_Sun_Exposed_Suprapubic	NEGATIVE REGULATION OF TRANSFERASE ACTIVITY	91	0.340623	1.38599	0.044	1668	tags=25%, list=18%, signal=30%
Type 3	Skin_Not_Sun_Exposed_Suprapubic	REGULATION OF MICROTUBULE BASED PROCESS	94	0.343991	1.38289	0.031	1781	tags=27%, list=19%, signal=32%
Type 3	Skin_Not_Sun_Exposed_Suprapubic	NEGATIVE REGULATION OF PROTEIN MODIFICATION PROCESS	163	0.305196	1.34981	0.03	1729	tags=25%, list=18%, signal=29%
Type 3	Skin_Not_Sun_Exposed_Suprapubic	CELL ACTIVATION INVOLVED IN IMMUNE RESPONSE	81	0.342544	1.34857	0.048	2046	tags=35%, list=22%, signal=44%
Type 3	Skin_Not_Sun_Exposed_Suprapubic	NEGATIVE REGULATION OF PHOSPHORYLATION	125	0.317929	1.34435	0.035	1729	tags=24%, list=18%, signal=29%
Type 3	Skin_Not_Sun_Exposed_Suprapubic	METHYLATION	145	0.302429	1.29178	0.044	1015	tags=16%, list=11%, signal=17%
Type 3	Lung	POSITIVE REGULATION OF AXONOGENESIS	24	0.701683	2.15521	0.001	621	tags=29%, list=7%, signal=31%
Type 3	Lung	REGULATION OF TISSUE REMODELING	22	0.660049	1.9964	0.001	856	tags=36%, list=10%, signal=40%
Type 3	Lung	CELLULAR RESPONSE TO ACID CHEMICAL	17	0.692157	1.9647	0.001	1526	tags=47%, list=18%, signal=57%
Type 3	Lung	MICROTUBULE POLYMERIZATION	23	0.631789	1.93267	0.002	1712	tags=57%, list=20%, signal=70%
Type 3	Lung	REGULATION OF MICROTUBULE POLYMERIZATION	18	0.656076	1.87912	0.006	265	tags=28%, list=3%, signal=29%
Type 3	Lung	AXON EXTENSION	38	0.541188	1.86635	0.002	602	tags=21%, list=7%, signal=23%
Type 3	Lung	POSITIVE REGULATION OF CELL PROJECTION ORGANIZATION	105	0.444115	1.859	0.001	1490	tags=30%, list=17%, signal=35%
Type 3	Lung	POSITIVE REGULATION OF DEVELOPMENTAL GROWTH	41	0.528268	1.82808	0.007	554	tags=20%, list=6%, signal=21%
Type 3	Lung	MICROTUBULE POLYMERIZATION OR DEPOLYMERIZATION	31	0.564385	1.82205	0.007	1712	tags=45%, list=20%, signal=56%
Type 3	Lung	REGULATION OF CELL SIZE	66	0.473088	1.80924	0.001	963	tags=24%, list=11%, signal=27%
Type 3	Lung	BONE RESORPTION	17	0.647807	1.80445	0.002	1444	tags=53%, list=17%, signal=63%
Type 3	Lung	REGULATION OF MICROTUBULE POLYMERIZATION OR DEPOLYMERIZATION	24	0.583452	1.80385	0.001	265	tags=21%, list=3%, signal=21%
Type 3	Lung	REGULATION OF ESTABLISHMENT OF PROTEIN LOCALIZATION TO MITOCHONDRION	23	0.571295	1.77905	0.006	637	tags=17%, list=7%, signal=19%
Type 3	Lung	REGULATION OF AXONOGENESIS	50	0.494417	1.77557	0.002	1490	tags=30%, list=17%, signal=36%
Type 3	Lung	REGULATION OF MYELOID LEUKOCYTE MEDIATED IMMUNITY	17	0.613559	1.77458	0.016	1331	tags=41%, list=15%, signal=49%
Type 3	Lung	CYTOPLASMIC MICROTUBULE ORGANIZATION	19	0.61589	1.77007	0.009	1027	tags=37%, list=12%, signal=42%
Type 3	Lung	MITOCHONDRION LOCALIZATION	20	0.591096	1.76915	0.005	1317	tags=35%, list=15%, signal=41%
Type 3	Lung	REGULATION OF EXTENT OF CELL GROWTH	39	0.514457	1.76909	0.007	602	tags=18%, list=7%, signal=19%
Type 3	Lung	POSITIVE REGULATION OF CELL GROWTH	47	0.488546	1.75888	0.002	1490	tags=32%, list=17%, signal=38%
Type 3	Lung	NEURON PROJECTION EXTENSION	55	0.474114	1.75544	0.001	1490	tags=27%, list=17%, signal=33%
Type 3	Lung	BONE REMODELING	23	0.55335	1.7255	0.009	1444	tags=48%, list=17%, signal=57%
Type 3	Lung	POSITIVE REGULATION OF GROWTH	61	0.448114	1.69748	0.002	1490	tags=30%, list=17%, signal=35%
Type 3	Lung	DEVELOPMENTAL CELL GROWTH	71	0.438889	1.69118	0.009	1490	tags=25%, list=17%, signal=30%
Type 3	Lung	DEVELOPMENTAL GROWTH INVOLVED IN MORPHOGENESIS	66	0.433984	1.63492	0.009	1490	tags=24%, list=17%, signal=29%
Type 3	Lung	POSITIVE REGULATION OF NEUROGENESIS	62	0.429478	1.62074	0.007	621	tags=16%, list=7%, signal=17%
Type 3	Lung	AXIS SPECIFICATION	26	0.519125	1.61631	0.026	1492	tags=35%, list=17%, signal=42%
Type 3	Lung	BRANCHED CHAIN AMINO ACID METABOLIC PROCESS	15	0.594136	1.60396	0.035	1390	tags=47%, list=16%, signal=55%
Type 3	Lung	TELOMERE MAINTENANCE VIA TELOMERE LENGTHENING	29	0.502658	1.60062	0.017	352	tags=21%, list=4%, signal=21%
Type 3	Lung	SUPEROXIDE ANION GENERATION	15	0.585169	1.60014	0.029	513	tags=13%, list=6%, signal=14%
Type 3	Lung	TISSUE REMODELING	40	0.468056	1.5993	0.029	1449	tags=35%, list=17%, signal=42%
Type 3	Lung	MACROPHAGE ACTIVATION	27	0.506492	1.59396	0.021	690	tags=19%, list=8%, signal=20%
Type 3	Lung	NEGATIVE REGULATION OF CHEMOTAXIS	18	0.557561	1.59184	0.049	1956	tags=44%, list=23%, signal=57%
Type 3	Lung	MYELOID LEUKOCYTE MEDIATED IMMUNITY	37	0.464235	1.58886	0.021	1050	tags=24%, list=12%, signal=28%
Type 3	Lung	SYNAPTIC TRANSMISSION GABAERGIC	16	0.571103	1.58606	0.036	1959	tags=50%, list=23%, signal=64%
Type 3	Lung	PROTEIN LOCALIZATION TO SYNAPSE	16	0.563918	1.58448	0.033	1151	tags=25%, list=13%, signal=29%
Type 3	Lung	REGULATION OF PROTEIN LOCALIZATION TO MEMBRANE	54	0.423364	1.58114	0.02	1178	tags=30%, list=14%, signal=34%
Type 3	Lung	AXON DEVELOPMENT	129	0.367757	1.57792	0.003	1098	tags=20%, list=13%, signal=23%
Type 3	Lung	GLIAL CELL DIFFERENTIATION	45	0.448977	1.57715	0.023	1517	tags=31%, list=18%, signal=38%
Type 3	Lung	CELLULAR RESPONSE TO REACTIVE OXYGEN SPECIES	44	0.446942	1.5608	0.023	683	tags=18%, list=8%, signal=20%
Type 3	Lung	POSITIVE REGULATION OF TOR SIGNALING	18	0.538918	1.55191	0.049	993	tags=33%, list=11%, signal=38%
Type 3	Lung	POSITIVE REGULATION OF PROTEIN POLYMERIZATION	26	0.494452	1.55019	0.042	265	tags=19%, list=3%, signal=20%
Type 3	Lung	POSITIVE REGULATION OF CELLULAR COMPONENT ORGANIZATION	303	0.325617	1.55012	0.001	1490	tags=25%, list=17%, signal=29%
Type 3	Lung	CELLULAR AMINO ACID CATABOLIC PROCESS	49	0.427661	1.54777	0.025	1636	tags=31%, list=19%, signal=38%
Type 3	Lung	PROTEIN METHYLATION	55	0.415831	1.54699	0.018	1068	tags=27%, list=12%, signal=31%
Type 3	Lung	POSITIVE REGULATION OF ORGANELLE ORGANIZATION	149	0.35185	1.54645	0.003	1432	tags=26%, list=17%, signal=31%
Type 3	Lung	NEGATIVE REGULATION OF SYNAPTIC TRANSMISSION	20	0.525523	1.54525	0.041	1464	tags=35%, list=17%, signal=42%
Type 3	Lung	RESPONSE TO REACTIVE OXYGEN SPECIES	62	0.404385	1.53918	0.024	761	tags=18%, list=9%, signal=19%
Type 3	Lung	ALPHA AMINO ACID CATABOLIC PROCESS	39	0.440554	1.53657	0.021	1636	tags=33%, list=19%, signal=41%
Type 3	Lung	POSITIVE REGULATION OF PLASMA MEMBRANE BOUNDED CELL PROJECTION ASSEMBLY	33	0.463173	1.5359	0.029	1151	tags=27%, list=13%, signal=31%
Type 3	Lung	REGULATION OF MONONUCLEAR CELL MIGRATION	28	0.472391	1.5265	0.037	816	tags=21%, list=9%, signal=24%
Type 3	Lung	POSITIVE REGULATION OF ERK1 AND ERK2 CASCADE	54	0.419106	1.52478	0.023	1151	tags=26%, list=13%, signal=30%
Type 3	Lung	VACUOLAR LOCALIZATION	32	0.463635	1.52313	0.027	1042	tags=25%, list=12%, signal=28%
Type 3	Lung	MAST CELL MEDIATED IMMUNITY	20	0.521364	1.52267	0.049	768	tags=25%, list=9%, signal=27%
Type 3	Lung	CELLULAR AMINO ACID METABOLIC PROCESS	119	0.359732	1.51997	0.007	1643	tags=30%, list=19%, signal=37%
Type 3	Lung	GLIAL CELL DEVELOPMENT	25	0.486726	1.51779	0.042	1517	tags=36%, list=18%, signal=44%
Type 3	Lung	REGULATION OF CELL PROJECTION ORGANIZATION	202	0.335889	1.51721	0.002	1490	tags=23%, list=17%, signal=27%
Type 3	Lung	CELL GROWTH	139	0.3546	1.51677	0.008	1490	tags=23%, list=17%, signal=27%
Type 3	Lung	POSITIVE REGULATION OF NERVOUS SYSTEM DEVELOPMENT	75	0.382447	1.51501	0.016	697	tags=15%, list=8%, signal=16%
Type 3	Lung	MEMBRANE DOCKING	37	0.441698	1.51189	0.033	805	tags=22%, list=9%, signal=24%
Type 3	Lung	POSITIVE REGULATION OF CYTOSKELETON ORGANIZATION	58	0.396813	1.50678	0.032	1490	tags=31%, list=17%, signal=37%
Type 3	Lung	NEURON PROJECTION GUIDANCE	62	0.402217	1.5061	0.025	2056	tags=37%, list=24%, signal=48%
Type 3	Lung	PROTEIN LOCALIZATION TO MITOCHONDRION	50	0.414107	1.50589	0.023	1111	tags=16%, list=13%, signal=18%
Type 3	Lung	REGULATION OF MICROTUBULE BASED PROCESS	73	0.38098	1.50227	0.023	1828	tags=34%, list=21%, signal=43%
Type 3	Lung	REGULATION OF CELL DEVELOPMENT	136	0.343918	1.49896	0.015	1490	tags=24%, list=17%, signal=29%
Type 3	Lung	REGULATION OF DNA TEMPLATED TRANSCRIPTION INITIATION	22	0.493793	1.49704	0.04	699	tags=27%, list=8%, signal=30%
Type 3	Lung	FATTY ACID TRANSPORT	32	0.450956	1.49103	0.038	519	tags=19%, list=6%, signal=20%
Type 3	Lung	MITOCHONDRIAL TRANSPORT	74	0.376228	1.48355	0.034	1393	tags=23%, list=16%, signal=27%
Type 3	Lung	TISSUE HOMEOSTASIS	83	0.369356	1.47885	0.019	1221	tags=23%, list=14%, signal=26%
Type 3	Lung	GLIOGENESIS	65	0.384288	1.47442	0.036	1517	tags=25%, list=18%, signal=30%
Type 3	Lung	POSITIVE REGULATION OF CELL DEVELOPMENT	83	0.368935	1.4631	0.021	963	tags=18%, list=11%, signal=20%
Type 3	Lung	OSSIFICATION	97	0.360782	1.46049	0.02	1309	tags=24%, list=15%, signal=28%
Type 3	Lung	REGULATION OF NEUROGENESIS	95	0.35824	1.45659	0.03	621	tags=14%, list=7%, signal=15%
Type 3	Lung	MYELOID LEUKOCYTE ACTIVATION	62	0.387023	1.45327	0.037	768	tags=16%, list=9%, signal=18%
Type 3	Lung	REGULATION OF NEURON PROJECTION DEVELOPMENT	134	0.334077	1.45213	0.017	1490	tags=22%, list=17%, signal=27%
Type 3	Lung	ALPHA AMINO ACID METABOLIC PROCESS	84	0.366762	1.45098	0.028	1643	tags=32%, list=19%, signal=39%
Type 3	Lung	REGULATION OF CHROMOSOME ORGANIZATION	80	0.364947	1.44392	0.021	1882	tags=33%, list=22%, signal=41%
Type 3	Lung	REGULATION OF PROTEIN POLYMERIZATION	66	0.374322	1.43296	0.045	268	tags=14%, list=3%, signal=14%
Type 3	Lung	REGULATION OF TRANS SYNAPTIC SIGNALING	122	0.329218	1.41937	0.022	1229	tags=25%, list=14%, signal=28%
Type 3	Lung	METHYLATION	119	0.331369	1.40598	0.035	1068	tags=18%, list=12%, signal=21%
Type 3	Lung	REGULATION OF CELL PROJECTION ASSEMBLY	67	0.35952	1.4013	0.044	1151	tags=22%, list=13%, signal=26%
Type 3	Lung	CELL MORPHOGENESIS INVOLVED IN NEURON DIFFERENTIATION	152	0.316997	1.40109	0.025	1098	tags=16%, list=13%, signal=19%
Type 3	Lung	RESPONSE TO INORGANIC SUBSTANCE	158	0.311017	1.37444	0.027	983	tags=18%, list=11%, signal=20%
Type 3	Lung	MITOCHONDRION ORGANIZATION	182	0.30617	1.37246	0.019	1546	tags=21%, list=18%, signal=26%
Type 3	Lung	POSITIVE REGULATION OF CELLULAR COMPONENT BIOGENESIS	141	0.317808	1.36498	0.027	2051	tags=31%, list=24%, signal=40%
Type 3	Lung	ANATOMICAL STRUCTURE HOMEOSTASIS	101	0.330416	1.36427	0.044	1221	tags=20%, list=14%, signal=23%
Type 3	Lung	REGULATION OF CELLULAR COMPONENT SIZE	127	0.317658	1.36252	0.036	1836	tags=28%, list=21%, signal=35%
Type 3	Lung	NEURON DEVELOPMENT	305	0.271514	1.29752	0.023	1149	tags=17%, list=13%, signal=19%
Type 3	Lung	HOMEOSTATIC PROCESS	487	0.257553	1.28683	0.019	1273	tags=19%, list=15%, signal=21%
Type 3	Lung	ORGANELLE LOCALIZATION	209	0.2775	1.2762	0.041	963	tags=16%, list=11%, signal=17%
Type 3	Lung	NEUROGENESIS	427	0.250881	1.2424	0.036	1350	tags=19%, list=16%, signal=21%
Type 3	Adipose_Subcutaneous	MIDBRAIN DEVELOPMENT	20	-0.600567	-1.82324	0.002	675	tags=30%, list=7%, signal=32%
Type 3	Adipose_Subcutaneous	POSITIVE REGULATION OF BINDING	59	-0.471289	-1.80308	0.001	1470	tags=31%, list=15%, signal=36%
Type 3	Adipose_Subcutaneous	POSITIVE REGULATION OF CELLULAR CARBOHYDRATE METABOLIC PROCESS	19	-0.595543	-1.73268	0.006	1494	tags=58%, list=15%, signal=68%
Type 3	Adipose_Subcutaneous	POSITIVE REGULATION OF CARBOHYDRATE METABOLIC PROCESS	25	-0.537121	-1.72126	0.015	1632	tags=52%, list=17%, signal=62%
Type 3	Adipose_Subcutaneous	FATTY ACID DERIVATIVE METABOLIC PROCESS	26	-0.534135	-1.71416	0.006	1237	tags=27%, list=13%, signal=31%
Type 3	Adipose_Subcutaneous	NADP METABOLIC PROCESS	23	-0.538263	-1.6911	0.017	2249	tags=61%, list=23%, signal=79%
Type 3	Adipose_Subcutaneous	NEGATIVE REGULATION OF VIRAL GENOME REPLICATION	23	-0.519186	-1.65544	0.014	1842	tags=43%, list=19%, signal=54%
Type 3	Adipose_Subcutaneous	INOSITOL LIPID MEDIATED SIGNALING	63	-0.420839	-1.6322	0.004	1635	tags=33%, list=17%, signal=40%
Type 3	Adipose_Subcutaneous	POSITIVE REGULATION OF SMALL MOLECULE METABOLIC PROCESS	43	-0.448365	-1.62254	0.017	2310	tags=49%, list=24%, signal=64%
Type 3	Adipose_Subcutaneous	MULTICELLULAR ORGANISM GROWTH	40	-0.460099	-1.6102	0.011	2006	tags=38%, list=21%, signal=47%
Type 3	Adipose_Subcutaneous	REGULATION OF LIPOPOLYSACCHARIDE MEDIATED SIGNALING PATHWAY	15	-0.568246	-1.59327	0.037	1325	tags=33%, list=14%, signal=39%
Type 3	Adipose_Subcutaneous	REGULATION OF ACTOMYOSIN STRUCTURE ORGANIZATION	37	-0.457758	-1.58795	0.01	2672	tags=49%, list=28%, signal=67%
Type 3	Adipose_Subcutaneous	NEGATIVE REGULATION OF VIRAL PROCESS	33	-0.460556	-1.52867	0.032	1896	tags=42%, list=20%, signal=53%
Type 3	Adipose_Subcutaneous	POSITIVE REGULATION OF PROTEIN BINDING	34	-0.439688	-1.52576	0.026	1470	tags=29%, list=15%, signal=35%
Type 3	Adipose_Subcutaneous	MESENCHYMAL CELL MIGRATION	19	-0.519611	-1.51408	0.038	865	tags=32%, list=9%, signal=35%
Type 3	Adipose_Subcutaneous	NEGATIVE REGULATION OF ACTIN FILAMENT POLYMERIZATION	26	-0.468961	-1.51101	0.041	2006	tags=35%, list=21%, signal=44%
Type 3	Adipose_Subcutaneous	INTERLEUKIN 8 PRODUCTION	29	-0.440745	-1.47465	0.044	1052	tags=34%, list=11%, signal=39%
Type 3	Adipose_Subcutaneous	VIRAL LIFE CYCLE	121	-0.331842	-1.46971	0.014	1916	tags=30%, list=20%, signal=37%
Type 3	Adipose_Subcutaneous	CELLULAR RESPONSE TO STARVATION	68	-0.371655	-1.46777	0.019	1971	tags=35%, list=20%, signal=44%
Type 3	Adipose_Subcutaneous	INTEGRIN MEDIATED SIGNALING PATHWAY	41	-0.405712	-1.45648	0.046	1101	tags=24%, list=11%, signal=27%
Type 3	Adipose_Subcutaneous	AUTOPHAGOSOME MATURATION	32	-0.434079	-1.45445	0.046	1915	tags=44%, list=20%, signal=54%
Type 3	Adipose_Subcutaneous	AGING	46	-0.385665	-1.42125	0.039	1178	tags=26%, list=12%, signal=30%
Type 3	Adipose_Subcutaneous	CELLULAR RESPONSE TO RADIATION	68	-0.35603	-1.41751	0.037	2155	tags=35%, list=22%, signal=45%
Type 3	Adipose_Subcutaneous	VIRAL GENOME REPLICATION	49	-0.380333	-1.4077	0.034	2035	tags=35%, list=21%, signal=44%
Type 3	Adipose_Subcutaneous	REGULATION OF BINDING	121	-0.318869	-1.39806	0.015	1331	tags=22%, list=14%, signal=26%
Type 3	Adipose_Subcutaneous	REGULATION OF CELLULAR CARBOHYDRATE METABOLIC PROCESS	48	-0.374865	-1.39446	0.039	1696	tags=31%, list=18%, signal=38%
Type 3	Adipose_Subcutaneous	RETINA DEVELOPMENT IN CAMERA TYPE EYE	45	-0.380846	-1.38187	0.039	1251	tags=29%, list=13%, signal=33%
Type 3	Adipose_Subcutaneous	CELLULAR RESPONSE TO EXTRACELLULAR STIMULUS	102	-0.322228	-1.37148	0.023	1971	tags=30%, list=20%, signal=38%
Type 3	Adipose_Subcutaneous	RESPONSE TO STARVATION	81	-0.332074	-1.36357	0.03	1971	tags=32%, list=20%, signal=40%
Type 3	Adipose_Subcutaneous	VIRAL PROCESS	161	-0.291266	-1.3321	0.034	2271	tags=32%, list=23%, signal=41%
Type 3	Adipose_Visceral_Omentum	POSITIVE REGULATION OF LIPID TRANSPORT	24	-0.617512	-1.93984	0.004	1045	tags=33%, list=14%, signal=38%
Type 3	Adipose_Visceral_Omentum	REGULATION OF STEROL TRANSPORT	15	-0.643434	-1.83417	0.001	1628	tags=40%, list=21%, signal=51%
Type 3	Adipose_Visceral_Omentum	POSITIVE REGULATION OF LIPID LOCALIZATION	26	-0.581008	-1.83227	0.004	1628	tags=38%, list=21%, signal=49%
Type 3	Adipose_Visceral_Omentum	NEGATIVE REGULATION OF PROTEIN POLYMERIZATION	25	-0.55311	-1.7536	0.004	847	tags=32%, list=11%, signal=36%
Type 3	Adipose_Visceral_Omentum	HETEROCHROMATIN ORGANIZATION	20	-0.550577	-1.64256	0.021	1793	tags=45%, list=23%, signal=58%
Type 3	Adipose_Visceral_Omentum	POSITIVE REGULATION OF BINDING	46	-0.447778	-1.6382	0.006	539	tags=22%, list=7%, signal=23%
Type 3	Adipose_Visceral_Omentum	OLIGODENDROCYTE DIFFERENTIATION	20	-0.546607	-1.63803	0.014	1275	tags=30%, list=17%, signal=36%
Type 3	Adipose_Visceral_Omentum	NEGATIVE REGULATION OF ACTIN FILAMENT POLYMERIZATION	20	-0.538692	-1.63493	0.011	847	tags=30%, list=11%, signal=34%
Type 3	Adipose_Visceral_Omentum	NEUTROPHIL MIGRATION	22	-0.517796	-1.62314	0.008	1400	tags=36%, list=18%, signal=44%
Type 3	Adipose_Visceral_Omentum	CHROMATIN REMODELING	75	-0.401519	-1.61291	0.011	1295	tags=32%, list=17%, signal=38%
Type 3	Adipose_Visceral_Omentum	POSITIVE REGULATION OF EXOCYTOSIS	15	-0.556181	-1.56934	0.04	126	tags=13%, list=2%, signal=14%
Type 3	Adipose_Visceral_Omentum	RHYTHMIC PROCESS	65	-0.39997	-1.56469	0.016	2122	tags=49%, list=28%, signal=67%
Type 3	Adipose_Visceral_Omentum	GLYCOSYL COMPOUND CATABOLIC PROCESS	15	-0.568269	-1.56154	0.03	1689	tags=47%, list=22%, signal=60%
Type 3	Adipose_Visceral_Omentum	UBIQUITIN DEPENDENT PROTEIN CATABOLIC PROCESS VIA THE MULTIVESICULAR BODY SORTING PATHWAY	15	-0.56239	-1.55645	0.034	745	tags=33%, list=10%, signal=37%
Type 3	Adipose_Visceral_Omentum	AUTOPHAGOSOME MATURATION	21	-0.503823	-1.54538	0.037	1785	tags=38%, list=23%, signal=49%
Type 3	Adipose_Visceral_Omentum	DIGESTIVE SYSTEM PROCESS	19	-0.532898	-1.54129	0.036	1221	tags=32%, list=16%, signal=37%
Type 3	Adipose_Visceral_Omentum	NEUTROPHIL CHEMOTAXIS	20	-0.504835	-1.53283	0.037	1400	tags=35%, list=18%, signal=43%
Type 3	Adipose_Visceral_Omentum	POSITIVE REGULATION OF CYTOSOLIC CALCIUM ION CONCENTRATION	49	-0.415074	-1.53026	0.017	1180	tags=31%, list=15%, signal=36%
Type 3	Adipose_Visceral_Omentum	DIGESTION	24	-0.472669	-1.52858	0.033	1221	tags=29%, list=16%, signal=35%
Type 3	Adipose_Visceral_Omentum	INTERLEUKIN 8 PRODUCTION	22	-0.490536	-1.52456	0.025	801	tags=32%, list=10%, signal=35%
Type 3	Adipose_Visceral_Omentum	PLATELET ACTIVATION	36	-0.437484	-1.52278	0.03	1059	tags=31%, list=14%, signal=35%
Type 3	Adipose_Visceral_Omentum	INTRINSIC APOPTOTIC SIGNALING PATHWAY BY P53 CLASS MEDIATOR	22	-0.475006	-1.51059	0.04	1031	tags=32%, list=13%, signal=37%
Type 3	Adipose_Visceral_Omentum	NEGATIVE REGULATION OF PROTEIN CONTAINING COMPLEX ASSEMBLY	36	-0.435202	-1.49553	0.028	1381	tags=31%, list=18%, signal=37%
Type 3	Adipose_Visceral_Omentum	STEROL TRANSPORT	30	-0.451663	-1.47929	0.038	1628	tags=40%, list=21%, signal=51%
Type 3	Adipose_Visceral_Omentum	REGULATION OF BODY FLUID LEVELS	100	-0.339352	-1.44631	0.021	1721	tags=32%, list=22%, signal=41%
Type 3	Adipose_Visceral_Omentum	REGULATION OF BINDING	96	-0.337065	-1.41502	0.036	1586	tags=28%, list=21%, signal=35%
Type 3	Adipose_Visceral_Omentum	NEGATIVE REGULATION OF CYTOSKELETON ORGANIZATION	48	-0.38208	-1.40495	0.038	1209	tags=27%, list=16%, signal=32%
Type 3	Adipose_Visceral_Omentum	GLYCEROLIPID BIOSYNTHETIC PROCESS	81	-0.343605	-1.40335	0.027	1706	tags=36%, list=22%, signal=45%
Type 3	Adipose_Visceral_Omentum	REPRODUCTIVE SYSTEM DEVELOPMENT	65	-0.343593	-1.36917	0.042	1340	tags=31%, list=17%, signal=37%
Type 3	Adipose_Visceral_Omentum	ACTIN FILAMENT ORGANIZATION	131	-0.296912	-1.32137	0.042	1712	tags=30%, list=22%, signal=38%
Type 3	Cells_Cultured_fibroblasts	EPIGENETIC REGULATION OF GENE EXPRESSION	49	-0.475557	-1.7549	0.001	1572	tags=35%, list=17%, signal=41%
Type 3	Cells_Cultured_fibroblasts	THIOESTER METABOLIC PROCESS	40	-0.488647	-1.75387	0.002	2088	tags=40%, list=22%, signal=51%
Type 3	Cells_Cultured_fibroblasts	INTRACILIARY TRANSPORT	27	-0.552246	-1.74079	0.004	1496	tags=41%, list=16%, signal=48%
Type 3	Cells_Cultured_fibroblasts	THIOESTER BIOSYNTHETIC PROCESS	24	-0.549006	-1.7272	0.006	2713	tags=50%, list=29%, signal=70%
Type 3	Cells_Cultured_fibroblasts	REGULATION OF VACUOLE ORGANIZATION	22	-0.548179	-1.70359	0.008	1123	tags=36%, list=12%, signal=41%
Type 3	Cells_Cultured_fibroblasts	ENDOSOME TO LYSOSOME TRANSPORT	35	-0.489606	-1.68259	0.008	942	tags=20%, list=10%, signal=22%
Type 3	Cells_Cultured_fibroblasts	REGULATION OF PHOSPHOLIPASE C ACTIVITY	19	-0.563496	-1.67035	0.01	693	tags=21%, list=7%, signal=23%
Type 3	Cells_Cultured_fibroblasts	HETEROCHROMATIN ORGANIZATION	27	-0.513504	-1.63355	0.015	2177	tags=37%, list=23%, signal=48%
Type 3	Cells_Cultured_fibroblasts	ENDOSOME TRANSPORT VIA MULTIVESICULAR BODY SORTING PATHWAY	26	-0.506791	-1.63241	0.022	1345	tags=31%, list=14%, signal=36%
Type 3	Cells_Cultured_fibroblasts	REGULATION OF KERATINOCYTE PROLIFERATION	16	-0.552159	-1.58473	0.035	1496	tags=44%, list=16%, signal=52%
Type 3	Cells_Cultured_fibroblasts	LATE ENDOSOME TO VACUOLE TRANSPORT	24	-0.497342	-1.55202	0.036	1345	tags=29%, list=14%, signal=34%
Type 3	Cells_Cultured_fibroblasts	ATTACHMENT OF SPINDLE MICROTUBULES TO KINETOCHORE	17	-0.541332	-1.54751	0.043	624	tags=29%, list=7%, signal=31%
Type 3	Cells_Cultured_fibroblasts	HEMATOPOIETIC PROGENITOR CELL DIFFERENTIATION	37	-0.445793	-1.54546	0.03	953	tags=22%, list=10%, signal=24%
Type 3	Cells_Cultured_fibroblasts	B CELL RECEPTOR SIGNALING PATHWAY	16	-0.537634	-1.54306	0.023	1596	tags=38%, list=17%, signal=45%
Type 3	Cells_Cultured_fibroblasts	MULTIVESICULAR BODY SORTING PATHWAY	30	-0.461852	-1.53638	0.042	1345	tags=27%, list=14%, signal=31%
Type 3	Cells_Cultured_fibroblasts	NEGATIVE REGULATION OF AUTOPHAGY	30	-0.46456	-1.52893	0.025	1059	tags=23%, list=11%, signal=26%
Type 3	Cells_Cultured_fibroblasts	NEGATIVE REGULATION OF GENE EXPRESSION EPIGENETIC	26	-0.472581	-1.5171	0.043	1572	tags=27%, list=17%, signal=32%
Type 3	Cells_Cultured_fibroblasts	NEGATIVE REGULATION OF HEMOPOIESIS	29	-0.453776	-1.50779	0.039	2493	tags=55%, list=26%, signal=75%
Type 3	Cells_Cultured_fibroblasts	NUCLEOSIDE BISPHOSPHATE METABOLIC PROCESS	55	-0.398713	-1.50626	0.024	2088	tags=35%, list=22%, signal=44%
Type 3	Cells_Cultured_fibroblasts	NADH METABOLIC PROCESS	18	-0.511117	-1.49022	0.045	1979	tags=39%, list=21%, signal=49%
Type 3	Cells_Cultured_fibroblasts	CELLULAR PIGMENTATION	32	-0.434619	-1.48422	0.031	2047	tags=38%, list=22%, signal=48%
Type 3	Cells_Cultured_fibroblasts	PROTEIN HOMOTETRAMERIZATION	22	-0.486384	-1.47696	0.041	3577	tags=64%, list=38%, signal=102%
Type 3	Cells_Cultured_fibroblasts	REGULATION OF SYNAPSE ASSEMBLY	32	-0.431985	-1.47437	0.036	2232	tags=44%, list=24%, signal=57%
Type 3	Cells_Cultured_fibroblasts	CHROMATIN REMODELING	111	-0.34411	-1.47409	0.013	1390	tags=23%, list=15%, signal=26%
Type 3	Cells_Cultured_fibroblasts	NEUROINFLAMMATORY RESPONSE	19	-0.499911	-1.47393	0.047	1843	tags=42%, list=19%, signal=52%
Type 3	Cells_Cultured_fibroblasts	DORSAL VENTRAL PATTERN FORMATION	34	-0.44351	-1.47044	0.029	944	tags=29%, list=10%, signal=33%
Type 3	Cells_Cultured_fibroblasts	MONOCARBOXYLIC ACID TRANSPORT	34	-0.431758	-1.4641	0.044	1214	tags=26%, list=13%, signal=30%
Type 3	Cells_Cultured_fibroblasts	SULFUR COMPOUND BIOSYNTHETIC PROCESS	77	-0.361856	-1.46273	0.018	2774	tags=43%, list=29%, signal=60%
Type 3	Cells_Cultured_fibroblasts	NUCLEAR MEMBRANE REASSEMBLY	18	-0.503667	-1.45265	0.043	351	tags=22%, list=4%, signal=23%
Type 3	Cells_Cultured_fibroblasts	RESPONSE TO ORGANOPHOSPHORUS	51	-0.391154	-1.44704	0.033	1727	tags=33%, list=18%, signal=41%
Type 3	Cells_Cultured_fibroblasts	MEMBRANE FISSION	27	-0.443609	-1.44549	0.039	912	tags=22%, list=10%, signal=25%
Type 3	Cells_Cultured_fibroblasts	SPHINGOLIPID METABOLIC PROCESS	71	-0.357101	-1.42819	0.031	1852	tags=28%, list=20%, signal=35%
Type 3	Cells_Cultured_fibroblasts	TELOMERE ORGANIZATION	68	-0.353432	-1.40512	0.044	1535	tags=25%, list=16%, signal=30%
Type 3	Cells_Cultured_fibroblasts	NEURON PROJECTION EXTENSION	66	-0.358427	-1.39412	0.038	2183	tags=38%, list=23%, signal=49%
Type 3	Cells_Cultured_fibroblasts	DNA REPLICATION	122	-0.307059	-1.35269	0.03	1560	tags=20%, list=16%, signal=24%
Type 3	Cells_Cultured_fibroblasts	NEGATIVE REGULATION OF TRANSCRIPTION BY RNA POLYMERASE II	277	-0.269688	-1.30432	0.013	2017	tags=28%, list=21%, signal=34%
Type 3	Cells_Cultured_fibroblasts	SKELETAL SYSTEM DEVELOPMENT	211	-0.27194	-1.29206	0.027	1733	tags=26%, list=18%, signal=31%
Type 3	Cells_Cultured_fibroblasts	POSITIVE REGULATION OF CELL DEATH	222	-0.271685	-1.27808	0.037	1877	tags=25%, list=20%, signal=31%
Type 3	Cells_Cultured_fibroblasts	NEGATIVE REGULATION OF RNA METABOLIC PROCESS	426	-0.251665	-1.27542	0.009	2066	tags=27%, list=22%, signal=33%
Type 3	Cells_Cultured_fibroblasts	NEGATIVE REGULATION OF NUCLEOBASE CONTAINING COMPOUND METABOLIC PROCESS	474	-0.244338	-1.254	0.015	2066	tags=26%, list=22%, signal=31%
Type 3	Cells_Cultured_fibroblasts	IMMUNE SYSTEM DEVELOPMENT	339	-0.244838	-1.22673	0.036	1422	tags=18%, list=15%, signal=20%
Type 3	Cells_Cultured_fibroblasts	CELLULAR RESPONSE TO DNA DAMAGE STIMULUS	356	-0.241532	-1.20105	0.046	2305	tags=27%, list=24%, signal=35%
Type 3	Skin_Sun_Exposed_Lower_leg	MITOCHONDRIAL DNA METABOLIC PROCESS	16	-0.65639	-1.85606	0.004	507	tags=25%, list=5%, signal=26%
Type 3	Skin_Sun_Exposed_Lower_leg	MITOCHONDRIAL GENOME MAINTENANCE	19	-0.608487	-1.80465	0.002	713	tags=26%, list=7%, signal=28%
Type 3	Skin_Sun_Exposed_Lower_leg	HEMATOPOIETIC PROGENITOR CELL DIFFERENTIATION	33	-0.527189	-1.78071	0.002	2137	tags=39%, list=20%, signal=49%
Type 3	Skin_Sun_Exposed_Lower_leg	DIGESTIVE SYSTEM PROCESS	34	-0.496967	-1.72417	0.006	2360	tags=53%, list=22%, signal=68%
Type 3	Skin_Sun_Exposed_Lower_leg	STRESS FIBER ASSEMBLY	46	-0.460093	-1.69358	0.002	485	tags=26%, list=5%, signal=27%
Type 3	Skin_Sun_Exposed_Lower_leg	PYRIMIDINE CONTAINING COMPOUND CATABOLIC PROCESS	22	-0.540062	-1.67274	0.014	2948	tags=59%, list=28%, signal=82%
Type 3	Skin_Sun_Exposed_Lower_leg	REGULATION OF LEUKOCYTE APOPTOTIC PROCESS	30	-0.502375	-1.64987	0.01	2719	tags=50%, list=26%, signal=67%
Type 3	Skin_Sun_Exposed_Lower_leg	NEGATIVE REGULATION OF G PROTEIN COUPLED RECEPTOR SIGNALING PATHWAY	15	-0.586711	-1.61486	0.033	1189	tags=40%, list=11%, signal=45%
Type 3	Skin_Sun_Exposed_Lower_leg	VESICLE DOCKING	27	-0.490546	-1.59174	0.017	2223	tags=41%, list=21%, signal=51%
Type 3	Skin_Sun_Exposed_Lower_leg	NEGATIVE REGULATION OF LEUKOCYTE APOPTOTIC PROCESS	15	-0.573311	-1.56851	0.023	2529	tags=47%, list=24%, signal=61%
Type 3	Skin_Sun_Exposed_Lower_leg	DIGESTION	42	-0.425999	-1.56368	0.015	2360	tags=48%, list=22%, signal=61%
Type 3	Skin_Sun_Exposed_Lower_leg	REGULATION OF ACTIN FILAMENT BUNDLE ASSEMBLY	44	-0.431987	-1.55582	0.014	813	tags=27%, list=8%, signal=29%
Type 3	Skin_Sun_Exposed_Lower_leg	GLYCOLIPID BIOSYNTHETIC PROCESS	30	-0.460069	-1.55	0.026	1567	tags=27%, list=15%, signal=31%
Type 3	Skin_Sun_Exposed_Lower_leg	OOCYTE DIFFERENTIATION	22	-0.496529	-1.5444	0.04	893	tags=27%, list=8%, signal=30%
Type 3	Skin_Sun_Exposed_Lower_leg	POSITIVE REGULATION OF CELLULAR CARBOHYDRATE METABOLIC PROCESS	17	-0.544988	-1.54433	0.044	1470	tags=41%, list=14%, signal=48%
Type 3	Skin_Sun_Exposed_Lower_leg	MYELOID CELL HOMEOSTASIS	50	-0.414422	-1.53918	0.02	1863	tags=30%, list=18%, signal=36%
Type 3	Skin_Sun_Exposed_Lower_leg	POSITIVE REGULATION OF EXTRINSIC APOPTOTIC SIGNALING PATHWAY	17	-0.534305	-1.53868	0.036	2172	tags=53%, list=21%, signal=67%
Type 3	Skin_Sun_Exposed_Lower_leg	POSITIVE REGULATION OF ACTIN FILAMENT BUNDLE ASSEMBLY	26	-0.470585	-1.51494	0.035	813	tags=31%, list=8%, signal=33%
Type 3	Skin_Sun_Exposed_Lower_leg	POSITIVE REGULATION OF PROTEIN KINASE B SIGNALING	43	-0.414327	-1.51274	0.019	507	tags=19%, list=5%, signal=19%
Type 3	Skin_Sun_Exposed_Lower_leg	ACTIN FILAMENT BUNDLE ORGANIZATION	68	-0.37391	-1.49635	0.014	813	tags=26%, list=8%, signal=28%
Type 3	Skin_Sun_Exposed_Lower_leg	LIPOSACCHARIDE METABOLIC PROCESS	47	-0.402867	-1.47923	0.015	885	tags=17%, list=8%, signal=18%
Type 3	Skin_Sun_Exposed_Lower_leg	VASOCONSTRICTION	34	-0.429467	-1.46469	0.045	1279	tags=26%, list=12%, signal=30%
Type 3	Skin_Sun_Exposed_Lower_leg	POSITIVE REGULATION OF APOPTOTIC SIGNALING PATHWAY	46	-0.392314	-1.45224	0.045	2771	tags=48%, list=26%, signal=65%
Type 3	Skin_Sun_Exposed_Lower_leg	AMINO SUGAR METABOLIC PROCESS	17	-0.494464	-1.44373	0.048	1425	tags=35%, list=13%, signal=41%
Type 3	Skin_Sun_Exposed_Lower_leg	CELLULAR RESPONSE TO STARVATION	74	-0.356909	-1.44346	0.031	2781	tags=43%, list=26%, signal=58%
Type 3	Skin_Sun_Exposed_Lower_leg	ACTOMYOSIN STRUCTURE ORGANIZATION	79	-0.351141	-1.4308	0.032	1047	tags=20%, list=10%, signal=22%
Type 3	Skin_Sun_Exposed_Lower_leg	REGULATION OF ACTOMYOSIN STRUCTURE ORGANIZATION	43	-0.399183	-1.4252	0.042	813	tags=23%, list=8%, signal=25%
Type 3	Skin_Sun_Exposed_Lower_leg	REGULATION OF CANONICAL WNT SIGNALING PATHWAY	76	-0.354748	-1.42116	0.027	1073	tags=21%, list=10%, signal=23%
Type 3	Skin_Sun_Exposed_Lower_leg	POSITIVE REGULATION OF SMALL MOLECULE METABOLIC PROCESS	57	-0.376199	-1.41988	0.038	1895	tags=32%, list=18%, signal=38%
Type 3	Skin_Sun_Exposed_Lower_leg	CELL CELL ADHESION VIA PLASMA MEMBRANE ADHESION MOLECULES	85	-0.324875	-1.34083	0.043	2628	tags=36%, list=25%, signal=48%
Type 3	Skin_Sun_Exposed_Lower_leg	ORGANOPHOSPHATE BIOSYNTHETIC PROCESS	265	-0.260901	-1.27831	0.027	2536	tags=28%, list=24%, signal=36%
Type 3	Skin_Sun_Exposed_Lower_leg	NUCLEOBASE CONTAINING SMALL MOLECULE METABOLIC PROCESS	294	-0.251323	-1.24687	0.047	2454	tags=29%, list=23%, signal=37%
Type 3	Skin_Sun_Exposed_Lower_leg	ORGANOPHOSPHATE METABOLIC PROCESS	452	-0.23258	-1.20825	0.036	1976	tags=21%, list=19%, signal=25%
Type 3	Skin_Not_Sun_Exposed_Suprapubic	POSITIVE REGULATION OF TRANSMEMBRANE RECEPTOR PROTEIN SERINE THREONINE KINASE SIGNALING PATHWAY	29	-0.53394	-1.78452	0.002	1358	tags=34%, list=14%, signal=40%
Type 3	Skin_Not_Sun_Exposed_Suprapubic	SENSORY PERCEPTION OF SMELL	18	-0.583063	-1.7218	0.002	1476	tags=39%, list=16%, signal=46%
Type 3	Skin_Not_Sun_Exposed_Suprapubic	NEGATIVE REGULATION OF G PROTEIN COUPLED RECEPTOR SIGNALING PATHWAY	16	-0.602889	-1.71743	0.017	902	tags=38%, list=10%, signal=41%
Type 3	Skin_Not_Sun_Exposed_Suprapubic	ENDOSOME TO LYSOSOME TRANSPORT	31	-0.502114	-1.70278	0.013	1777	tags=39%, list=19%, signal=47%
Type 3	Skin_Not_Sun_Exposed_Suprapubic	NEGATIVE REGULATION OF LEUKOCYTE APOPTOTIC PROCESS	16	-0.609242	-1.69535	0.01	1549	tags=38%, list=16%, signal=45%
Type 3	Skin_Not_Sun_Exposed_Suprapubic	RESPIRATORY GASEOUS EXCHANGE BY RESPIRATORY SYSTEM	29	-0.499194	-1.67511	0.01	1426	tags=41%, list=15%, signal=49%
Type 3	Skin_Not_Sun_Exposed_Suprapubic	GLYCOSPHINGOLIPID METABOLIC PROCESS	17	-0.581625	-1.67194	0.01	1011	tags=41%, list=11%, signal=46%
Type 3	Skin_Not_Sun_Exposed_Suprapubic	DETECTION OF CHEMICAL STIMULUS	39	-0.477611	-1.66725	0.007	2372	tags=54%, list=25%, signal=71%
Type 3	Skin_Not_Sun_Exposed_Suprapubic	CELLULAR RESPONSE TO GLUCOSE STARVATION	23	-0.538329	-1.66685	0.012	1888	tags=57%, list=20%, signal=70%
Type 3	Skin_Not_Sun_Exposed_Suprapubic	GOLGI TO PLASMA MEMBRANE TRANSPORT	32	-0.486544	-1.66386	0.004	1088	tags=25%, list=11%, signal=28%
Type 3	Skin_Not_Sun_Exposed_Suprapubic	SENSORY PERCEPTION OF CHEMICAL STIMULUS	44	-0.453652	-1.63261	0.009	2344	tags=45%, list=25%, signal=60%
Type 3	Skin_Not_Sun_Exposed_Suprapubic	MUSCLE CELL APOPTOTIC PROCESS	27	-0.505655	-1.62	0.012	1947	tags=59%, list=21%, signal=74%
Type 3	Skin_Not_Sun_Exposed_Suprapubic	NEGATIVE REGULATION OF MUSCLE CELL DIFFERENTIATION	16	-0.572578	-1.61294	0.017	1358	tags=38%, list=14%, signal=44%
Type 3	Skin_Not_Sun_Exposed_Suprapubic	RESPONSE TO ALKALOID	33	-0.469876	-1.60735	0.014	2397	tags=48%, list=25%, signal=65%
Type 3	Skin_Not_Sun_Exposed_Suprapubic	REGULATION OF NUCLEOTIDE METABOLIC PROCESS	35	-0.468244	-1.60708	0.017	1802	tags=37%, list=19%, signal=46%
Type 3	Skin_Not_Sun_Exposed_Suprapubic	BLASTOCYST DEVELOPMENT	37	-0.460907	-1.60256	0.015	2598	tags=43%, list=27%, signal=59%
Type 3	Skin_Not_Sun_Exposed_Suprapubic	CELLULAR RESPONSE TO STARVATION	66	-0.408289	-1.60079	0.011	2108	tags=39%, list=22%, signal=50%
Type 3	Skin_Not_Sun_Exposed_Suprapubic	ENDODERM DEVELOPMENT	19	-0.520928	-1.5802	0.031	2842	tags=63%, list=30%, signal=90%
Type 3	Skin_Not_Sun_Exposed_Suprapubic	GLYCOLIPID BIOSYNTHETIC PROCESS	27	-0.485158	-1.57426	0.019	1141	tags=30%, list=12%, signal=34%
Type 3	Skin_Not_Sun_Exposed_Suprapubic	POST GOLGI VESICLE MEDIATED TRANSPORT	60	-0.408046	-1.57053	0.009	1088	tags=22%, list=11%, signal=24%
Type 3	Skin_Not_Sun_Exposed_Suprapubic	NEURAL TUBE FORMATION	38	-0.449012	-1.56425	0.015	2617	tags=53%, list=28%, signal=72%
Type 3	Skin_Not_Sun_Exposed_Suprapubic	SYNAPTIC VESICLE TRANSPORT	16	-0.552009	-1.56388	0.037	382	tags=25%, list=4%, signal=26%
Type 3	Skin_Not_Sun_Exposed_Suprapubic	REGULATION OF CARBOHYDRATE CATABOLIC PROCESS	21	-0.500595	-1.55975	0.044	1683	tags=43%, list=18%, signal=52%
Type 3	Skin_Not_Sun_Exposed_Suprapubic	BODY FLUID SECRETION	26	-0.474624	-1.55739	0.021	1990	tags=42%, list=21%, signal=53%
Type 3	Skin_Not_Sun_Exposed_Suprapubic	LIPOSACCHARIDE METABOLIC PROCESS	44	-0.413091	-1.55338	0.011	1141	tags=25%, list=12%, signal=28%
Type 3	Skin_Not_Sun_Exposed_Suprapubic	REGULATION OF MYOBLAST DIFFERENTIATION	22	-0.507376	-1.55319	0.028	1792	tags=32%, list=19%, signal=39%
Type 3	Skin_Not_Sun_Exposed_Suprapubic	STRIATED MUSCLE CELL APOPTOTIC PROCESS	18	-0.533176	-1.54687	0.042	1942	tags=56%, list=20%, signal=70%
Type 3	Skin_Not_Sun_Exposed_Suprapubic	EMBRYONIC APPENDAGE MORPHOGENESIS	28	-0.477082	-1.54631	0.036	1616	tags=36%, list=17%, signal=43%
Type 3	Skin_Not_Sun_Exposed_Suprapubic	SENSORY PERCEPTION OF BITTER TASTE	15	-0.557165	-1.54447	0.035	2239	tags=60%, list=24%, signal=78%
Type 3	Skin_Not_Sun_Exposed_Suprapubic	MITOCHONDRIAL GENOME MAINTENANCE	16	-0.540431	-1.53856	0.046	491	tags=25%, list=5%, signal=26%
Type 3	Skin_Not_Sun_Exposed_Suprapubic	VESICLE MEDIATED TRANSPORT TO THE PLASMA MEMBRANE	71	-0.376063	-1.53717	0.018	1088	tags=20%, list=11%, signal=22%
Type 3	Skin_Not_Sun_Exposed_Suprapubic	REGULATION OF RECEPTOR SIGNALING PATHWAY VIA STAT	29	-0.468139	-1.53388	0.031	400	tags=24%, list=4%, signal=25%
Type 3	Skin_Not_Sun_Exposed_Suprapubic	RECEPTOR RECYCLING	19	-0.508365	-1.52528	0.044	1555	tags=37%, list=16%, signal=44%
Type 3	Skin_Not_Sun_Exposed_Suprapubic	REGULATION OF UBIQUITIN PROTEIN TRANSFERASE ACTIVITY	17	-0.528763	-1.52114	0.031	1982	tags=47%, list=21%, signal=59%
Type 3	Skin_Not_Sun_Exposed_Suprapubic	SMAD PROTEIN SIGNAL TRANSDUCTION	27	-0.466206	-1.51489	0.04	2639	tags=37%, list=28%, signal=51%
Type 3	Skin_Not_Sun_Exposed_Suprapubic	SYNAPTIC VESICLE LOCALIZATION	19	-0.5162	-1.51289	0.037	1097	tags=32%, list=12%, signal=36%
Type 3	Skin_Not_Sun_Exposed_Suprapubic	TUBE FORMATION	49	-0.40798	-1.51007	0.038	2826	tags=53%, list=30%, signal=75%
Type 3	Skin_Not_Sun_Exposed_Suprapubic	CYCLIC NUCLEOTIDE MEDIATED SIGNALING	20	-0.504458	-1.49932	0.03	2007	tags=50%, list=21%, signal=63%
Type 3	Skin_Not_Sun_Exposed_Suprapubic	FEMALE SEX DIFFERENTIATION	32	-0.439036	-1.49818	0.044	1581	tags=34%, list=17%, signal=41%
Type 3	Skin_Not_Sun_Exposed_Suprapubic	NON MOTILE CILIUM ASSEMBLY	31	-0.45319	-1.49691	0.039	1532	tags=32%, list=16%, signal=38%
Type 3	Skin_Not_Sun_Exposed_Suprapubic	REGULATION OF T CELL MEDIATED IMMUNITY	22	-0.493937	-1.49656	0.044	3392	tags=59%, list=36%, signal=92%
Type 3	Skin_Not_Sun_Exposed_Suprapubic	NEGATIVE REGULATION OF ORGANELLE ASSEMBLY	21	-0.488991	-1.49647	0.043	1358	tags=33%, list=14%, signal=39%
Type 3	Skin_Not_Sun_Exposed_Suprapubic	INOSITOL PHOSPHATE METABOLIC PROCESS	22	-0.482517	-1.49621	0.034	2135	tags=45%, list=22%, signal=59%
Type 3	Skin_Not_Sun_Exposed_Suprapubic	NEGATIVE REGULATION OF MRNA METABOLIC PROCESS	22	-0.489355	-1.49205	0.048	1170	tags=32%, list=12%, signal=36%
Type 3	Skin_Not_Sun_Exposed_Suprapubic	NEURAL TUBE DEVELOPMENT	53	-0.386993	-1.48382	0.027	2617	tags=49%, list=28%, signal=67%
Type 3	Skin_Not_Sun_Exposed_Suprapubic	PEPTIDYL THREONINE MODIFICATION	42	-0.411617	-1.47715	0.031	929	tags=26%, list=10%, signal=29%
Type 3	Skin_Not_Sun_Exposed_Suprapubic	POSITIVE REGULATION OF LIPID TRANSPORT	36	-0.417768	-1.47303	0.041	2520	tags=47%, list=27%, signal=64%
Type 3	Skin_Not_Sun_Exposed_Suprapubic	POSITIVE REGULATION OF LIPID LOCALIZATION	42	-0.40653	-1.4635	0.04	2520	tags=45%, list=27%, signal=61%
Type 3	Skin_Not_Sun_Exposed_Suprapubic	POSITIVE REGULATION OF PROTEIN KINASE B SIGNALING	40	-0.421735	-1.46309	0.027	1169	tags=30%, list=12%, signal=34%
Type 3	Skin_Not_Sun_Exposed_Suprapubic	PHOSPHOLIPASE C ACTIVATING G PROTEIN COUPLED RECEPTOR SIGNALING PATHWAY	32	-0.426957	-1.46121	0.04	1660	tags=38%, list=17%, signal=45%
Type 3	Skin_Not_Sun_Exposed_Suprapubic	EPITHELIAL TUBE FORMATION	45	-0.398488	-1.46113	0.044	2617	tags=49%, list=28%, signal=67%
Type 3	Skin_Not_Sun_Exposed_Suprapubic	RESPONSE TO STARVATION	79	-0.354142	-1.4507	0.015	2108	tags=38%, list=22%, signal=48%
Type 3	Skin_Not_Sun_Exposed_Suprapubic	DETECTION OF STIMULUS INVOLVED IN SENSORY PERCEPTION	47	-0.391077	-1.43936	0.04	2444	tags=40%, list=26%, signal=54%
Type 3	Skin_Not_Sun_Exposed_Suprapubic	SIGNAL TRANSDUCTION IN RESPONSE TO DNA DAMAGE	62	-0.373968	-1.43878	0.03	1024	tags=24%, list=11%, signal=27%
Type 3	Skin_Not_Sun_Exposed_Suprapubic	CELLULAR RESPONSE TO HYDROGEN PEROXIDE	34	-0.411164	-1.41523	0.049	1528	tags=29%, list=16%, signal=35%
Type 3	Skin_Not_Sun_Exposed_Suprapubic	POSITIVE REGULATION OF TRANSLATION	41	-0.398774	-1.41233	0.045	427	tags=22%, list=4%, signal=23%
Type 3	Skin_Not_Sun_Exposed_Suprapubic	STRIATED MUSCLE CONTRACTION	50	-0.371077	-1.41137	0.043	2397	tags=42%, list=25%, signal=56%
Type 3	Skin_Not_Sun_Exposed_Suprapubic	POTASSIUM ION TRANSPORT	72	-0.350784	-1.41026	0.037	1644	tags=29%, list=17%, signal=35%
Type 3	Skin_Not_Sun_Exposed_Suprapubic	DNA INTEGRITY CHECKPOINT SIGNALING	46	-0.385126	-1.4078	0.047	1024	tags=24%, list=11%, signal=27%
Type 3	Skin_Not_Sun_Exposed_Suprapubic	LYSOSOMAL TRANSPORT	60	-0.364341	-1.39689	0.041	1777	tags=32%, list=19%, signal=39%
Type 3	Skin_Not_Sun_Exposed_Suprapubic	POSITIVE REGULATION OF APOPTOTIC SIGNALING PATHWAY	44	-0.380847	-1.39063	0.048	2412	tags=48%, list=25%, signal=64%
Type 3	Skin_Not_Sun_Exposed_Suprapubic	GLYCOSYLATION	104	-0.315966	-1.35052	0.039	2385	tags=37%, list=25%, signal=48%
Type 3	Skin_Not_Sun_Exposed_Suprapubic	EMBRYONIC MORPHOGENESIS	173	-0.288711	-1.32942	0.027	2189	tags=31%, list=23%, signal=40%
Type 3	Skin_Not_Sun_Exposed_Suprapubic	PEPTIDYL SERINE MODIFICATION	115	-0.302551	-1.32442	0.045	1789	tags=24%, list=19%, signal=30%
Type 3	Skin_Not_Sun_Exposed_Suprapubic	CELLULAR MACROMOLECULE BIOSYNTHETIC PROCESS	440	-0.241118	-1.24496	0.032	1759	tags=25%, list=19%, signal=29%
Type 3	Skin_Not_Sun_Exposed_Suprapubic	POSITIVE REGULATION OF INTRACELLULAR SIGNAL TRANSDUCTION	346	-0.246037	-1.23674	0.031	1678	tags=25%, list=18%, signal=29%
Type 3	Skin_Not_Sun_Exposed_Suprapubic	CARBOHYDRATE DERIVATIVE BIOSYNTHETIC PROCESS	275	-0.249624	-1.22947	0.04	2326	tags=31%, list=25%, signal=40%
Type 3	Skin_Not_Sun_Exposed_Suprapubic	EMBRYO DEVELOPMENT	352	-0.239196	-1.20645	0.035	2145	tags=28%, list=23%, signal=34%
Type 3	Skin_Not_Sun_Exposed_Suprapubic	REGULATION OF PHOSPHORUS METABOLIC PROCESS	454	-0.226777	-1.1807	0.043	1559	tags=20%, list=16%, signal=23%
Type 3	Lung	CELLULAR COMPONENT MAINTENANCE	15	-0.67299	-1.87218	0.004	973	tags=60%, list=11%, signal=67%
Type 3	Lung	NADH METABOLIC PROCESS	19	-0.615357	-1.86977	0.006	1665	tags=53%, list=19%, signal=65%
Type 3	Lung	POSITIVE REGULATION OF BINDING	46	-0.487113	-1.83028	0.001	741	tags=26%, list=9%, signal=28%
Type 3	Lung	REGULATION OF ATP METABOLIC PROCESS	26	-0.554596	-1.81281	0.006	1133	tags=42%, list=13%, signal=49%
Type 3	Lung	NUCLEOTIDE PHOSPHORYLATION	37	-0.487252	-1.75478	0.002	1133	tags=32%, list=13%, signal=37%
Type 3	Lung	ADP METABOLIC PROCESS	32	-0.507267	-1.74569	0.002	1372	tags=41%, list=16%, signal=48%
Type 3	Lung	REPLICATION FORK PROCESSING	21	-0.558584	-1.71089	0.004	2134	tags=52%, list=25%, signal=69%
Type 3	Lung	CELLULAR COMPONENT ASSEMBLY INVOLVED IN MORPHOGENESIS	30	-0.49725	-1.68136	0.009	1429	tags=33%, list=16%, signal=40%
Type 3	Lung	POSITIVE REGULATION OF PROTEIN TYROSINE KINASE ACTIVITY	19	-0.55654	-1.68116	0.008	918	tags=26%, list=11%, signal=29%
Type 3	Lung	REGULATION OF NUCLEOTIDE METABOLIC PROCESS	35	-0.477173	-1.67878	0.007	1133	tags=34%, list=13%, signal=39%
Type 3	Lung	POLYSACCHARIDE BIOSYNTHETIC PROCESS	15	-0.600245	-1.6728	0.006	1514	tags=40%, list=17%, signal=48%
Type 3	Lung	REGULATION OF GLYCOLYTIC PROCESS	17	-0.564483	-1.63915	0.022	1133	tags=47%, list=13%, signal=54%
Type 3	Lung	REGULATION OF GENERATION OF PRECURSOR METABOLITES AND ENERGY	43	-0.445269	-1.63297	0.002	1154	tags=30%, list=13%, signal=35%
Type 3	Lung	NEGATIVE REGULATION OF CYSTEINE TYPE ENDOPEPTIDASE ACTIVITY	28	-0.490699	-1.62503	0.023	983	tags=29%, list=11%, signal=32%
Type 3	Lung	CARBOHYDRATE CATABOLIC PROCESS	55	-0.413615	-1.61657	0.002	1566	tags=31%, list=18%, signal=37%
Type 3	Lung	MITOCHONDRIAL GENOME MAINTENANCE	15	-0.582899	-1.6133	0.03	1175	tags=33%, list=14%, signal=38%
Type 3	Lung	FEMALE SEX DIFFERENTIATION	34	-0.463949	-1.61143	0.015	2227	tags=50%, list=26%, signal=67%
Type 3	Lung	POSITIVE REGULATION OF PROTEIN BINDING	27	-0.48116	-1.60455	0.021	741	tags=26%, list=9%, signal=28%
Type 3	Lung	NUCLEOTIDE SUGAR METABOLIC PROCESS	18	-0.534217	-1.59657	0.012	1793	tags=39%, list=21%, signal=49%
Type 3	Lung	MONOSACCHARIDE CATABOLIC PROCESS	17	-0.544675	-1.59498	0.03	849	tags=29%, list=10%, signal=33%
Type 3	Lung	DETECTION OF CHEMICAL STIMULUS	37	-0.447101	-1.58181	0.015	1779	tags=35%, list=21%, signal=44%
Type 3	Lung	VIRAL LIFE CYCLE	104	-0.362062	-1.57593	0.001	1172	tags=27%, list=14%, signal=31%
Type 3	Lung	REGULATION OF CARBOHYDRATE CATABOLIC PROCESS	18	-0.537048	-1.57536	0.025	1133	tags=44%, list=13%, signal=51%
Type 3	Lung	NADP METABOLIC PROCESS	20	-0.516319	-1.56938	0.027	1890	tags=45%, list=22%, signal=57%
Type 3	Lung	DNA TEMPLATED DNA REPLICATION MAINTENANCE OF FIDELITY	24	-0.48543	-1.56679	0.039	2134	tags=46%, list=25%, signal=61%
Type 3	Lung	CELLULAR GLUCAN METABOLIC PROCESS	17	-0.528105	-1.56485	0.024	1052	tags=35%, list=12%, signal=40%
Type 3	Lung	NEGATIVE REGULATION OF NEURON APOPTOTIC PROCESS	37	-0.437633	-1.55714	0.02	1711	tags=43%, list=20%, signal=54%
Type 3	Lung	RIBONUCLEOSIDE DIPHOSPHATE METABOLIC PROCESS	40	-0.430035	-1.54545	0.018	1372	tags=35%, list=16%, signal=41%
Type 3	Lung	VIRAL PROCESS	137	-0.341035	-1.54372	0.002	1172	tags=26%, list=14%, signal=29%
Type 3	Lung	INTRINSIC APOPTOTIC SIGNALING PATHWAY IN RESPONSE TO DNA DAMAGE	27	-0.46585	-1.5316	0.027	2134	tags=44%, list=25%, signal=59%
Type 3	Lung	ENERGY RESERVE METABOLIC PROCESS	19	-0.502916	-1.52548	0.037	1052	tags=32%, list=12%, signal=36%
Type 3	Lung	NEGATIVE REGULATION OF LIPID BIOSYNTHETIC PROCESS	19	-0.497386	-1.52022	0.045	1130	tags=32%, list=13%, signal=36%
Type 3	Lung	POSITIVE REGULATION OF PROTEIN KINASE B SIGNALING	37	-0.417843	-1.51338	0.026	900	tags=30%, list=10%, signal=33%
Type 3	Lung	AMINO ACID IMPORT ACROSS PLASMA MEMBRANE	16	-0.531877	-1.5127	0.046	1470	tags=38%, list=17%, signal=45%
Type 3	Lung	NEGATIVE REGULATION OF SMALL MOLECULE METABOLIC PROCESS	35	-0.42905	-1.51211	0.034	1133	tags=29%, list=13%, signal=33%
Type 3	Lung	INTRACILIARY TRANSPORT	21	-0.481034	-1.5037	0.033	1354	tags=33%, list=16%, signal=39%
Type 3	Lung	POLYSACCHARIDE METABOLIC PROCESS	29	-0.453899	-1.49478	0.031	1761	tags=34%, list=20%, signal=43%
Type 3	Lung	REGULATION OF SMALL MOLECULE METABOLIC PROCESS	85	-0.349135	-1.48619	0.019	1199	tags=25%, list=14%, signal=28%
Type 3	Lung	NEGATIVE REGULATION OF RESPONSE TO DNA DAMAGE STIMULUS	24	-0.468246	-1.47852	0.049	1583	tags=38%, list=18%, signal=46%
Type 3	Lung	NUCLEOSIDE DIPHOSPHATE METABOLIC PROCESS	48	-0.395136	-1.47822	0.037	1496	tags=33%, list=17%, signal=40%
Type 3	Lung	NEGATIVE REGULATION OF PROTEIN CONTAINING COMPLEX ASSEMBLY	47	-0.383056	-1.46434	0.033	1335	tags=28%, list=15%, signal=33%
Type 3	Lung	REGULATION OF FATTY ACID METABOLIC PROCESS	23	-0.448522	-1.45929	0.042	966	tags=30%, list=11%, signal=34%
Type 3	Lung	OVULATION CYCLE	21	-0.461373	-1.45442	0.045	2631	tags=62%, list=30%, signal=89%
Type 3	Lung	RESPONSE TO ENDOPLASMIC RETICULUM STRESS	78	-0.340828	-1.42915	0.02	1870	tags=40%, list=22%, signal=50%
Type 3	Lung	PROTEIN KINASE B SIGNALING	57	-0.359686	-1.41897	0.04	965	tags=25%, list=11%, signal=27%
Type 3	Lung	REGULATION OF BINDING	101	-0.327401	-1.40595	0.018	1617	tags=26%, list=19%, signal=31%
Type 3	Lung	CARBOHYDRATE METABOLIC PROCESS	190	-0.293636	-1.39726	0.011	1816	tags=27%, list=21%, signal=34%
Type 3	Lung	POSITIVE REGULATION OF PEPTIDYL TYROSINE PHOSPHORYLATION	56	-0.360193	-1.39661	0.046	918	tags=20%, list=11%, signal=22%
Type 3	Lung	NEURON APOPTOTIC PROCESS	62	-0.346705	-1.38597	0.046	1816	tags=40%, list=21%, signal=51%
Type 3	Lung	ORGANIC HYDROXY COMPOUND TRANSPORT	83	-0.330243	-1.37405	0.025	1790	tags=28%, list=21%, signal=35%
Type 3	Lung	UROGENITAL SYSTEM DEVELOPMENT	82	-0.329193	-1.36573	0.043	2020	tags=39%, list=23%, signal=50%
Type 3	Lung	CELLULAR CARBOHYDRATE METABOLIC PROCESS	81	-0.328267	-1.35745	0.036	1566	tags=26%, list=18%, signal=31%
Type 3	Lung	CELLULAR RESPONSE TO ORGANIC CYCLIC COMPOUND	135	-0.298157	-1.35295	0.022	1790	tags=29%, list=21%, signal=36%
Type 3	Lung	GLYCOPROTEIN METABOLIC PROCESS	142	-0.291377	-1.34721	0.023	1674	tags=28%, list=19%, signal=34%
Type 3	Lung	CARBOHYDRATE DERIVATIVE METABOLIC PROCESS	416	-0.240309	-1.23871	0.03	1709	tags=25%, list=20%, signal=29%
Type 3	Lung	NEGATIVE REGULATION OF BIOSYNTHETIC PROCESS	321	-0.243819	-1.23492	0.033	1538	tags=23%, list=18%, signal=27%
Type 3	Lung	CELL CYCLE PROCESS	362	-0.2293	-1.19005	0.04	2053	tags=30%, list=24%, signal=37%
Type 4	Adipose_Subcutaneous	HISTONE H4 ACETYLATION	22	0.751375	2.18917	0.001	158	tags=14%, list=2%, signal=14%
Type 4	Adipose_Subcutaneous	HISTONE H3 K4 METHYLATION	20	0.733561	2.0789	0.005	532	tags=20%, list=6%, signal=21%
Type 4	Adipose_Subcutaneous	FEAR RESPONSE	19	0.700427	2.00568	0.004	84	tags=11%, list=1%, signal=11%
Type 4	Adipose_Subcutaneous	POSITIVE REGULATION OF HISTONE MODIFICATION	34	0.626248	1.97238	0.005	237	tags=12%, list=2%, signal=12%
Type 4	Adipose_Subcutaneous	PROTEIN ACETYLATION	78	0.539853	1.9721	0.001	1105	tags=21%, list=11%, signal=23%
Type 4	Adipose_Subcutaneous	REGULATION OF HISTONE METHYLATION	20	0.689361	1.97155	0.002	30	tags=10%, list=0%, signal=10%
Type 4	Adipose_Subcutaneous	REGULATION OF HISTONE MODIFICATION	57	0.555447	1.95533	0.001	522	tags=14%, list=5%, signal=15%
Type 4	Adipose_Subcutaneous	NEGATIVE REGULATION OF CALCIUM ION TRANSMEMBRANE TRANSPORT	19	0.682552	1.90719	0.011	21	tags=11%, list=0%, signal=11%
Type 4	Adipose_Subcutaneous	NEGATIVE REGULATION OF CALCIUM ION TRANSMEMBRANE TRANSPORTER ACTIVITY	18	0.68609	1.90483	0.005	21	tags=11%, list=0%, signal=11%
Type 4	Adipose_Subcutaneous	PEPTIDYL LYSINE METHYLATION	38	0.57349	1.88779	0.004	885	tags=16%, list=9%, signal=17%
Type 4	Adipose_Subcutaneous	POSITIVE REGULATION OF ADENYLATE CYCLASE ACTIVITY	15	0.713682	1.88413	0.008	416	tags=13%, list=4%, signal=14%
Type 4	Adipose_Subcutaneous	MITOCHONDRIAL FISSION	17	0.673158	1.86037	0.004	89	tags=12%, list=1%, signal=12%
Type 4	Adipose_Subcutaneous	PEPTIDYL LYSINE ACETYLATION	66	0.511309	1.84304	0.005	1105	tags=20%, list=11%, signal=22%
Type 4	Adipose_Subcutaneous	NEGATIVE REGULATION OF ION TRANSMEMBRANE TRANSPORTER ACTIVITY	29	0.597185	1.82618	0.006	123	tags=10%, list=1%, signal=10%
Type 4	Adipose_Subcutaneous	ORGANIC HYDROXY COMPOUND CATABOLIC PROCESS	29	0.588982	1.81769	0.007	2042	tags=55%, list=21%, signal=70%
Type 4	Adipose_Subcutaneous	POSITIVE REGULATION OF LYASE ACTIVITY	18	0.666029	1.81659	0.012	500	tags=17%, list=5%, signal=18%
Type 4	Adipose_Subcutaneous	NUCLEAR MEMBRANE REASSEMBLY	15	0.70039	1.8156	0.008	1102	tags=40%, list=11%, signal=45%
Type 4	Adipose_Subcutaneous	HISTONE METHYLATION	47	0.547937	1.80546	0.011	899	tags=17%, list=9%, signal=19%
Type 4	Adipose_Subcutaneous	NEGATIVE REGULATION OF RESPONSE TO CYTOKINE STIMULUS	29	0.586612	1.79997	0.006	2142	tags=55%, list=22%, signal=71%
Type 4	Adipose_Subcutaneous	LIPID EXPORT FROM CELL	17	0.665589	1.79876	0.015	1604	tags=35%, list=17%, signal=42%
Type 4	Adipose_Subcutaneous	SUPEROXIDE ANION GENERATION	17	0.662296	1.79645	0.019	25	tags=12%, list=0%, signal=12%
Type 4	Adipose_Subcutaneous	NEGATIVE REGULATION OF TRANSPORTER ACTIVITY	33	0.558236	1.78451	0.011	503	tags=12%, list=5%, signal=13%
Type 4	Adipose_Subcutaneous	PROTEIN ACYLATION	100	0.457081	1.78351	0.004	1105	tags=18%, list=11%, signal=20%
Type 4	Adipose_Subcutaneous	REGULATION OF CALCIUM ION TRANSMEMBRANE TRANSPORTER ACTIVITY	34	0.551527	1.78049	0.009	1383	tags=26%, list=14%, signal=31%
Type 4	Adipose_Subcutaneous	PROTEIN METHYLATION	59	0.491059	1.77443	0.012	899	tags=14%, list=9%, signal=15%
Type 4	Adipose_Subcutaneous	REGULATION OF ADENYLATE CYCLASE ACTIVITY	19	0.61522	1.72532	0.007	416	tags=11%, list=4%, signal=11%
Type 4	Adipose_Subcutaneous	NEUROINFLAMMATORY RESPONSE	16	0.638835	1.71957	0.03	881	tags=19%, list=9%, signal=21%
Type 4	Adipose_Subcutaneous	NEGATIVE REGULATION OF ION TRANSMEMBRANE TRANSPORT	33	0.547347	1.71612	0.018	123	tags=9%, list=1%, signal=9%
Type 4	Adipose_Subcutaneous	REGULATION OF REACTIVE OXYGEN SPECIES METABOLIC PROCESS	54	0.495456	1.71555	0.018	792	tags=22%, list=8%, signal=24%
Type 4	Adipose_Subcutaneous	ENDOCRINE HORMONE SECRETION	18	0.625491	1.70542	0.013	349	tags=11%, list=4%, signal=12%
Type 4	Adipose_Subcutaneous	REGULATION OF TRANSPORTER ACTIVITY	90	0.447758	1.7006	0.002	1394	tags=27%, list=14%, signal=31%
Type 4	Adipose_Subcutaneous	REGULATION OF MITOCHONDRIAL MEMBRANE POTENTIAL	31	0.547303	1.6946	0.014	820	tags=23%, list=8%, signal=25%
Type 4	Adipose_Subcutaneous	REGULATION OF LYASE ACTIVITY	23	0.57783	1.69195	0.019	500	tags=13%, list=5%, signal=14%
Type 4	Adipose_Subcutaneous	NEGATIVE REGULATION OF SYNAPTIC TRANSMISSION	27	0.57448	1.69173	0.039	762	tags=22%, list=8%, signal=24%
Type 4	Adipose_Subcutaneous	REGULATION OF ENDOCRINE PROCESS	16	0.628975	1.68817	0.03	349	tags=13%, list=4%, signal=13%
Type 4	Adipose_Subcutaneous	ALCOHOL CATABOLIC PROCESS	20	0.602481	1.68613	0.023	2042	tags=60%, list=21%, signal=76%
Type 4	Adipose_Subcutaneous	NEGATIVE REGULATION OF CALCIUM ION TRANSPORT	25	0.574615	1.68484	0.019	21	tags=8%, list=0%, signal=8%
Type 4	Adipose_Subcutaneous	MITOCHONDRION LOCALIZATION	26	0.562034	1.68281	0.023	824	tags=23%, list=9%, signal=25%
Type 4	Adipose_Subcutaneous	NEGATIVE REGULATION OF TRANSMEMBRANE TRANSPORT	44	0.489067	1.67643	0.013	1388	tags=23%, list=14%, signal=26%
Type 4	Adipose_Subcutaneous	SUPEROXIDE METABOLIC PROCESS	27	0.532676	1.66845	0.02	364	tags=11%, list=4%, signal=12%
Type 4	Adipose_Subcutaneous	REGULATION OF CALCIUM ION TRANSMEMBRANE TRANSPORT	59	0.458875	1.66002	0.014	1383	tags=25%, list=14%, signal=29%
Type 4	Adipose_Subcutaneous	RESPONSE TO ETHANOL	37	0.512611	1.64682	0.027	1171	tags=24%, list=12%, signal=28%
Type 4	Adipose_Subcutaneous	REACTIVE OXYGEN SPECIES METABOLIC PROCESS	81	0.431113	1.62262	0.018	792	tags=19%, list=8%, signal=20%
Type 4	Adipose_Subcutaneous	NEGATIVE REGULATION OF CATION CHANNEL ACTIVITY	21	0.569312	1.62159	0.022	123	tags=10%, list=1%, signal=10%
Type 4	Adipose_Subcutaneous	MACROPHAGE ACTIVATION	29	0.523901	1.6184	0.024	881	tags=14%, list=9%, signal=15%
Type 4	Adipose_Subcutaneous	ENDOCRINE SYSTEM DEVELOPMENT	30	0.508078	1.61326	0.021	580	tags=13%, list=6%, signal=14%
Type 4	Adipose_Subcutaneous	NEGATIVE REGULATION OF NF KAPPAB TRANSCRIPTION FACTOR ACTIVITY	27	0.534064	1.60445	0.033	1210	tags=26%, list=13%, signal=30%
Type 4	Adipose_Subcutaneous	SPERM EGG RECOGNITION	17	0.579003	1.59147	0.045	1084	tags=41%, list=11%, signal=46%
Type 4	Adipose_Subcutaneous	ORGANELLE TRANSPORT ALONG MICROTUBULE	36	0.490818	1.58946	0.035	1420	tags=31%, list=15%, signal=36%
Type 4	Adipose_Subcutaneous	ESTABLISHMENT OF MITOCHONDRION LOCALIZATION	15	0.597144	1.58799	0.038	824	tags=20%, list=9%, signal=22%
Type 4	Adipose_Subcutaneous	RESPONSE TO REACTIVE OXYGEN SPECIES	66	0.428415	1.58523	0.022	834	tags=21%, list=9%, signal=23%
Type 4	Adipose_Subcutaneous	NUCLEAR ENVELOPE ORGANIZATION	29	0.50806	1.57847	0.046	1415	tags=34%, list=15%, signal=40%
Type 4	Adipose_Subcutaneous	REGULATION OF MICROTUBULE CYTOSKELETON ORGANIZATION	64	0.438055	1.56478	0.019	1132	tags=22%, list=12%, signal=25%
Type 4	Adipose_Subcutaneous	REGULATION OF MICROTUBULE POLYMERIZATION OR DEPOLYMERIZATION	33	0.494124	1.55733	0.048	1132	tags=27%, list=12%, signal=31%
Type 4	Adipose_Subcutaneous	REGULATION OF CATION TRANSMEMBRANE TRANSPORT	112	0.392938	1.53359	0.022	1394	tags=24%, list=14%, signal=28%
Type 4	Adipose_Subcutaneous	ORGANIC HYDROXY COMPOUND TRANSPORT	92	0.402352	1.53165	0.028	1344	tags=21%, list=14%, signal=24%
Type 4	Adipose_Subcutaneous	HORMONE MEDIATED SIGNALING PATHWAY	60	0.431313	1.53036	0.029	1323	tags=27%, list=14%, signal=31%
Type 4	Adipose_Subcutaneous	PEPTIDYL LYSINE MODIFICATION	137	0.375203	1.52898	0.015	1105	tags=17%, list=11%, signal=19%
Type 4	Adipose_Subcutaneous	ORGANELLE FUSION	71	0.414626	1.52554	0.031	1539	tags=24%, list=16%, signal=28%
Type 4	Adipose_Subcutaneous	REGULATION OF LIPID TRANSPORT	43	0.467185	1.52028	0.049	1312	tags=19%, list=14%, signal=21%
Type 4	Adipose_Subcutaneous	ENDOCYTIC RECYCLING	32	0.487768	1.51941	0.04	1331	tags=34%, list=14%, signal=40%
Type 4	Adipose_Subcutaneous	ORGANELLE MEMBRANE FUSION	56	0.431897	1.5118	0.043	1174	tags=20%, list=12%, signal=22%
Type 4	Adipose_Subcutaneous	REGULATION OF HORMONE SECRETION	75	0.40369	1.49057	0.035	1312	tags=23%, list=14%, signal=26%
Type 4	Adipose_Subcutaneous	PEPTIDE TRANSPORT	83	0.391386	1.47928	0.028	755	tags=16%, list=8%, signal=17%
Type 4	Adipose_Subcutaneous	CALCIUM ION TRANSMEMBRANE TRANSPORT	107	0.372919	1.45598	0.039	792	tags=15%, list=8%, signal=16%
Type 4	Adipose_Subcutaneous	CYTOSKELETON DEPENDENT INTRACELLULAR TRANSPORT	84	0.387203	1.44667	0.048	1491	tags=27%, list=15%, signal=32%
Type 4	Adipose_Subcutaneous	REGULATION OF MITOCHONDRION ORGANIZATION	60	0.403777	1.43765	0.042	755	tags=17%, list=8%, signal=18%
Type 4	Adipose_Subcutaneous	HORMONE TRANSPORT	94	0.375855	1.43575	0.034	908	tags=17%, list=9%, signal=19%
Type 4	Adipose_Subcutaneous	METHYLATION	137	0.352606	1.43364	0.034	1221	tags=14%, list=13%, signal=16%
Type 4	Adipose_Subcutaneous	AMIDE TRANSPORT	96	0.364623	1.40777	0.044	2197	tags=29%, list=23%, signal=37%
Type 4	Adipose_Subcutaneous	HISTONE MODIFICATION	145	0.343465	1.40702	0.035	899	tags=12%, list=9%, signal=13%
Type 4	Adipose_Subcutaneous	REGULATION OF SECRETION	195	0.324232	1.37432	0.036	1604	tags=22%, list=17%, signal=25%
Type 4	Adipose_Visceral_Omentum	HISTONE H4 ACETYLATION	21	0.806657	2.24817	0.001	0	tags=5%, list=0%, signal=5%
Type 4	Adipose_Visceral_Omentum	REGULATION OF HISTONE METHYLATION	19	0.785136	2.20759	0.002	37	tags=11%, list=0%, signal=11%
Type 4	Adipose_Visceral_Omentum	HISTONE METHYLATION	41	0.646354	2.17561	0.001	90	tags=10%, list=1%, signal=10%
Type 4	Adipose_Visceral_Omentum	POSITIVE REGULATION OF HISTONE MODIFICATION	25	0.724124	2.10004	0.001	0	tags=4%, list=0%, signal=4%
Type 4	Adipose_Visceral_Omentum	REGULATION OF HISTONE MODIFICATION	40	0.641695	2.07861	0.004	37	tags=5%, list=0%, signal=5%
Type 4	Adipose_Visceral_Omentum	MITOCHONDRION LOCALIZATION	15	0.764439	2.06755	0.002	746	tags=33%, list=10%, signal=37%
Type 4	Adipose_Visceral_Omentum	HISTONE H3 K4 METHYLATION	19	0.733723	2.0598	0.004	682	tags=21%, list=9%, signal=23%
Type 4	Adipose_Visceral_Omentum	ORGANELLE TRANSPORT ALONG MICROTUBULE	26	0.68793	2.05874	0.004	1148	tags=50%, list=15%, signal=59%
Type 4	Adipose_Visceral_Omentum	PROTEIN METHYLATION	50	0.579959	2.00675	0.004	90	tags=8%, list=1%, signal=8%
Type 4	Adipose_Visceral_Omentum	NEGATIVE REGULATION OF CALCIUM ION TRANSMEMBRANE TRANSPORTER ACTIVITY	15	0.740261	1.97978	0.002	108	tags=13%, list=1%, signal=13%
Type 4	Adipose_Visceral_Omentum	PROTEIN ACETYLATION	65	0.551582	1.96893	0.002	190	tags=6%, list=2%, signal=6%
Type 4	Adipose_Visceral_Omentum	NEGATIVE REGULATION OF CALCIUM ION TRANSMEMBRANE TRANSPORT	16	0.720973	1.93827	0.004	108	tags=13%, list=1%, signal=13%
Type 4	Adipose_Visceral_Omentum	PEPTIDYL LYSINE METHYLATION	32	0.621562	1.9362	0.008	90	tags=6%, list=1%, signal=6%
Type 4	Adipose_Visceral_Omentum	SUPEROXIDE METABOLIC PROCESS	24	0.60997	1.85012	0.013	348	tags=17%, list=5%, signal=17%
Type 4	Adipose_Visceral_Omentum	NEGATIVE REGULATION OF CATION CHANNEL ACTIVITY	16	0.682065	1.82877	0.01	108	tags=13%, list=1%, signal=13%
Type 4	Adipose_Visceral_Omentum	PROTEIN ACYLATION	80	0.489603	1.81286	0.001	190	tags=5%, list=2%, signal=5%
Type 4	Adipose_Visceral_Omentum	PEPTIDYL LYSINE ACETYLATION	58	0.515639	1.80227	0.011	37	tags=3%, list=0%, signal=3%
Type 4	Adipose_Visceral_Omentum	AXO DENDRITIC TRANSPORT	18	0.644267	1.77616	0.02	1354	tags=61%, list=18%, signal=74%
Type 4	Adipose_Visceral_Omentum	CENTRAL NERVOUS SYSTEM NEURON DIFFERENTIATION	27	0.589492	1.77587	0.021	387	tags=22%, list=5%, signal=23%
Type 4	Adipose_Visceral_Omentum	AXONAL TRANSPORT	17	0.636215	1.76305	0.015	1354	tags=59%, list=18%, signal=71%
Type 4	Adipose_Visceral_Omentum	REGULATION OF MICROTUBULE POLYMERIZATION	16	0.658172	1.75872	0.024	106	tags=19%, list=1%, signal=19%
Type 4	Adipose_Visceral_Omentum	FEAR RESPONSE	15	0.672281	1.75582	0.018	8	tags=7%, list=0%, signal=7%
Type 4	Adipose_Visceral_Omentum	STEM CELL PROLIFERATION	21	0.603382	1.75109	0.017	714	tags=24%, list=9%, signal=26%
Type 4	Adipose_Visceral_Omentum	NEGATIVE REGULATION OF CALCIUM ION TRANSPORT	23	0.592429	1.74817	0.025	108	tags=9%, list=1%, signal=9%
Type 4	Adipose_Visceral_Omentum	CYTOSKELETON DEPENDENT INTRACELLULAR TRANSPORT	70	0.478156	1.71052	0.007	1385	tags=39%, list=18%, signal=47%
Type 4	Adipose_Visceral_Omentum	TRANSPORT ALONG MICROTUBULE	55	0.486512	1.69816	0.017	1385	tags=40%, list=18%, signal=48%
Type 4	Adipose_Visceral_Omentum	REGULATION OF TISSUE REMODELING	23	0.570018	1.69581	0.029	351	tags=13%, list=5%, signal=14%
Type 4	Adipose_Visceral_Omentum	REGULATION OF PROTEIN DEACETYLATION	15	0.644103	1.69512	0.04	1375	tags=40%, list=18%, signal=49%
Type 4	Adipose_Visceral_Omentum	CENTRAL NERVOUS SYSTEM NEURON DEVELOPMENT	15	0.639791	1.69335	0.04	387	tags=27%, list=5%, signal=28%
Type 4	Adipose_Visceral_Omentum	REGULATION OF CALCIUM ION TRANSMEMBRANE TRANSPORTER ACTIVITY	24	0.571613	1.676	0.023	108	tags=8%, list=1%, signal=8%
Type 4	Adipose_Visceral_Omentum	FIBROBLAST MIGRATION	15	0.644045	1.66883	0.03	845	tags=33%, list=11%, signal=37%
Type 4	Adipose_Visceral_Omentum	ROOF OF MOUTH DEVELOPMENT	21	0.597005	1.66827	0.036	925	tags=33%, list=12%, signal=38%
Type 4	Adipose_Visceral_Omentum	NEGATIVE REGULATION OF ION TRANSMEMBRANE TRANSPORTER ACTIVITY	22	0.579761	1.66565	0.037	108	tags=9%, list=1%, signal=9%
Type 4	Adipose_Visceral_Omentum	POSITIVE REGULATION OF NEURON DEATH	23	0.551175	1.6583	0.035	362	tags=13%, list=5%, signal=14%
Type 4	Adipose_Visceral_Omentum	REGULATION OF ADENYLATE CYCLASE ACTIVITY	16	0.6221	1.65765	0.025	781	tags=19%, list=10%, signal=21%
Type 4	Adipose_Visceral_Omentum	NEGATIVE REGULATION OF TRANSPORTER ACTIVITY	24	0.562321	1.65187	0.033	108	tags=8%, list=1%, signal=8%
Type 4	Adipose_Visceral_Omentum	MACROPHAGE ACTIVATION	19	0.57823	1.65045	0.042	423	tags=11%, list=5%, signal=11%
Type 4	Adipose_Visceral_Omentum	REGULATION OF CALCIUM MEDIATED SIGNALING	21	0.574853	1.6476	0.032	108	tags=10%, list=1%, signal=10%
Type 4	Adipose_Visceral_Omentum	REGULATION OF MICROTUBULE POLYMERIZATION OR DEPOLYMERIZATION	25	0.562681	1.64672	0.035	883	tags=28%, list=11%, signal=32%
Type 4	Adipose_Visceral_Omentum	REGULATION OF REACTIVE OXYGEN SPECIES METABOLIC PROCESS	37	0.51193	1.64318	0.025	1596	tags=32%, list=21%, signal=41%
Type 4	Adipose_Visceral_Omentum	MACROMOLECULE DEACYLATION	34	0.509169	1.61914	0.031	820	tags=18%, list=11%, signal=20%
Type 4	Adipose_Visceral_Omentum	ENDOCRINE SYSTEM DEVELOPMENT	22	0.569518	1.61726	0.045	500	tags=14%, list=6%, signal=15%
Type 4	Adipose_Visceral_Omentum	REGULATION OF MITOCHONDRION ORGANIZATION	37	0.502995	1.61664	0.037	1144	tags=22%, list=15%, signal=25%
Type 4	Adipose_Visceral_Omentum	REGULATION OF BONE REMODELING	19	0.579111	1.6043	0.041	351	tags=11%, list=5%, signal=11%
Type 4	Adipose_Visceral_Omentum	TIGHT JUNCTION ORGANIZATION	20	0.575925	1.60405	0.031	1779	tags=50%, list=23%, signal=65%
Type 4	Adipose_Visceral_Omentum	APPENDAGE DEVELOPMENT	44	0.475883	1.59343	0.042	925	tags=30%, list=12%, signal=33%
Type 4	Adipose_Visceral_Omentum	MICROTUBULE BASED TRANSPORT	66	0.437717	1.58162	0.026	1385	tags=35%, list=18%, signal=42%
Type 4	Adipose_Visceral_Omentum	EAR DEVELOPMENT	45	0.469277	1.58104	0.037	729	tags=27%, list=9%, signal=29%
Type 4	Adipose_Visceral_Omentum	NEGATIVE REGULATION OF DNA BINDING TRANSCRIPTION FACTOR ACTIVITY	42	0.483899	1.57233	0.041	580	tags=24%, list=8%, signal=26%
Type 4	Adipose_Visceral_Omentum	NEGATIVE REGULATION OF TRANSMEMBRANE TRANSPORT	34	0.488623	1.56856	0.044	714	tags=18%, list=9%, signal=19%
Type 4	Adipose_Visceral_Omentum	REACTIVE OXYGEN SPECIES METABOLIC PROCESS	63	0.439595	1.5616	0.029	1596	tags=30%, list=21%, signal=38%
Type 4	Adipose_Visceral_Omentum	METHYLATION	114	0.396897	1.55583	0.015	1059	tags=17%, list=14%, signal=19%
Type 4	Adipose_Visceral_Omentum	PROTEIN LOCALIZATION TO MITOCHONDRION	40	0.477924	1.55324	0.044	1137	tags=25%, list=15%, signal=29%
Type 4	Adipose_Visceral_Omentum	REGULATION OF MICROTUBULE CYTOSKELETON ORGANIZATION	47	0.45441	1.53728	0.039	706	tags=21%, list=9%, signal=23%
Type 4	Adipose_Visceral_Omentum	HISTONE MODIFICATION	117	0.391438	1.53259	0.025	714	tags=10%, list=9%, signal=11%
Type 4	Adipose_Visceral_Omentum	ORGANELLE LOCALIZATION	180	0.362113	1.52229	0.008	1374	tags=26%, list=18%, signal=30%
Type 4	Adipose_Visceral_Omentum	NEGATIVE REGULATION OF SUPRAMOLECULAR FIBER ORGANIZATION	46	0.448274	1.51446	0.048	1498	tags=39%, list=19%, signal=48%
Type 4	Adipose_Visceral_Omentum	REGULATION OF MITOCHONDRIAL MEMBRANE POTENTIAL	24	0.510812	1.51002	0.044	1432	tags=38%, list=19%, signal=46%
Type 4	Adipose_Visceral_Omentum	SENSORY ORGAN MORPHOGENESIS	57	0.433303	1.49689	0.048	754	tags=23%, list=10%, signal=25%
Type 4	Adipose_Visceral_Omentum	REGULATION OF HORMONE SECRETION	55	0.41852	1.46329	0.048	807	tags=20%, list=10%, signal=22%
Type 4	Adipose_Visceral_Omentum	CHROMATIN ORGANIZATION	133	0.361196	1.4499	0.035	1580	tags=26%, list=20%, signal=32%
Type 4	Adipose_Visceral_Omentum	HEART DEVELOPMENT	140	0.356899	1.43286	0.037	1046	tags=20%, list=14%, signal=23%
Type 4	Adipose_Visceral_Omentum	SENSORY ORGAN DEVELOPMENT	124	0.349865	1.40291	0.041	1720	tags=30%, list=22%, signal=38%
Type 4	Adipose_Visceral_Omentum	MITOCHONDRION ORGANIZATION	163	0.322884	1.34309	0.041	1183	tags=21%, list=15%, signal=24%
Type 4	Adipose_Visceral_Omentum	REGULATION OF PROTEIN MODIFICATION PROCESS	363	0.28218	1.29197	0.038	1291	tags=19%, list=17%, signal=21%
Type 4	Whole_Blood	HISTONE H3 K4 METHYLATION	20	0.816077	2.33808	0.002	190	tags=15%, list=2%, signal=15%
Type 4	Whole_Blood	POSITIVE REGULATION OF HISTONE MODIFICATION	27	0.746078	2.28545	0.001	122	tags=11%, list=2%, signal=11%
Type 4	Whole_Blood	REGULATION OF HISTONE METHYLATION	24	0.760874	2.22055	0.004	190	tags=13%, list=2%, signal=13%
Type 4	Whole_Blood	PEPTIDYL LYSINE METHYLATION	43	0.621638	2.09115	0.004	190	tags=7%, list=2%, signal=7%
Type 4	Whole_Blood	REGULATION OF HISTONE MODIFICATION	52	0.580763	2.0081	0.006	190	tags=8%, list=2%, signal=8%
Type 4	Whole_Blood	HISTONE METHYLATION	50	0.577721	1.98365	0.006	190	tags=6%, list=2%, signal=6%
Type 4	Whole_Blood	PROTEIN METHYLATION	63	0.542636	1.96771	0.006	190	tags=6%, list=2%, signal=6%
Type 4	Whole_Blood	FIBROBLAST GROWTH FACTOR RECEPTOR SIGNALING PATHWAY	18	0.677927	1.86741	0.004	313	tags=28%, list=4%, signal=29%
Type 4	Whole_Blood	HISTONE H4 ACETYLATION	27	0.59994	1.83291	0.014	134	tags=11%, list=2%, signal=11%
Type 4	Whole_Blood	RESPONSE TO FIBROBLAST GROWTH FACTOR	23	0.582637	1.73728	0.013	313	tags=22%, list=4%, signal=23%
Type 4	Whole_Blood	CRANIAL SKELETAL SYSTEM DEVELOPMENT	20	0.618406	1.73094	0.022	1453	tags=50%, list=18%, signal=61%
Type 4	Whole_Blood	MUSCLE CELL PROLIFERATION	45	0.480083	1.69101	0.015	500	tags=24%, list=6%, signal=26%
Type 4	Whole_Blood	METHYLATION	134	0.414739	1.67606	0.009	708	tags=12%, list=9%, signal=13%
Type 4	Whole_Blood	DNA DAMAGE RESPONSE SIGNAL TRANSDUCTION BY P53 CLASS MEDIATOR	17	0.616961	1.67406	0.041	1239	tags=47%, list=16%, signal=56%
Type 4	Whole_Blood	PROTEIN ACETYLATION	73	0.444661	1.65505	0.021	134	tags=7%, list=2%, signal=7%
Type 4	Whole_Blood	FIBROBLAST PROLIFERATION	23	0.545338	1.64062	0.036	1636	tags=61%, list=21%, signal=76%
Type 4	Whole_Blood	PEPTIDYL LYSINE ACETYLATION	64	0.456726	1.62981	0.024	134	tags=8%, list=2%, signal=8%
Type 4	Whole_Blood	RAC PROTEIN SIGNAL TRANSDUCTION	20	0.567267	1.62213	0.047	1980	tags=55%, list=25%, signal=73%
Type 4	Whole_Blood	REGULATION OF FIBROBLAST PROLIFERATION	20	0.560425	1.60485	0.043	1636	tags=65%, list=21%, signal=82%
Type 4	Whole_Blood	STEROL BIOSYNTHETIC PROCESS	20	0.553949	1.60417	0.047	2553	tags=60%, list=32%, signal=88%
Type 4	Whole_Blood	RESPONSE TO ESTRADIOL	34	0.50008	1.58775	0.04	543	tags=21%, list=7%, signal=22%
Type 4	Whole_Blood	POSITIVE REGULATION OF NEURON PROJECTION DEVELOPMENT	54	0.453455	1.57848	0.034	2245	tags=48%, list=28%, signal=67%
Type 4	Whole_Blood	T CELL DIFFERENTIATION IN THYMUS	16	0.57933	1.57596	0.044	54	tags=13%, list=1%, signal=13%
Type 4	Whole_Blood	REGULATION OF DNA REPLICATION	44	0.465571	1.56073	0.036	633	tags=18%, list=8%, signal=20%
Type 4	Whole_Blood	PROTEIN ACYLATION	92	0.409566	1.54775	0.039	134	tags=5%, list=2%, signal=5%
Type 4	Whole_Blood	REGULATION OF NIK NF KAPPAB SIGNALING	32	0.490126	1.54307	0.046	1455	tags=41%, list=18%, signal=50%
Type 4	Whole_Blood	SIGNAL TRANSDUCTION BY P53 CLASS MEDIATOR	44	0.457073	1.52447	0.042	2055	tags=48%, list=26%, signal=64%
Type 4	Whole_Blood	SIGNAL TRANSDUCTION IN RESPONSE TO DNA DAMAGE	58	0.428626	1.516	0.034	1901	tags=38%, list=24%, signal=50%
Type 4	Skin_Sun_Exposed_Lower_leg	HISTONE H3 K4 METHYLATION	20	0.789154	2.25246	0.001	278	tags=10%, list=3%, signal=10%
Type 4	Skin_Sun_Exposed_Lower_leg	POSITIVE REGULATION OF HISTONE MODIFICATION	34	0.684575	2.21421	0.001	0	tags=3%, list=0%, signal=3%
Type 4	Skin_Sun_Exposed_Lower_leg	REGULATION OF HISTONE METHYLATION	23	0.719657	2.17432	0.001	278	tags=9%, list=3%, signal=9%
Type 4	Skin_Sun_Exposed_Lower_leg	HISTONE H4 ACETYLATION	22	0.718335	2.10391	0.002	0	tags=5%, list=0%, signal=5%
Type 4	Skin_Sun_Exposed_Lower_leg	MACROPHAGE ACTIVATION	32	0.662001	2.08096	0.001	618	tags=19%, list=6%, signal=20%
Type 4	Skin_Sun_Exposed_Lower_leg	ENDOCRINE SYSTEM DEVELOPMENT	37	0.625073	2.03664	0.002	605	tags=19%, list=6%, signal=20%
Type 4	Skin_Sun_Exposed_Lower_leg	LEUKOCYTE ACTIVATION INVOLVED IN INFLAMMATORY RESPONSE	16	0.754922	2.01789	0.002	271	tags=13%, list=3%, signal=13%
Type 4	Skin_Sun_Exposed_Lower_leg	NEGATIVE REGULATION OF MITOCHONDRION ORGANIZATION	19	0.676026	1.95891	0.001	1419	tags=26%, list=13%, signal=30%
Type 4	Skin_Sun_Exposed_Lower_leg	REGULATION OF PROTEIN DEACETYLATION	22	0.67515	1.95658	0.006	1412	tags=23%, list=13%, signal=26%
Type 4	Skin_Sun_Exposed_Lower_leg	PEPTIDYL LYSINE METHYLATION	43	0.573459	1.93886	0.009	278	tags=5%, list=3%, signal=5%
Type 4	Skin_Sun_Exposed_Lower_leg	REGULATION OF MITOCHONDRIAL MEMBRANE POTENTIAL	31	0.605749	1.88506	0.006	1560	tags=32%, list=15%, signal=38%
Type 4	Skin_Sun_Exposed_Lower_leg	GLIAL CELL ACTIVATION	19	0.66168	1.87897	0.012	271	tags=11%, list=3%, signal=11%
Type 4	Skin_Sun_Exposed_Lower_leg	FEAR RESPONSE	18	0.679678	1.8765	0.013	784	tags=22%, list=7%, signal=24%
Type 4	Skin_Sun_Exposed_Lower_leg	REGULATION OF HISTONE MODIFICATION	56	0.532746	1.87397	0.002	427	tags=5%, list=4%, signal=6%
Type 4	Skin_Sun_Exposed_Lower_leg	HISTONE METHYLATION	50	0.545234	1.86741	0.002	1636	tags=22%, list=15%, signal=26%
Type 4	Skin_Sun_Exposed_Lower_leg	PROTEIN ACETYLATION	75	0.500142	1.86657	0.005	1471	tags=20%, list=14%, signal=23%
Type 4	Skin_Sun_Exposed_Lower_leg	PROTEIN METHYLATION	62	0.509922	1.83799	0.006	278	tags=5%, list=3%, signal=5%
Type 4	Skin_Sun_Exposed_Lower_leg	GPI ANCHOR METABOLIC PROCESS	19	0.644805	1.80591	0.021	953	tags=32%, list=9%, signal=35%
Type 4	Skin_Sun_Exposed_Lower_leg	REGULATION OF ENDOCRINE PROCESS	16	0.662917	1.80459	0.015	315	tags=13%, list=3%, signal=13%
Type 4	Skin_Sun_Exposed_Lower_leg	NEGATIVE REGULATION OF CALCIUM ION TRANSMEMBRANE TRANSPORT	20	0.611716	1.80353	0.012	833	tags=15%, list=8%, signal=16%
Type 4	Skin_Sun_Exposed_Lower_leg	GLYCOLIPID BIOSYNTHETIC PROCESS	30	0.580765	1.79429	0.014	953	tags=30%, list=9%, signal=33%
Type 4	Skin_Sun_Exposed_Lower_leg	NEUROINFLAMMATORY RESPONSE	24	0.604614	1.78912	0.01	336	tags=13%, list=3%, signal=13%
Type 4	Skin_Sun_Exposed_Lower_leg	INNER EAR RECEPTOR CELL DEVELOPMENT	16	0.669003	1.78804	0.016	1336	tags=44%, list=13%, signal=50%
Type 4	Skin_Sun_Exposed_Lower_leg	MITOCHONDRION LOCALIZATION	24	0.602724	1.7747	0.013	752	tags=17%, list=7%, signal=18%
Type 4	Skin_Sun_Exposed_Lower_leg	SUPEROXIDE ANION GENERATION	21	0.618928	1.77087	0.02	29	tags=10%, list=0%, signal=10%
Type 4	Skin_Sun_Exposed_Lower_leg	ENDOCRINE HORMONE SECRETION	22	0.60339	1.77065	0.018	315	tags=14%, list=3%, signal=14%
Type 4	Skin_Sun_Exposed_Lower_leg	NEGATIVE REGULATION OF CALCIUM ION TRANSMEMBRANE TRANSPORTER ACTIVITY	18	0.633555	1.75793	0.025	833	tags=17%, list=8%, signal=18%
Type 4	Skin_Sun_Exposed_Lower_leg	INFLAMMATORY RESPONSE TO ANTIGENIC STIMULUS	26	0.596046	1.75775	0.025	846	tags=31%, list=8%, signal=33%
Type 4	Skin_Sun_Exposed_Lower_leg	REGULATION OF SUPEROXIDE METABOLIC PROCESS	17	0.637144	1.75525	0.019	1064	tags=18%, list=10%, signal=20%
Type 4	Skin_Sun_Exposed_Lower_leg	ENERGY HOMEOSTASIS	19	0.614673	1.7362	0.024	344	tags=21%, list=3%, signal=22%
Type 4	Skin_Sun_Exposed_Lower_leg	PROTEIN LOCALIZATION TO SYNAPSE	23	0.583397	1.72513	0.022	1755	tags=35%, list=17%, signal=42%
Type 4	Skin_Sun_Exposed_Lower_leg	MULTICELLULAR ORGANISMAL RESPONSE TO STRESS	36	0.540599	1.7215	0.021	1962	tags=36%, list=19%, signal=44%
Type 4	Skin_Sun_Exposed_Lower_leg	REGULATION OF ESTABLISHMENT OF PROTEIN LOCALIZATION TO MITOCHONDRION	24	0.578428	1.72084	0.031	575	tags=17%, list=5%, signal=18%
Type 4	Skin_Sun_Exposed_Lower_leg	CELLULAR RESPONSE TO HEAT	30	0.547846	1.71881	0.023	2201	tags=37%, list=21%, signal=46%
Type 4	Skin_Sun_Exposed_Lower_leg	MECHANORECEPTOR DIFFERENTIATION	21	0.585203	1.71178	0.024	1336	tags=38%, list=13%, signal=44%
Type 4	Skin_Sun_Exposed_Lower_leg	NEGATIVE REGULATION OF CALCIUM ION TRANSPORT	24	0.575503	1.69707	0.019	2002	tags=33%, list=19%, signal=41%
Type 4	Skin_Sun_Exposed_Lower_leg	REGULATION OF INFLAMMATORY RESPONSE TO ANTIGENIC STIMULUS	15	0.617858	1.6813	0.027	846	tags=33%, list=8%, signal=36%
Type 4	Skin_Sun_Exposed_Lower_leg	MITOCHONDRIAL FISSION	18	0.612431	1.67409	0.032	5	tags=6%, list=0%, signal=6%
Type 4	Skin_Sun_Exposed_Lower_leg	ADENYLATE CYCLASE ACTIVATING G PROTEIN COUPLED RECEPTOR SIGNALING PATHWAY	36	0.517908	1.65946	0.024	915	tags=14%, list=9%, signal=15%
Type 4	Skin_Sun_Exposed_Lower_leg	LIPOSACCHARIDE METABOLIC PROCESS	47	0.496818	1.65867	0.026	953	tags=23%, list=9%, signal=26%
Type 4	Skin_Sun_Exposed_Lower_leg	NEGATIVE REGULATION OF SYNAPTIC TRANSMISSION	30	0.535336	1.6569	0.028	1449	tags=23%, list=14%, signal=27%
Type 4	Skin_Sun_Exposed_Lower_leg	GLUTATHIONE METABOLIC PROCESS	34	0.519761	1.65005	0.028	1796	tags=32%, list=17%, signal=39%
Type 4	Skin_Sun_Exposed_Lower_leg	POSITIVE REGULATION OF NEURON DIFFERENTIATION	26	0.551899	1.64891	0.027	881	tags=27%, list=8%, signal=29%
Type 4	Skin_Sun_Exposed_Lower_leg	PEPTIDYL LYSINE ACETYLATION	62	0.456441	1.6423	0.018	123	tags=3%, list=1%, signal=3%
Type 4	Skin_Sun_Exposed_Lower_leg	PROTEIN ACYLATION	98	0.426536	1.63855	0.009	1206	tags=15%, list=11%, signal=17%
Type 4	Skin_Sun_Exposed_Lower_leg	MYELOID LEUKOCYTE ACTIVATION	77	0.437342	1.63201	0.011	883	tags=16%, list=8%, signal=17%
Type 4	Skin_Sun_Exposed_Lower_leg	ASTROCYTE DIFFERENTIATION	20	0.58445	1.63026	0.041	34	tags=10%, list=0%, signal=10%
Type 4	Skin_Sun_Exposed_Lower_leg	SOMITE DEVELOPMENT	18	0.586739	1.62242	0.038	605	tags=28%, list=6%, signal=29%
Type 4	Skin_Sun_Exposed_Lower_leg	METHYLATION	139	0.389171	1.60485	0.007	1947	tags=22%, list=18%, signal=27%
Type 4	Skin_Sun_Exposed_Lower_leg	NEGATIVE REGULATION OF PROTEIN SERINE THREONINE KINASE ACTIVITY	37	0.493205	1.6015	0.028	1130	tags=24%, list=11%, signal=27%
Type 4	Skin_Sun_Exposed_Lower_leg	MACROMOLECULE DEACYLATION	45	0.47133	1.59599	0.04	1412	tags=20%, list=13%, signal=23%
Type 4	Skin_Sun_Exposed_Lower_leg	REGULATION OF CELLULAR EXTRAVASATION	15	0.610234	1.58799	0.047	1457	tags=47%, list=14%, signal=54%
Type 4	Skin_Sun_Exposed_Lower_leg	NEGATIVE REGULATION OF CATION CHANNEL ACTIVITY	21	0.545199	1.5865	0.037	833	tags=14%, list=8%, signal=15%
Type 4	Skin_Sun_Exposed_Lower_leg	EMBRYONIC SKELETAL SYSTEM DEVELOPMENT	46	0.466316	1.58546	0.03	892	tags=26%, list=8%, signal=28%
Type 4	Skin_Sun_Exposed_Lower_leg	NEGATIVE REGULATION OF DNA BINDING TRANSCRIPTION FACTOR ACTIVITY	62	0.435958	1.57795	0.013	1694	tags=34%, list=16%, signal=40%
Type 4	Skin_Sun_Exposed_Lower_leg	POSITIVE REGULATION OF DEVELOPMENTAL GROWTH	48	0.463552	1.572	0.034	609	tags=13%, list=6%, signal=13%
Type 4	Skin_Sun_Exposed_Lower_leg	NEGATIVE REGULATION OF NF KAPPAB TRANSCRIPTION FACTOR ACTIVITY	35	0.497956	1.56971	0.038	1550	tags=34%, list=15%, signal=40%
Type 4	Skin_Sun_Exposed_Lower_leg	ENDOCRINE PROCESS	39	0.474802	1.55933	0.032	1419	tags=23%, list=13%, signal=27%
Type 4	Skin_Sun_Exposed_Lower_leg	REGULATION OF MEMBRANE POTENTIAL	150	0.367473	1.53813	0.012	1785	tags=24%, list=17%, signal=28%
Type 4	Skin_Sun_Exposed_Lower_leg	REGULATION OF VOLTAGE GATED CALCIUM CHANNEL ACTIVITY	20	0.540346	1.53471	0.049	4	tags=5%, list=0%, signal=5%
Type 4	Skin_Sun_Exposed_Lower_leg	GLIAL CELL DIFFERENTIATION	70	0.410418	1.51782	0.032	1064	tags=17%, list=10%, signal=19%
Type 4	Skin_Sun_Exposed_Lower_leg	NEGATIVE REGULATION OF KINASE ACTIVITY	75	0.41179	1.50396	0.033	1130	tags=19%, list=11%, signal=21%
Type 4	Skin_Sun_Exposed_Lower_leg	CENTRAL NERVOUS SYSTEM NEURON DEVELOPMENT	29	0.478093	1.5021	0.044	987	tags=21%, list=9%, signal=23%
Type 4	Skin_Sun_Exposed_Lower_leg	CENTRAL NERVOUS SYSTEM NEURON DIFFERENTIATION	52	0.426027	1.50004	0.049	1371	tags=21%, list=13%, signal=24%
Type 4	Skin_Sun_Exposed_Lower_leg	REGULATION OF INFLAMMATORY RESPONSE	134	0.369192	1.49825	0.023	1579	tags=25%, list=15%, signal=29%
Type 4	Skin_Sun_Exposed_Lower_leg	AMINO ACID TRANSMEMBRANE TRANSPORT	39	0.451017	1.49822	0.047	1280	tags=26%, list=12%, signal=29%
Type 4	Skin_Sun_Exposed_Lower_leg	REGULATION OF GTPASE ACTIVITY	175	0.354182	1.48455	0.014	1903	tags=26%, list=18%, signal=32%
Type 4	Skin_Sun_Exposed_Lower_leg	POSITIVE REGULATION OF CATALYTIC ACTIVITY	483	0.312043	1.48009	0.001	1903	tags=23%, list=18%, signal=27%
Type 4	Skin_Sun_Exposed_Lower_leg	REGULATION OF AUTOPHAGY	145	0.359588	1.46638	0.029	2262	tags=25%, list=21%, signal=31%
Type 4	Skin_Sun_Exposed_Lower_leg	NEGATIVE REGULATION OF TRANSFERASE ACTIVITY	84	0.387489	1.45119	0.044	1130	tags=18%, list=11%, signal=20%
Type 4	Skin_Sun_Exposed_Lower_leg	POSITIVE REGULATION OF HYDROLASE ACTIVITY	259	0.326323	1.44884	0.009	1903	tags=24%, list=18%, signal=28%
Type 4	Skin_Sun_Exposed_Lower_leg	PHOSPHATIDYLINOSITOL METABOLIC PROCESS	77	0.390661	1.44337	0.049	969	tags=17%, list=9%, signal=18%
Type 4	Skin_Sun_Exposed_Lower_leg	PEPTIDE TRANSPORT	91	0.380172	1.44301	0.036	2104	tags=30%, list=20%, signal=37%
Type 4	Skin_Sun_Exposed_Lower_leg	REGULATION OF REACTIVE OXYGEN SPECIES METABOLIC PROCESS	65	0.395538	1.43515	0.031	1560	tags=22%, list=15%, signal=25%
Type 4	Skin_Sun_Exposed_Lower_leg	PROTEIN LOCALIZATION TO MITOCHONDRION	62	0.396811	1.42812	0.046	1481	tags=26%, list=14%, signal=30%
Type 4	Skin_Sun_Exposed_Lower_leg	REGULATION OF HYDROLASE ACTIVITY	425	0.303519	1.42507	0.002	1903	tags=23%, list=18%, signal=26%
Type 4	Skin_Sun_Exposed_Lower_leg	CHROMATIN ORGANIZATION	180	0.335829	1.41617	0.024	1495	tags=18%, list=14%, signal=20%
Type 4	Skin_Sun_Exposed_Lower_leg	POSITIVE REGULATION OF GTPASE ACTIVITY	136	0.344677	1.39094	0.036	1903	tags=26%, list=18%, signal=31%
Type 4	Skin_Sun_Exposed_Lower_leg	PROCESS UTILIZING AUTOPHAGIC MECHANISM	229	0.314836	1.37953	0.03	2334	tags=25%, list=22%, signal=32%
Type 4	Skin_Sun_Exposed_Lower_leg	REGULATION OF TRANSFERASE ACTIVITY	315	0.301626	1.36903	0.007	1824	tags=23%, list=17%, signal=27%
Type 4	Skin_Sun_Exposed_Lower_leg	REGULATION OF PROTEIN KINASE ACTIVITY	231	0.30789	1.35168	0.032	1807	tags=24%, list=17%, signal=29%
Type 4	Skin_Sun_Exposed_Lower_leg	REGULATION OF DEFENSE RESPONSE	221	0.312248	1.34054	0.046	1800	tags=25%, list=17%, signal=29%
Type 4	Skin_Sun_Exposed_Lower_leg	EMBRYO DEVELOPMENT ENDING IN BIRTH OR EGG HATCHING	239	0.303896	1.33985	0.035	1711	tags=25%, list=16%, signal=29%
Type 4	Skin_Sun_Exposed_Lower_leg	POSITIVE REGULATION OF KINASE ACTIVITY	182	0.314121	1.33537	0.039	1824	tags=24%, list=17%, signal=29%
Type 4	Skin_Sun_Exposed_Lower_leg	CELL ACTIVATION	332	0.284555	1.30043	0.045	1811	tags=23%, list=17%, signal=27%
Type 4	Skin_Sun_Exposed_Lower_leg	LOCALIZATION WITHIN MEMBRANE	285	0.285325	1.28243	0.048	2032	tags=27%, list=19%, signal=32%
Type 4	Skin_Sun_Exposed_Lower_leg	REGULATION OF PHOSPHORUS METABOLIC PROCESS	480	0.27171	1.27733	0.023	2050	tags=24%, list=19%, signal=28%
Type 4	Skin_Sun_Exposed_Lower_leg	REGULATION OF PROTEIN PHOSPHORYLATION	357	0.27194	1.25866	0.046	2050	tags=25%, list=19%, signal=30%
Type 4	Skin_Sun_Exposed_Lower_leg	PROTEIN CATABOLIC PROCESS	409	0.261955	1.22796	0.044	1963	tags=25%, list=19%, signal=29%
Type 4	Skin_Not_Sun_Exposed_Suprapubic	HISTONE H3 K4 METHYLATION	20	0.765346	2.11986	0.002	260	tags=15%, list=3%, signal=15%
Type 4	Skin_Not_Sun_Exposed_Suprapubic	HISTONE H4 ACETYLATION	24	0.688284	2.03791	0.001	194	tags=13%, list=2%, signal=13%
Type 4	Skin_Not_Sun_Exposed_Suprapubic	REGULATION OF HISTONE METHYLATION	23	0.697927	2.02705	0.002	260	tags=13%, list=3%, signal=13%
Type 4	Skin_Not_Sun_Exposed_Suprapubic	POSITIVE REGULATION OF HISTONE MODIFICATION	34	0.61615	1.98423	0.001	525	tags=12%, list=6%, signal=12%
Type 4	Skin_Not_Sun_Exposed_Suprapubic	REGULATION OF ESTABLISHMENT OF PROTEIN LOCALIZATION TO MITOCHONDRION	17	0.693313	1.90309	0.006	514	tags=24%, list=5%, signal=25%
Type 4	Skin_Not_Sun_Exposed_Suprapubic	NEGATIVE REGULATION OF MITOCHONDRION ORGANIZATION	19	0.665461	1.88359	0.008	1278	tags=32%, list=13%, signal=36%
Type 4	Skin_Not_Sun_Exposed_Suprapubic	NEGATIVE REGULATION OF SYNAPTIC TRANSMISSION	26	0.6185	1.87144	0.004	1467	tags=35%, list=15%, signal=41%
Type 4	Skin_Not_Sun_Exposed_Suprapubic	FEAR RESPONSE	19	0.660718	1.86328	0.009	505	tags=21%, list=5%, signal=22%
Type 4	Skin_Not_Sun_Exposed_Suprapubic	PEPTIDYL LYSINE METHYLATION	44	0.536713	1.84226	0.001	1165	tags=20%, list=12%, signal=23%
Type 4	Skin_Not_Sun_Exposed_Suprapubic	PROTEIN ACETYLATION	76	0.502394	1.83857	0.002	1153	tags=21%, list=12%, signal=24%
Type 4	Skin_Not_Sun_Exposed_Suprapubic	REGULATION OF PROTEIN DEACETYLATION	26	0.613048	1.83699	0.011	325	tags=23%, list=3%, signal=24%
Type 4	Skin_Not_Sun_Exposed_Suprapubic	MONOSACCHARIDE CATABOLIC PROCESS	19	0.658324	1.83005	0.016	1074	tags=37%, list=11%, signal=41%
Type 4	Skin_Not_Sun_Exposed_Suprapubic	HISTONE METHYLATION	51	0.535102	1.82074	0.004	1165	tags=22%, list=12%, signal=24%
Type 4	Skin_Not_Sun_Exposed_Suprapubic	ORGANELLE TRANSPORT ALONG MICROTUBULE	33	0.563548	1.79928	0.009	1705	tags=39%, list=18%, signal=48%
Type 4	Skin_Not_Sun_Exposed_Suprapubic	MITOCHONDRIAL FISSION	19	0.63154	1.78866	0.022	246	tags=11%, list=3%, signal=11%
Type 4	Skin_Not_Sun_Exposed_Suprapubic	ENDOCRINE HORMONE SECRETION	22	0.611271	1.78855	0.013	574	tags=14%, list=6%, signal=14%
Type 4	Skin_Not_Sun_Exposed_Suprapubic	REGULATION OF HISTONE MODIFICATION	61	0.497516	1.78448	0.005	885	tags=15%, list=9%, signal=16%
Type 4	Skin_Not_Sun_Exposed_Suprapubic	SOMATIC STEM CELL POPULATION MAINTENANCE	17	0.667473	1.76551	0.019	1503	tags=47%, list=16%, signal=56%
Type 4	Skin_Not_Sun_Exposed_Suprapubic	NEGATIVE REGULATION OF CALCIUM ION TRANSMEMBRANE TRANSPORT	22	0.598016	1.75581	0.029	1196	tags=32%, list=13%, signal=36%
Type 4	Skin_Not_Sun_Exposed_Suprapubic	CYTOSKELETON DEPENDENT INTRACELLULAR TRANSPORT	83	0.456644	1.75323	0.002	1706	tags=30%, list=18%, signal=36%
Type 4	Skin_Not_Sun_Exposed_Suprapubic	LIPID EXPORT FROM CELL	18	0.63698	1.74948	0.01	11	tags=6%, list=0%, signal=6%
Type 4	Skin_Not_Sun_Exposed_Suprapubic	NEGATIVE REGULATION OF CALCIUM ION TRANSPORT	26	0.576922	1.7481	0.01	1196	tags=31%, list=13%, signal=35%
Type 4	Skin_Not_Sun_Exposed_Suprapubic	PROTEIN METHYLATION	64	0.486792	1.74544	0.004	1165	tags=17%, list=12%, signal=19%
Type 4	Skin_Not_Sun_Exposed_Suprapubic	PEPTIDYL LYSINE ACETYLATION	66	0.478941	1.72404	0.011	525	tags=14%, list=6%, signal=14%
Type 4	Skin_Not_Sun_Exposed_Suprapubic	PROTEIN ACYLATION	98	0.431048	1.69262	0.007	610	tags=11%, list=6%, signal=12%
Type 4	Skin_Not_Sun_Exposed_Suprapubic	SPERM EGG RECOGNITION	19	0.589796	1.68576	0.021	1522	tags=47%, list=16%, signal=56%
Type 4	Skin_Not_Sun_Exposed_Suprapubic	LEUKOCYTE ACTIVATION INVOLVED IN INFLAMMATORY RESPONSE	16	0.6308	1.66719	0.041	12	tags=6%, list=0%, signal=6%
Type 4	Skin_Not_Sun_Exposed_Suprapubic	NEGATIVE REGULATION OF CALCIUM ION TRANSMEMBRANE TRANSPORTER ACTIVITY	18	0.607384	1.66383	0.043	1196	tags=33%, list=13%, signal=38%
Type 4	Skin_Not_Sun_Exposed_Suprapubic	REGULATION OF LYASE ACTIVITY	22	0.576747	1.66178	0.026	11	tags=5%, list=0%, signal=5%
Type 4	Skin_Not_Sun_Exposed_Suprapubic	POSITIVE REGULATION OF AXONOGENESIS	24	0.549802	1.65564	0.022	133	tags=8%, list=1%, signal=8%
Type 4	Skin_Not_Sun_Exposed_Suprapubic	MITOCHONDRION LOCALIZATION	20	0.591213	1.65544	0.041	297	tags=10%, list=3%, signal=10%
Type 4	Skin_Not_Sun_Exposed_Suprapubic	GLIAL CELL ACTIVATION	17	0.594757	1.65177	0.038	12	tags=6%, list=0%, signal=6%
Type 4	Skin_Not_Sun_Exposed_Suprapubic	TRANSPORT ALONG MICROTUBULE	65	0.459729	1.63593	0.022	1706	tags=34%, list=18%, signal=41%
Type 4	Skin_Not_Sun_Exposed_Suprapubic	HORMONE TRANSPORT	100	0.424367	1.6354	0.004	1369	tags=23%, list=14%, signal=27%
Type 4	Skin_Not_Sun_Exposed_Suprapubic	MULTICELLULAR ORGANISMAL RESPONSE TO STRESS	36	0.505169	1.62871	0.024	1593	tags=31%, list=17%, signal=37%
Type 4	Skin_Not_Sun_Exposed_Suprapubic	REGULATION OF HORMONE SECRETION	79	0.435502	1.62397	0.009	1686	tags=27%, list=18%, signal=32%
Type 4	Skin_Not_Sun_Exposed_Suprapubic	ENDOCRINE SYSTEM DEVELOPMENT	32	0.519668	1.61909	0.031	265	tags=9%, list=3%, signal=10%
Type 4	Skin_Not_Sun_Exposed_Suprapubic	ENDOCRINE PROCESS	32	0.515797	1.619	0.024	134	tags=9%, list=1%, signal=9%
Type 4	Skin_Not_Sun_Exposed_Suprapubic	PEPTIDE TRANSPORT	84	0.430611	1.61489	0.015	1369	tags=25%, list=14%, signal=29%
Type 4	Skin_Not_Sun_Exposed_Suprapubic	AXO DENDRITIC TRANSPORT	23	0.555776	1.60482	0.042	945	tags=30%, list=10%, signal=34%
Type 4	Skin_Not_Sun_Exposed_Suprapubic	REGULATION OF CYCLASE ACTIVITY	24	0.529223	1.5985	0.034	722	tags=13%, list=8%, signal=13%
Type 4	Skin_Not_Sun_Exposed_Suprapubic	REGULATION OF MICROTUBULE POLYMERIZATION	19	0.56573	1.5915	0.048	104	tags=11%, list=1%, signal=11%
Type 4	Skin_Not_Sun_Exposed_Suprapubic	AXONAL TRANSPORT	21	0.554946	1.58215	0.047	945	tags=29%, list=10%, signal=32%
Type 4	Skin_Not_Sun_Exposed_Suprapubic	BLASTOCYST DEVELOPMENT	37	0.484344	1.57839	0.037	1746	tags=49%, list=18%, signal=59%
Type 4	Skin_Not_Sun_Exposed_Suprapubic	MICROTUBULE BASED TRANSPORT	81	0.425824	1.57749	0.022	1712	tags=32%, list=18%, signal=39%
Type 4	Skin_Not_Sun_Exposed_Suprapubic	CELLULAR RESPONSE TO HEAT	29	0.51486	1.56976	0.038	516	tags=14%, list=5%, signal=15%
Type 4	Skin_Not_Sun_Exposed_Suprapubic	REGULATION OF CALCIUM ION TRANSMEMBRANE TRANSPORTER ACTIVITY	39	0.474824	1.56871	0.038	1772	tags=31%, list=19%, signal=38%
Type 4	Skin_Not_Sun_Exposed_Suprapubic	PROTEIN LOCALIZATION TO MITOCHONDRION	48	0.451725	1.56193	0.029	1377	tags=27%, list=15%, signal=32%
Type 4	Skin_Not_Sun_Exposed_Suprapubic	MACROMOLECULE DEACYLATION	51	0.442128	1.54619	0.036	1075	tags=22%, list=11%, signal=24%
Type 4	Skin_Not_Sun_Exposed_Suprapubic	REGULATION OF MITOCHONDRION ORGANIZATION	66	0.428906	1.54498	0.038	1565	tags=29%, list=16%, signal=34%
Type 4	Skin_Not_Sun_Exposed_Suprapubic	COGNITION	99	0.394369	1.54314	0.009	1795	tags=30%, list=19%, signal=37%
Type 4	Skin_Not_Sun_Exposed_Suprapubic	NEGATIVE REGULATION OF ION TRANSPORT	51	0.446017	1.53704	0.045	1593	tags=29%, list=17%, signal=35%
Type 4	Skin_Not_Sun_Exposed_Suprapubic	POSITIVE REGULATION OF GTPASE ACTIVITY	126	0.381041	1.52185	0.016	2491	tags=40%, list=26%, signal=53%
Type 4	Skin_Not_Sun_Exposed_Suprapubic	HISTONE MODIFICATION	156	0.355927	1.51126	0.005	1165	tags=17%, list=12%, signal=19%
Type 4	Skin_Not_Sun_Exposed_Suprapubic	REGULATION OF HORMONE LEVELS	183	0.34992	1.4897	0.005	1269	tags=18%, list=13%, signal=20%
Type 4	Skin_Not_Sun_Exposed_Suprapubic	DEVELOPMENTAL GROWTH INVOLVED IN MORPHOGENESIS	74	0.395762	1.46029	0.03	1795	tags=26%, list=19%, signal=31%
Type 4	Skin_Not_Sun_Exposed_Suprapubic	NEURON PROJECTION EXTENSION	59	0.411438	1.44196	0.047	1795	tags=24%, list=19%, signal=29%
Type 4	Skin_Not_Sun_Exposed_Suprapubic	RESPONSE TO ALCOHOL	81	0.382803	1.43729	0.046	1488	tags=26%, list=16%, signal=30%
Type 4	Skin_Not_Sun_Exposed_Suprapubic	NEGATIVE REGULATION OF KINASE ACTIVITY	79	0.384093	1.42388	0.046	1096	tags=18%, list=12%, signal=20%
Type 4	Skin_Not_Sun_Exposed_Suprapubic	AMIDE TRANSPORT	101	0.362063	1.41922	0.035	1041	tags=18%, list=11%, signal=20%
Type 4	Skin_Not_Sun_Exposed_Suprapubic	REGULATION OF TRANS SYNAPTIC SIGNALING	135	0.339403	1.41156	0.034	1833	tags=25%, list=19%, signal=31%
Type 4	Skin_Not_Sun_Exposed_Suprapubic	POSITIVE REGULATION OF HYDROLASE ACTIVITY	238	0.320174	1.40719	0.007	2162	tags=29%, list=23%, signal=36%
Type 4	Skin_Not_Sun_Exposed_Suprapubic	METHYLATION	145	0.340993	1.40336	0.032	1241	tags=17%, list=13%, signal=20%
Type 4	Skin_Not_Sun_Exposed_Suprapubic	SIGNAL RELEASE	153	0.333012	1.39263	0.028	1369	tags=18%, list=14%, signal=21%
Type 4	Skin_Not_Sun_Exposed_Suprapubic	MITOCHONDRION ORGANIZATION	221	0.310292	1.36074	0.042	1587	tags=24%, list=17%, signal=29%
Type 4	Skin_Not_Sun_Exposed_Suprapubic	BEHAVIOR	205	0.317814	1.35889	0.025	1795	tags=23%, list=19%, signal=28%
Type 4	Skin_Not_Sun_Exposed_Suprapubic	REGULATION OF GTPASE ACTIVITY	160	0.327449	1.35862	0.048	2204	tags=33%, list=23%, signal=42%
Type 4	Skin_Not_Sun_Exposed_Suprapubic	POSITIVE REGULATION OF CATALYTIC ACTIVITY	425	0.277881	1.30911	0.027	1620	tags=21%, list=17%, signal=24%
Type 4	Skin_Not_Sun_Exposed_Suprapubic	REGULATION OF HYDROLASE ACTIVITY	394	0.279345	1.29854	0.025	2162	tags=27%, list=23%, signal=34%
Type 4	Skin_Not_Sun_Exposed_Suprapubic	NEGATIVE REGULATION OF MOLECULAR FUNCTION	372	0.279789	1.28947	0.031	2277	tags=28%, list=24%, signal=35%
Type 4	Adipose_Subcutaneous	EPITHELIAL TO MESENCHYMAL TRANSITION	39	-0.657453	-2.27446	0.001	898	tags=33%, list=9%, signal=37%
Type 4	Adipose_Subcutaneous	REGULATION OF EPITHELIAL TO MESENCHYMAL TRANSITION	19	-0.736032	-2.13469	0.001	1480	tags=47%, list=15%, signal=56%
Type 4	Adipose_Subcutaneous	MESENCHYMAL CELL DIFFERENTIATION	68	-0.54666	-2.10569	0.001	898	tags=25%, list=9%, signal=27%
Type 4	Adipose_Subcutaneous	MITOCHONDRIAL OUTER MEMBRANE PERMEABILIZATION	16	-0.755939	-2.10281	0.001	693	tags=38%, list=7%, signal=40%
Type 4	Adipose_Subcutaneous	METANEPHROS DEVELOPMENT	20	-0.717036	-2.09361	0.001	1229	tags=40%, list=13%, signal=46%
Type 4	Adipose_Subcutaneous	REGULATION OF MEMBRANE PERMEABILITY	25	-0.643313	-2.02131	0.001	693	tags=32%, list=7%, signal=34%
Type 4	Adipose_Subcutaneous	MESODERM MORPHOGENESIS	20	-0.642612	-1.89357	0.002	287	tags=25%, list=3%, signal=26%
Type 4	Adipose_Subcutaneous	REGULATION OF CARTILAGE DEVELOPMENT	22	-0.615402	-1.88573	0.004	1209	tags=41%, list=13%, signal=47%
Type 4	Adipose_Subcutaneous	POSITIVE REGULATION OF MEMBRANE PERMEABILITY	19	-0.649813	-1.88543	0.004	693	tags=37%, list=7%, signal=40%
Type 4	Adipose_Subcutaneous	FORMATION OF PRIMARY GERM LAYER	33	-0.559256	-1.86308	0.002	619	tags=24%, list=6%, signal=26%
Type 4	Adipose_Subcutaneous	CELL FATE COMMITMENT	52	-0.511843	-1.84378	0.001	1596	tags=37%, list=17%, signal=44%
Type 4	Adipose_Subcutaneous	REGULATION OF MITOCHONDRIAL MEMBRANE PERMEABILITY INVOLVED IN APOPTOTIC PROCESS	19	-0.637706	-1.83574	0.004	693	tags=37%, list=7%, signal=40%
Type 4	Adipose_Subcutaneous	SKIN EPIDERMIS DEVELOPMENT	26	-0.579717	-1.83347	0.005	1210	tags=35%, list=13%, signal=39%
Type 4	Adipose_Subcutaneous	REGULATION OF GLIAL CELL DIFFERENTIATION	19	-0.610383	-1.80552	0.001	594	tags=32%, list=6%, signal=34%
Type 4	Adipose_Subcutaneous	DORSAL VENTRAL PATTERN FORMATION	24	-0.579289	-1.80274	0.011	1094	tags=29%, list=11%, signal=33%
Type 4	Adipose_Subcutaneous	CHONDROCYTE DIFFERENTIATION	32	-0.544416	-1.80074	0.006	1209	tags=31%, list=13%, signal=36%
Type 4	Adipose_Subcutaneous	CRANIAL SKELETAL SYSTEM DEVELOPMENT	16	-0.625707	-1.79873	0.004	243	tags=31%, list=3%, signal=32%
Type 4	Adipose_Subcutaneous	ANTERIOR POSTERIOR AXIS SPECIFICATION	16	-0.651693	-1.79434	0.002	1953	tags=63%, list=20%, signal=78%
Type 4	Adipose_Subcutaneous	REGULATION OF MITOCHONDRIAL MEMBRANE PERMEABILITY	20	-0.612807	-1.78784	0.004	693	tags=35%, list=7%, signal=38%
Type 4	Adipose_Subcutaneous	MESENCHYME DEVELOPMENT	87	-0.438721	-1.78706	0.002	898	tags=20%, list=9%, signal=21%
Type 4	Adipose_Subcutaneous	HEMATOPOIETIC PROGENITOR CELL DIFFERENTIATION	33	-0.531334	-1.78314	0.001	595	tags=15%, list=6%, signal=16%
Type 4	Adipose_Subcutaneous	GLIAL CELL MIGRATION	22	-0.584265	-1.7794	0.005	1360	tags=32%, list=14%, signal=37%
Type 4	Adipose_Subcutaneous	POSITIVE CHEMOTAXIS	17	-0.616248	-1.76686	0.015	376	tags=24%, list=4%, signal=24%
Type 4	Adipose_Subcutaneous	REGULATION OF CHONDROCYTE DIFFERENTIATION	17	-0.626878	-1.76285	0.007	1209	tags=41%, list=13%, signal=47%
Type 4	Adipose_Subcutaneous	POSITIVE REGULATION OF EPITHELIAL CELL MIGRATION	49	-0.491765	-1.76057	0.002	991	tags=33%, list=10%, signal=36%
Type 4	Adipose_Subcutaneous	MIDBRAIN DEVELOPMENT	20	-0.600224	-1.75982	0.008	174	tags=20%, list=2%, signal=20%
Type 4	Adipose_Subcutaneous	ANIMAL ORGAN FORMATION	17	-0.627419	-1.75816	0.008	1589	tags=47%, list=16%, signal=56%
Type 4	Adipose_Subcutaneous	LUNG MORPHOGENESIS	17	-0.618532	-1.75813	0.006	376	tags=29%, list=4%, signal=31%
Type 4	Adipose_Subcutaneous	MITOCHONDRIAL OUTER MEMBRANE PERMEABILIZATION INVOLVED IN PROGRAMMED CELL DEATH	17	-0.614905	-1.75623	0.004	693	tags=35%, list=7%, signal=38%
Type 4	Adipose_Subcutaneous	BRANCHING MORPHOGENESIS OF AN EPITHELIAL TUBE	47	-0.495372	-1.75371	0.007	497	tags=19%, list=5%, signal=20%
Type 4	Adipose_Subcutaneous	EPIDERMIS DEVELOPMENT	84	-0.434614	-1.75072	0.001	1210	tags=25%, list=13%, signal=28%
Type 4	Adipose_Subcutaneous	EMBRYONIC AXIS SPECIFICATION	15	-0.655156	-1.74145	0.019	1953	tags=67%, list=20%, signal=83%
Type 4	Adipose_Subcutaneous	REGULATION OF SMOOTHENED SIGNALING PATHWAY	26	-0.563408	-1.73363	0.011	670	tags=27%, list=7%, signal=29%
Type 4	Adipose_Subcutaneous	DIGESTIVE SYSTEM DEVELOPMENT	36	-0.502482	-1.71093	0.017	396	tags=19%, list=4%, signal=20%
Type 4	Adipose_Subcutaneous	SISTER CHROMATID COHESION	18	-0.607453	-1.7032	0.022	1215	tags=39%, list=13%, signal=44%
Type 4	Adipose_Subcutaneous	ENDODERM DEVELOPMENT	21	-0.57378	-1.68392	0.004	2388	tags=52%, list=25%, signal=69%
Type 4	Adipose_Subcutaneous	REGULATION OF RNA SPLICING	45	-0.46556	-1.66569	0.011	1320	tags=36%, list=14%, signal=41%
Type 4	Adipose_Subcutaneous	MORPHOGENESIS OF A BRANCHING STRUCTURE	66	-0.428393	-1.64786	0.007	497	tags=15%, list=5%, signal=16%
Type 4	Adipose_Subcutaneous	REGULATION OF MRNA METABOLIC PROCESS	83	-0.410397	-1.64256	0.002	1325	tags=30%, list=14%, signal=35%
Type 4	Adipose_Subcutaneous	CENTROMERE COMPLEX ASSEMBLY	19	-0.563569	-1.64201	0.018	2818	tags=74%, list=29%, signal=104%
Type 4	Adipose_Subcutaneous	OLIGODENDROCYTE DIFFERENTIATION	28	-0.509562	-1.64071	0.019	1133	tags=32%, list=12%, signal=36%
Type 4	Adipose_Subcutaneous	POSITIVE REGULATION OF ENDOTHELIAL CELL MIGRATION	34	-0.48465	-1.63714	0.009	991	tags=32%, list=10%, signal=36%
Type 4	Adipose_Subcutaneous	HEPARAN SULFATE PROTEOGLYCAN METABOLIC PROCESS	19	-0.553453	-1.63141	0.013	2217	tags=42%, list=23%, signal=55%
Type 4	Adipose_Subcutaneous	AXIS SPECIFICATION	29	-0.510928	-1.6292	0.022	1953	tags=52%, list=20%, signal=65%
Type 4	Adipose_Subcutaneous	REGULATION OF EPITHELIAL CELL MIGRATION	77	-0.413957	-1.62916	0.002	991	tags=27%, list=10%, signal=30%
Type 4	Adipose_Subcutaneous	MESODERM DEVELOPMENT	34	-0.487995	-1.62094	0.019	1910	tags=35%, list=20%, signal=44%
Type 4	Adipose_Subcutaneous	NEGATIVE REGULATION OF NEURON DIFFERENTIATION	17	-0.564753	-1.61597	0.022	1099	tags=29%, list=11%, signal=33%
Type 4	Adipose_Subcutaneous	SMAD PROTEIN SIGNAL TRANSDUCTION	27	-0.517012	-1.61476	0.026	1458	tags=30%, list=15%, signal=35%
Type 4	Adipose_Subcutaneous	REGULATION OF MRNA CATABOLIC PROCESS	51	-0.441281	-1.60917	0.016	2004	tags=41%, list=21%, signal=52%
Type 4	Adipose_Subcutaneous	MOLTING CYCLE	31	-0.497609	-1.60536	0.023	1210	tags=29%, list=13%, signal=33%
Type 4	Adipose_Subcutaneous	SKIN DEVELOPMENT	75	-0.412935	-1.60397	0.005	1210	tags=24%, list=13%, signal=27%
Type 4	Adipose_Subcutaneous	REGULATION OF MICROTUBULE BASED MOVEMENT	20	-0.541688	-1.60144	0.03	2612	tags=65%, list=27%, signal=89%
Type 4	Adipose_Subcutaneous	MORPHOGENESIS OF AN EPITHELIUM	159	-0.361441	-1.59907	0.005	1839	tags=26%, list=19%, signal=32%
Type 4	Adipose_Subcutaneous	REGIONALIZATION	91	-0.384033	-1.59337	0.002	1953	tags=33%, list=20%, signal=41%
Type 4	Adipose_Subcutaneous	NEGATIVE REGULATION OF MYELOID CELL DIFFERENTIATION	20	-0.54232	-1.59228	0.035	1344	tags=30%, list=14%, signal=35%
Type 4	Adipose_Subcutaneous	PROTEIN ADP RIBOSYLATION	21	-0.532889	-1.59101	0.042	2475	tags=52%, list=26%, signal=70%
Type 4	Adipose_Subcutaneous	REGULATION OF OSTEOCLAST DIFFERENTIATION	15	-0.583648	-1.58446	0.038	1267	tags=33%, list=13%, signal=38%
Type 4	Adipose_Subcutaneous	DIENCEPHALON DEVELOPMENT	16	-0.562279	-1.57752	0.041	2030	tags=44%, list=21%, signal=55%
Type 4	Adipose_Subcutaneous	TISSUE MORPHOGENESIS	189	-0.34687	-1.57595	0.001	1839	tags=25%, list=19%, signal=30%
Type 4	Adipose_Subcutaneous	FOREBRAIN CELL MIGRATION	20	-0.531197	-1.57124	0.039	1960	tags=40%, list=20%, signal=50%
Type 4	Adipose_Subcutaneous	CELL FATE SPECIFICATION	22	-0.517868	-1.56077	0.035	1218	tags=32%, list=13%, signal=36%
Type 4	Adipose_Subcutaneous	PROTEIN DNA COMPLEX SUBUNIT ORGANIZATION	74	-0.393901	-1.55695	0.011	2669	tags=47%, list=28%, signal=65%
Type 4	Adipose_Subcutaneous	NEURON MIGRATION	51	-0.429882	-1.5561	0.028	1601	tags=35%, list=17%, signal=42%
Type 4	Adipose_Subcutaneous	NEGATIVE REGULATION OF METAPHASE ANAPHASE TRANSITION OF CELL CYCLE	15	-0.556058	-1.55539	0.027	1862	tags=47%, list=19%, signal=58%
Type 4	Adipose_Subcutaneous	NEGATIVE REGULATION OF AXON EXTENSION	16	-0.562794	-1.54277	0.043	381	tags=13%, list=4%, signal=13%
Type 4	Adipose_Subcutaneous	MITOCHONDRIAL TRANSPORT	77	-0.389532	-1.5398	0.015	767	tags=21%, list=8%, signal=22%
Type 4	Adipose_Subcutaneous	REGULATION OF ACTOMYOSIN STRUCTURE ORGANIZATION	37	-0.453391	-1.5365	0.027	933	tags=22%, list=10%, signal=24%
Type 4	Adipose_Subcutaneous	EMBRYONIC PATTERN SPECIFICATION	28	-0.471758	-1.53301	0.043	2030	tags=46%, list=21%, signal=59%
Type 4	Adipose_Subcutaneous	ANTERIOR POSTERIOR PATTERN SPECIFICATION	55	-0.412243	-1.52647	0.024	1953	tags=36%, list=20%, signal=45%
Type 4	Adipose_Subcutaneous	CELL SUBSTRATE JUNCTION ORGANIZATION	40	-0.431024	-1.52194	0.017	1338	tags=25%, list=14%, signal=29%
Type 4	Adipose_Subcutaneous	STEM CELL PROLIFERATION	27	-0.489898	-1.52135	0.038	376	tags=22%, list=4%, signal=23%
Type 4	Adipose_Subcutaneous	SPECIFICATION OF SYMMETRY	44	-0.427641	-1.51728	0.026	1804	tags=36%, list=19%, signal=45%
Type 4	Adipose_Subcutaneous	GASTRULATION	53	-0.409575	-1.51471	0.025	703	tags=19%, list=7%, signal=20%
Type 4	Adipose_Subcutaneous	REGULATION OF CELLULAR RESPONSE TO GROWTH FACTOR STIMULUS	83	-0.376248	-1.50921	0.011	1813	tags=31%, list=19%, signal=38%
Type 4	Adipose_Subcutaneous	ODONTOGENESIS OF DENTIN CONTAINING TOOTH	23	-0.496303	-1.49647	0.041	1023	tags=35%, list=11%, signal=39%
Type 4	Adipose_Subcutaneous	EMBRYONIC SKELETAL SYSTEM MORPHOGENESIS	32	-0.451218	-1.49604	0.044	243	tags=19%, list=3%, signal=19%
Type 4	Adipose_Subcutaneous	POSITIVE REGULATION OF STRESS FIBER ASSEMBLY	21	-0.507003	-1.48865	0.048	563	tags=19%, list=6%, signal=20%
Type 4	Adipose_Subcutaneous	PATTERN SPECIFICATION PROCESS	122	-0.348386	-1.47155	0.009	1953	tags=31%, list=20%, signal=39%
Type 4	Adipose_Subcutaneous	RESPONSE TO INSULIN	91	-0.358389	-1.47093	0.007	1630	tags=29%, list=17%, signal=34%
Type 4	Adipose_Subcutaneous	REGULATION OF MRNA PROCESSING	35	-0.439914	-1.46452	0.039	1320	tags=31%, list=14%, signal=36%
Type 4	Adipose_Subcutaneous	TELOMERE MAINTENANCE	62	-0.382153	-1.45799	0.026	2215	tags=32%, list=23%, signal=42%
Type 4	Adipose_Subcutaneous	RESPONSE TO INTERFERON GAMMA	48	-0.41133	-1.4579	0.045	2352	tags=42%, list=24%, signal=55%
Type 4	Adipose_Subcutaneous	REGULATION OF ENDOTHELIAL CELL MIGRATION	54	-0.397389	-1.45692	0.034	991	tags=26%, list=10%, signal=29%
Type 4	Adipose_Subcutaneous	REGULATION OF DNA REPAIR	80	-0.36622	-1.44935	0.043	2215	tags=38%, list=23%, signal=48%
Type 4	Adipose_Subcutaneous	SKELETAL SYSTEM DEVELOPMENT	164	-0.32541	-1.44854	0.01	1454	tags=27%, list=15%, signal=31%
Type 4	Adipose_Subcutaneous	EPITHELIAL TUBE MORPHOGENESIS	109	-0.347572	-1.44304	0.019	1839	tags=28%, list=19%, signal=34%
Type 4	Adipose_Subcutaneous	RNA CATABOLIC PROCESS	99	-0.35152	-1.43654	0.024	1325	tags=25%, list=14%, signal=29%
Type 4	Adipose_Subcutaneous	STRESS FIBER ASSEMBLY	40	-0.407682	-1.43065	0.044	933	tags=18%, list=10%, signal=19%
Type 4	Adipose_Subcutaneous	FAT CELL DIFFERENTIATION	78	-0.361737	-1.43029	0.039	1661	tags=29%, list=17%, signal=35%
Type 4	Adipose_Subcutaneous	EPIDERMAL CELL DIFFERENTIATION	55	-0.382083	-1.42477	0.047	1188	tags=22%, list=12%, signal=25%
Type 4	Adipose_Subcutaneous	HEAD DEVELOPMENT	234	-0.303339	-1.42072	0.001	2030	tags=26%, list=21%, signal=33%
Type 4	Adipose_Subcutaneous	REGULATION OF TRANSMEMBRANE RECEPTOR PROTEIN SERINE THREONINE KINASE SIGNALING PATHWAY	72	-0.366458	-1.41933	0.042	1464	tags=26%, list=15%, signal=31%
Type 4	Adipose_Subcutaneous	REGULATION OF LOCOMOTION	320	-0.294236	-1.41621	0.003	1622	tags=23%, list=17%, signal=26%
Type 4	Adipose_Subcutaneous	TELOMERE ORGANIZATION	62	-0.382153	-1.41341	0.034	2215	tags=32%, list=23%, signal=42%
Type 4	Adipose_Subcutaneous	TISSUE MIGRATION	95	-0.344187	-1.39594	0.03	991	tags=22%, list=10%, signal=24%
Type 4	Adipose_Subcutaneous	NEGATIVE REGULATION OF CATABOLIC PROCESS	98	-0.338776	-1.39317	0.045	1273	tags=19%, list=13%, signal=22%
Type 4	Adipose_Subcutaneous	UROGENITAL SYSTEM DEVELOPMENT	113	-0.319996	-1.34316	0.032	1345	tags=21%, list=14%, signal=24%
Type 4	Adipose_Subcutaneous	FOREBRAIN DEVELOPMENT	107	-0.321558	-1.34025	0.04	2030	tags=31%, list=21%, signal=39%
Type 4	Adipose_Subcutaneous	ANATOMICAL STRUCTURE FORMATION INVOLVED IN MORPHOGENESIS	346	-0.272451	-1.32529	0.008	1827	tags=24%, list=19%, signal=29%
Type 4	Adipose_Subcutaneous	POSITIVE REGULATION OF LOCOMOTION	170	-0.29407	-1.31015	0.046	1602	tags=24%, list=17%, signal=28%
Type 4	Adipose_Subcutaneous	APOPTOTIC SIGNALING PATHWAY	202	-0.282491	-1.29808	0.046	1674	tags=25%, list=17%, signal=29%
Type 4	Adipose_Subcutaneous	IMMUNE SYSTEM DEVELOPMENT	276	-0.273103	-1.29502	0.013	1884	tags=23%, list=19%, signal=28%
Type 4	Adipose_Subcutaneous	AMEBOIDAL TYPE CELL MIGRATION	138	-0.297971	-1.29367	0.037	991	tags=19%, list=10%, signal=21%
Type 4	Adipose_Subcutaneous	RESPONSE TO EXTRACELLULAR STIMULUS	174	-0.281737	-1.27694	0.044	1639	tags=22%, list=17%, signal=26%
Type 4	Adipose_Subcutaneous	MRNA METABOLIC PROCESS	238	-0.27026	-1.27691	0.026	1357	tags=22%, list=14%, signal=25%
Type 4	Adipose_Subcutaneous	CENTRAL NERVOUS SYSTEM DEVELOPMENT	310	-0.266948	-1.27619	0.012	1601	tags=21%, list=17%, signal=24%
Type 4	Adipose_Subcutaneous	ANIMAL ORGAN MORPHOGENESIS	319	-0.263214	-1.2658	0.017	1878	tags=24%, list=19%, signal=29%
Type 4	Adipose_Subcutaneous	EPITHELIUM DEVELOPMENT	328	-0.260323	-1.26518	0.028	1875	tags=23%, list=19%, signal=28%
Type 4	Adipose_Subcutaneous	LOCOMOTION	413	-0.245936	-1.21048	0.036	1622	tags=20%, list=17%, signal=23%
Type 4	Adipose_Visceral_Omentum	VIRAL TRANSCRIPTION	17	-0.619264	-1.77197	0.01	1738	tags=53%, list=23%, signal=68%
Type 4	Adipose_Visceral_Omentum	METANEPHROS DEVELOPMENT	20	-0.594102	-1.73161	0.008	284	tags=15%, list=4%, signal=16%
Type 4	Adipose_Visceral_Omentum	DORSAL VENTRAL PATTERN FORMATION	21	-0.572885	-1.71749	0.01	768	tags=29%, list=10%, signal=32%
Type 4	Adipose_Visceral_Omentum	RESPONSE TO GAMMA RADIATION	17	-0.60411	-1.71649	0.012	488	tags=24%, list=6%, signal=25%
Type 4	Adipose_Visceral_Omentum	REGULATION OF NUCLEAR DIVISION	31	-0.520891	-1.68125	0.013	870	tags=35%, list=11%, signal=40%
Type 4	Adipose_Visceral_Omentum	DEFENSE RESPONSE TO GRAM NEGATIVE BACTERIUM	19	-0.588021	-1.67948	0.013	1543	tags=37%, list=20%, signal=46%
Type 4	Adipose_Visceral_Omentum	REGULATION OF MITOTIC NUCLEAR DIVISION	27	-0.52672	-1.67628	0.022	870	tags=37%, list=11%, signal=42%
Type 4	Adipose_Visceral_Omentum	REGULATION OF ANION TRANSPORT	20	-0.555266	-1.63269	0.015	1321	tags=45%, list=17%, signal=54%
Type 4	Adipose_Visceral_Omentum	MUSCLE ADAPTATION	17	-0.570293	-1.62346	0.021	1532	tags=47%, list=20%, signal=59%
Type 4	Adipose_Visceral_Omentum	RESPONSE TO AMINO ACID STARVATION	16	-0.57067	-1.59039	0.029	2371	tags=63%, list=31%, signal=90%
Type 4	Adipose_Visceral_Omentum	CELLULAR MONOVALENT INORGANIC CATION HOMEOSTASIS	26	-0.497373	-1.58608	0.043	471	tags=23%, list=6%, signal=24%
Type 4	Adipose_Visceral_Omentum	EPITHELIAL TO MESENCHYMAL TRANSITION	32	-0.477918	-1.58237	0.017	176	tags=16%, list=2%, signal=16%
Type 4	Adipose_Visceral_Omentum	HEPATICOBILIARY SYSTEM DEVELOPMENT	33	-0.47148	-1.57741	0.019	1062	tags=30%, list=14%, signal=35%
Type 4	Adipose_Visceral_Omentum	SERINE FAMILY AMINO ACID METABOLIC PROCESS	16	-0.575039	-1.57645	0.025	670	tags=31%, list=9%, signal=34%
Type 4	Adipose_Visceral_Omentum	CYCLIC NUCLEOTIDE MEDIATED SIGNALING	21	-0.520774	-1.57214	0.032	952	tags=29%, list=12%, signal=33%
Type 4	Adipose_Visceral_Omentum	SPINDLE ASSEMBLY	49	-0.429696	-1.56569	0.018	1194	tags=35%, list=15%, signal=41%
Type 4	Adipose_Visceral_Omentum	REGULATION OF CHROMOSOME SEPARATION	28	-0.481384	-1.54546	0.035	2108	tags=57%, list=27%, signal=78%
Type 4	Adipose_Visceral_Omentum	REGULATION OF CHROMOSOME SEGREGATION	31	-0.469781	-1.53913	0.029	1351	tags=42%, list=18%, signal=51%
Type 4	Adipose_Visceral_Omentum	MUSCLE HYPERTROPHY	15	-0.565618	-1.53603	0.043	568	tags=27%, list=7%, signal=29%
Type 4	Adipose_Visceral_Omentum	METAPHASE ANAPHASE TRANSITION OF CELL CYCLE	25	-0.493926	-1.52988	0.026	1351	tags=44%, list=18%, signal=53%
Type 4	Adipose_Visceral_Omentum	NEGATIVE REGULATION OF MITOTIC CELL CYCLE PHASE TRANSITION	43	-0.424848	-1.51899	0.023	919	tags=30%, list=12%, signal=34%
Type 4	Adipose_Visceral_Omentum	SPINDLE ORGANIZATION	70	-0.394702	-1.51552	0.011	1194	tags=27%, list=15%, signal=32%
Type 4	Adipose_Visceral_Omentum	NEGATIVE REGULATION OF MITOTIC CELL CYCLE	59	-0.397519	-1.51296	0.019	919	tags=27%, list=12%, signal=31%
Type 4	Adipose_Visceral_Omentum	SULFUR COMPOUND BIOSYNTHETIC PROCESS	55	-0.410827	-1.51001	0.028	1453	tags=25%, list=19%, signal=31%
Type 4	Adipose_Visceral_Omentum	REGULATION OF SMOOTHENED SIGNALING PATHWAY	28	-0.47449	-1.50835	0.026	486	tags=14%, list=6%, signal=15%
Type 4	Adipose_Visceral_Omentum	CHROMOSOME SEPARATION	37	-0.43216	-1.50394	0.036	2108	tags=49%, list=27%, signal=67%
Type 4	Adipose_Visceral_Omentum	MRNA PROCESSING	120	-0.350241	-1.48428	0.005	1054	tags=25%, list=14%, signal=29%
Type 4	Adipose_Visceral_Omentum	POSITIVE REGULATION OF PROTEIN MODIFICATION BY SMALL PROTEIN CONJUGATION OR REMOVAL	34	-0.438609	-1.47558	0.043	1065	tags=32%, list=14%, signal=37%
Type 4	Adipose_Visceral_Omentum	AMINOGLYCAN METABOLIC PROCESS	42	-0.422516	-1.47397	0.038	1174	tags=33%, list=15%, signal=39%
Type 4	Adipose_Visceral_Omentum	REGULATION OF RNA SPLICING	37	-0.420372	-1.44516	0.047	945	tags=30%, list=12%, signal=34%
Type 4	Adipose_Visceral_Omentum	ALPHA AMINO ACID METABOLIC PROCESS	74	-0.361489	-1.43226	0.034	1453	tags=26%, list=19%, signal=31%
Type 4	Adipose_Visceral_Omentum	REGULATION OF CELLULAR AMIDE METABOLIC PROCESS	110	-0.338315	-1.43219	0.036	926	tags=23%, list=12%, signal=25%
Type 4	Adipose_Visceral_Omentum	RNA DESTABILIZATION	20	-0.482432	-1.42691	0.049	718	tags=25%, list=9%, signal=27%
Type 4	Adipose_Visceral_Omentum	RNA SPLICING	105	-0.340817	-1.41821	0.012	957	tags=24%, list=12%, signal=27%
Type 4	Adipose_Visceral_Omentum	UROGENITAL SYSTEM DEVELOPMENT	82	-0.348061	-1.39201	0.041	1221	tags=22%, list=16%, signal=26%
Type 4	Adipose_Visceral_Omentum	REGULATION OF CELLULAR MACROMOLECULE BIOSYNTHETIC PROCESS	110	-0.329696	-1.3814	0.033	926	tags=23%, list=12%, signal=25%
Type 4	Adipose_Visceral_Omentum	RNA SPLICING VIA TRANSESTERIFICATION REACTIONS	82	-0.343898	-1.36637	0.03	1054	tags=26%, list=14%, signal=29%
Type 4	Adipose_Visceral_Omentum	MRNA METABOLIC PROCESS	183	-0.285973	-1.31691	0.03	1280	tags=24%, list=17%, signal=28%
Type 4	Adipose_Visceral_Omentum	ORGANELLE ASSEMBLY	308	-0.26809	-1.28257	0.028	1035	tags=21%, list=13%, signal=24%
Type 4	Adipose_Visceral_Omentum	PEPTIDE METABOLIC PROCESS	265	-0.267039	-1.27464	0.027	1071	tags=20%, list=14%, signal=22%
Type 4	Adipose_Visceral_Omentum	CELLULAR AMIDE METABOLIC PROCESS	350	-0.255579	-1.24129	0.039	1435	tags=23%, list=19%, signal=27%
Type 4	Whole_Blood	T CELL DIFFERENTIATION INVOLVED IN IMMUNE RESPONSE	23	-0.613452	-1.89294	0.004	127	tags=17%, list=2%, signal=18%
Type 4	Whole_Blood	NEGATIVE REGULATION OF TOLL LIKE RECEPTOR SIGNALING PATHWAY	19	-0.653603	-1.84899	0.002	1345	tags=32%, list=17%, signal=38%
Type 4	Whole_Blood	REGULATION OF ALPHA BETA T CELL DIFFERENTIATION	20	-0.637066	-1.83682	0.012	127	tags=15%, list=2%, signal=15%
Type 4	Whole_Blood	ALPHA BETA T CELL DIFFERENTIATION	30	-0.57795	-1.82959	0.004	152	tags=17%, list=2%, signal=17%
Type 4	Whole_Blood	CD4 POSITIVE ALPHA BETA T CELL DIFFERENTIATION	22	-0.611052	-1.80737	0.006	127	tags=18%, list=2%, signal=18%
Type 4	Whole_Blood	REGULATION OF CD4 POSITIVE ALPHA BETA T CELL ACTIVATION	22	-0.60067	-1.79024	0.002	127	tags=14%, list=2%, signal=14%
Type 4	Whole_Blood	REGULATION OF TOLL LIKE RECEPTOR SIGNALING PATHWAY	31	-0.546917	-1.76775	0.004	874	tags=19%, list=11%, signal=22%
Type 4	Whole_Blood	PROTEIN DNA COMPLEX SUBUNIT ORGANIZATION	67	-0.453324	-1.74465	0.002	939	tags=25%, list=12%, signal=29%
Type 4	Whole_Blood	CD4 POSITIVE ALPHA BETA T CELL ACTIVATION	31	-0.533668	-1.72309	0.014	127	tags=13%, list=2%, signal=13%
Type 4	Whole_Blood	VACUOLAR LOCALIZATION	37	-0.510451	-1.71544	0.006	1006	tags=27%, list=13%, signal=31%
Type 4	Whole_Blood	REGULATION OF PATTERN RECOGNITION RECEPTOR SIGNALING PATHWAY	41	-0.480036	-1.69394	0.008	874	tags=20%, list=11%, signal=22%
Type 4	Whole_Blood	T CELL ACTIVATION INVOLVED IN IMMUNE RESPONSE	33	-0.500678	-1.67722	0.02	127	tags=12%, list=2%, signal=12%
Type 4	Whole_Blood	POSITIVE REGULATION OF INTRINSIC APOPTOTIC SIGNALING PATHWAY	21	-0.572709	-1.6765	0.022	1807	tags=43%, list=23%, signal=55%
Type 4	Whole_Blood	CELL FATE COMMITMENT	49	-0.460713	-1.66566	0.005	499	tags=14%, list=6%, signal=15%
Type 4	Whole_Blood	HEMATOPOIETIC PROGENITOR CELL DIFFERENTIATION	33	-0.491929	-1.63149	0.019	1421	tags=33%, list=18%, signal=40%
Type 4	Whole_Blood	REGULATION OF STEM CELL POPULATION MAINTENANCE	18	-0.582716	-1.63122	0.014	1220	tags=44%, list=15%, signal=52%
Type 4	Whole_Blood	PIGMENTATION	41	-0.469401	-1.6102	0.02	2047	tags=49%, list=26%, signal=65%
Type 4	Whole_Blood	MORPHOGENESIS OF A POLARIZED EPITHELIUM	31	-0.503454	-1.6091	0.022	272	tags=23%, list=3%, signal=23%
Type 4	Whole_Blood	POSITIVE REGULATION OF COLD INDUCED THERMOGENESIS	31	-0.505049	-1.59917	0.024	1094	tags=29%, list=14%, signal=34%
Type 4	Whole_Blood	ALPHA BETA T CELL ACTIVATION	49	-0.439279	-1.58023	0.009	152	tags=10%, list=2%, signal=10%
Type 4	Whole_Blood	CYTOCHROME COMPLEX ASSEMBLY	16	-0.575632	-1.57955	0.047	2492	tags=63%, list=31%, signal=91%
Type 4	Whole_Blood	POSITIVE REGULATION OF APOPTOTIC SIGNALING PATHWAY	45	-0.454647	-1.57188	0.027	2196	tags=47%, list=28%, signal=64%
Type 4	Whole_Blood	POSITIVE REGULATION OF PLASMA MEMBRANE BOUNDED CELL PROJECTION ASSEMBLY	37	-0.467868	-1.5638	0.021	681	tags=14%, list=9%, signal=15%
Type 4	Whole_Blood	INTERLEUKIN 2 PRODUCTION	21	-0.533528	-1.55864	0.032	340	tags=10%, list=4%, signal=10%
Type 4	Whole_Blood	MIDBRAIN DEVELOPMENT	29	-0.483627	-1.55397	0.035	190	tags=24%, list=2%, signal=25%
Type 4	Whole_Blood	ADULT BEHAVIOR	32	-0.464727	-1.53898	0.041	1115	tags=31%, list=14%, signal=36%
Type 4	Whole_Blood	POSITIVE REGULATION OF EXTRINSIC APOPTOTIC SIGNALING PATHWAY	17	-0.558417	-1.53642	0.047	1130	tags=35%, list=14%, signal=41%
Type 4	Whole_Blood	LYMPHOCYTE ACTIVATION INVOLVED IN IMMUNE RESPONSE	64	-0.406718	-1.52842	0.027	1436	tags=28%, list=18%, signal=34%
Type 4	Whole_Blood	REGULATION OF ALPHA BETA T CELL ACTIVATION	35	-0.46324	-1.51112	0.042	127	tags=9%, list=2%, signal=9%
Type 4	Whole_Blood	REGULATION OF OXIDOREDUCTASE ACTIVITY	31	-0.460449	-1.49971	0.047	499	tags=19%, list=6%, signal=21%
Type 4	Whole_Blood	ORGANELLE MEMBRANE FUSION	51	-0.406292	-1.4811	0.029	1006	tags=22%, list=13%, signal=25%
Type 4	Whole_Blood	TOLL LIKE RECEPTOR SIGNALING PATHWAY	52	-0.414823	-1.47549	0.034	874	tags=15%, list=11%, signal=17%
Type 4	Whole_Blood	HISTONE H3 ACETYLATION	30	-0.469874	-1.47489	0.049	269	tags=10%, list=3%, signal=10%
Type 4	Whole_Blood	REGULATION OF LYMPHOCYTE DIFFERENTIATION	59	-0.402338	-1.47302	0.043	269	tags=8%, list=3%, signal=9%
Type 4	Whole_Blood	RESPONSE TO NUTRIENT	50	-0.411046	-1.46724	0.036	2396	tags=48%, list=30%, signal=68%
Type 4	Whole_Blood	PATTERN RECOGNITION RECEPTOR SIGNALING PATHWAY	72	-0.384447	-1.4568	0.027	874	tags=15%, list=11%, signal=17%
Type 4	Whole_Blood	POSITIVE REGULATION OF CELLULAR COMPONENT BIOGENESIS	152	-0.332101	-1.44678	0.011	1430	tags=24%, list=18%, signal=28%
Type 4	Whole_Blood	HEAD DEVELOPMENT	205	-0.301002	-1.37691	0.011	1564	tags=25%, list=20%, signal=31%
Type 4	Whole_Blood	CHROMOSOME SEGREGATION	123	-0.322572	-1.36277	0.041	1264	tags=23%, list=16%, signal=27%
Type 4	Whole_Blood	MACROAUTOPHAGY	141	-0.313294	-1.33808	0.04	1026	tags=18%, list=13%, signal=21%
Type 4	Whole_Blood	CELL DIVISION	203	-0.287613	-1.30432	0.035	1336	tags=22%, list=17%, signal=25%
Type 4	Skin_Sun_Exposed_Lower_leg	REGULATION OF EXTRACELLULAR MATRIX ORGANIZATION	18	-0.663739	-1.89013	0.001	1011	tags=50%, list=10%, signal=55%
Type 4	Skin_Sun_Exposed_Lower_leg	REGULATION OF CELL ADHESION MEDIATED BY INTEGRIN	21	-0.605141	-1.81301	0.006	1272	tags=38%, list=12%, signal=43%
Type 4	Skin_Sun_Exposed_Lower_leg	POSITIVE REGULATION OF SMOOTHENED SIGNALING PATHWAY	20	-0.611781	-1.79577	0.004	721	tags=30%, list=7%, signal=32%
Type 4	Skin_Sun_Exposed_Lower_leg	ATTACHMENT OF SPINDLE MICROTUBULES TO KINETOCHORE	20	-0.588935	-1.74728	0.01	1172	tags=40%, list=11%, signal=45%
Type 4	Skin_Sun_Exposed_Lower_leg	ENDOCHONDRAL BONE MORPHOGENESIS	24	-0.576844	-1.71692	0.004	495	tags=29%, list=5%, signal=31%
Type 4	Skin_Sun_Exposed_Lower_leg	MATERNAL PLACENTA DEVELOPMENT	15	-0.630074	-1.71031	0.01	874	tags=33%, list=8%, signal=36%
Type 4	Skin_Sun_Exposed_Lower_leg	LONG CHAIN FATTY ACID BIOSYNTHETIC PROCESS	17	-0.592576	-1.69269	0.017	372	tags=24%, list=4%, signal=24%
Type 4	Skin_Sun_Exposed_Lower_leg	CYTOCHROME COMPLEX ASSEMBLY	19	-0.586523	-1.68112	0.025	3301	tags=58%, list=31%, signal=84%
Type 4	Skin_Sun_Exposed_Lower_leg	BONE MORPHOGENESIS	40	-0.47473	-1.66061	0.01	495	tags=23%, list=5%, signal=24%
Type 4	Skin_Sun_Exposed_Lower_leg	PIGMENTATION	53	-0.442872	-1.63886	0.01	1801	tags=34%, list=17%, signal=41%
Type 4	Skin_Sun_Exposed_Lower_leg	MITOCHONDRIAL RNA METABOLIC PROCESS	25	-0.532484	-1.63235	0.03	1469	tags=44%, list=14%, signal=51%
Type 4	Skin_Sun_Exposed_Lower_leg	MUSCLE HYPERTROPHY	36	-0.479707	-1.61346	0.014	1859	tags=39%, list=18%, signal=47%
Type 4	Skin_Sun_Exposed_Lower_leg	HEPARAN SULFATE PROTEOGLYCAN BIOSYNTHETIC PROCESS	17	-0.574555	-1.60221	0.034	1894	tags=41%, list=18%, signal=50%
Type 4	Skin_Sun_Exposed_Lower_leg	SISTER CHROMATID SEGREGATION	102	-0.389747	-1.60199	0.002	2197	tags=39%, list=21%, signal=49%
Type 4	Skin_Sun_Exposed_Lower_leg	RESPIRATORY CHAIN COMPLEX IV ASSEMBLY	15	-0.567953	-1.55736	0.04	3067	tags=47%, list=29%, signal=66%
Type 4	Skin_Sun_Exposed_Lower_leg	REGULATION OF SYNAPSE ASSEMBLY	34	-0.46919	-1.54595	0.023	3320	tags=50%, list=31%, signal=73%
Type 4	Skin_Sun_Exposed_Lower_leg	METANEPHROS DEVELOPMENT	23	-0.507046	-1.53917	0.038	1020	tags=39%, list=10%, signal=43%
Type 4	Skin_Sun_Exposed_Lower_leg	REGULATION OF PROTEIN TYROSINE KINASE ACTIVITY	33	-0.46868	-1.53618	0.04	1376	tags=30%, list=13%, signal=35%
Type 4	Skin_Sun_Exposed_Lower_leg	GLIAL CELL MIGRATION	18	-0.543408	-1.52881	0.044	1271	tags=33%, list=12%, signal=38%
Type 4	Skin_Sun_Exposed_Lower_leg	MITOTIC SPINDLE ORGANIZATION	60	-0.411938	-1.5263	0.014	2191	tags=38%, list=21%, signal=48%
Type 4	Skin_Sun_Exposed_Lower_leg	REGULATION OF INSULIN RECEPTOR SIGNALING PATHWAY	26	-0.485293	-1.52338	0.04	1906	tags=35%, list=18%, signal=42%
Type 4	Skin_Sun_Exposed_Lower_leg	ANATOMICAL STRUCTURE MATURATION	69	-0.403892	-1.52097	0.009	1575	tags=26%, list=15%, signal=30%
Type 4	Skin_Sun_Exposed_Lower_leg	NEGATIVE REGULATION OF NERVOUS SYSTEM DEVELOPMENT	47	-0.427089	-1.51948	0.029	3600	tags=60%, list=34%, signal=90%
Type 4	Skin_Sun_Exposed_Lower_leg	MUSCLE ADAPTATION	42	-0.435452	-1.51727	0.021	1906	tags=36%, list=18%, signal=43%
Type 4	Skin_Sun_Exposed_Lower_leg	PHENOL CONTAINING COMPOUND BIOSYNTHETIC PROCESS	22	-0.504981	-1.51197	0.042	1959	tags=32%, list=19%, signal=39%
Type 4	Skin_Sun_Exposed_Lower_leg	REGULATION OF MUSCLE ADAPTATION	31	-0.463712	-1.50726	0.023	1859	tags=35%, list=18%, signal=43%
Type 4	Skin_Sun_Exposed_Lower_leg	INSULIN RECEPTOR SIGNALING PATHWAY	52	-0.40965	-1.50223	0.027	2055	tags=35%, list=19%, signal=43%
Type 4	Skin_Sun_Exposed_Lower_leg	SPINDLE ORGANIZATION	91	-0.378347	-1.5015	0.026	2191	tags=32%, list=21%, signal=40%
Type 4	Skin_Sun_Exposed_Lower_leg	NUCLEAR CHROMOSOME SEGREGATION	130	-0.348868	-1.491	0.002	2197	tags=34%, list=21%, signal=42%
Type 4	Skin_Sun_Exposed_Lower_leg	REGULATION OF DNA REPAIR	83	-0.37559	-1.48411	0.028	1929	tags=30%, list=18%, signal=37%
Type 4	Skin_Sun_Exposed_Lower_leg	POSITIVE REGULATION OF PROTEASOMAL UBIQUITIN DEPENDENT PROTEIN CATABOLIC PROCESS	33	-0.445057	-1.47676	0.047	2453	tags=45%, list=23%, signal=59%
Type 4	Skin_Sun_Exposed_Lower_leg	NEGATIVE REGULATION OF CELL DEVELOPMENT	65	-0.388776	-1.45624	0.029	2941	tags=42%, list=28%, signal=57%
Type 4	Skin_Sun_Exposed_Lower_leg	CHROMOSOME SEGREGATION	156	-0.333209	-1.45606	0.005	1592	tags=26%, list=15%, signal=30%
Type 4	Skin_Sun_Exposed_Lower_leg	CARTILAGE DEVELOPMENT	70	-0.374205	-1.45296	0.039	577	tags=20%, list=5%, signal=21%
Type 4	Skin_Sun_Exposed_Lower_leg	REGULATION OF CHROMOSOME SEPARATION	55	-0.390626	-1.4501	0.024	1565	tags=35%, list=15%, signal=40%
Type 4	Skin_Sun_Exposed_Lower_leg	CELL MATURATION	50	-0.404888	-1.43419	0.041	1575	tags=24%, list=15%, signal=28%
Type 4	Skin_Sun_Exposed_Lower_leg	METAPHASE ANAPHASE TRANSITION OF CELL CYCLE	50	-0.394056	-1.42853	0.046	1565	tags=36%, list=15%, signal=42%
Type 4	Skin_Sun_Exposed_Lower_leg	RESPONSE TO INSULIN	108	-0.346335	-1.42322	0.018	2132	tags=32%, list=20%, signal=40%
Type 4	Skin_Sun_Exposed_Lower_leg	CELLULAR RESPONSE TO INSULIN STIMULUS	85	-0.355814	-1.41754	0.026	2132	tags=32%, list=20%, signal=39%
Type 4	Skin_Sun_Exposed_Lower_leg	DEVELOPMENTAL MATURATION	88	-0.353063	-1.41615	0.031	1575	tags=24%, list=15%, signal=28%
Type 4	Skin_Sun_Exposed_Lower_leg	CHONDROCYTE DIFFERENTIATION	40	-0.410396	-1.41122	0.048	785	tags=23%, list=7%, signal=24%
Type 4	Skin_Sun_Exposed_Lower_leg	SPERMATID DIFFERENTIATION	63	-0.373291	-1.40462	0.044	1533	tags=27%, list=14%, signal=31%
Type 4	Skin_Sun_Exposed_Lower_leg	BONE DEVELOPMENT	87	-0.351504	-1.3924	0.032	669	tags=17%, list=6%, signal=18%
Type 4	Skin_Sun_Exposed_Lower_leg	MITOTIC NUCLEAR DIVISION	141	-0.321256	-1.36917	0.023	1210	tags=21%, list=11%, signal=24%
Type 4	Skin_Sun_Exposed_Lower_leg	CONNECTIVE TISSUE DEVELOPMENT	88	-0.346913	-1.3686	0.044	874	tags=23%, list=8%, signal=25%
Type 4	Skin_Sun_Exposed_Lower_leg	CELLULAR RESPONSE TO PEPTIDE	141	-0.314841	-1.33078	0.049	2157	tags=33%, list=20%, signal=40%
Type 4	Skin_Sun_Exposed_Lower_leg	NEGATIVE REGULATION OF CELL DIFFERENTIATION	194	-0.284602	-1.27834	0.025	1647	tags=22%, list=16%, signal=25%
Type 4	Skin_Sun_Exposed_Lower_leg	MITOTIC CELL CYCLE PROCESS	305	-0.263323	-1.25674	0.036	2212	tags=29%, list=21%, signal=36%
Type 4	Skin_Sun_Exposed_Lower_leg	CELL DIVISION	246	-0.267711	-1.25453	0.03	2473	tags=33%, list=23%, signal=41%
Type 4	Skin_Not_Sun_Exposed_Suprapubic	ENDOCHONDRAL BONE MORPHOGENESIS	19	-0.718148	-2.08686	0.001	1163	tags=47%, list=12%, signal=54%
Type 4	Skin_Not_Sun_Exposed_Suprapubic	POSITIVE REGULATION OF SMOOTHENED SIGNALING PATHWAY	15	-0.705198	-1.9215	0.004	587	tags=20%, list=6%, signal=21%
Type 4	Skin_Not_Sun_Exposed_Suprapubic	GOLGI TO PLASMA MEMBRANE PROTEIN TRANSPORT	22	-0.62113	-1.89235	0.001	619	tags=27%, list=7%, signal=29%
Type 4	Skin_Not_Sun_Exposed_Suprapubic	ESTABLISHMENT OF PROTEIN LOCALIZATION TO PLASMA MEMBRANE	28	-0.595198	-1.87694	0.002	638	tags=25%, list=7%, signal=27%
Type 4	Skin_Not_Sun_Exposed_Suprapubic	PROTEIN PALMITOYLATION	15	-0.670424	-1.8224	0.002	225	tags=13%, list=2%, signal=14%
Type 4	Skin_Not_Sun_Exposed_Suprapubic	GOLGI TO PLASMA MEMBRANE TRANSPORT	32	-0.544131	-1.77835	0.004	619	tags=22%, list=7%, signal=23%
Type 4	Skin_Not_Sun_Exposed_Suprapubic	CELL ADHESION MEDIATED BY INTEGRIN	29	-0.538339	-1.73025	0.011	1675	tags=45%, list=18%, signal=54%
Type 4	Skin_Not_Sun_Exposed_Suprapubic	DORSAL VENTRAL PATTERN FORMATION	25	-0.564705	-1.72437	0.004	396	tags=16%, list=4%, signal=17%
Type 4	Skin_Not_Sun_Exposed_Suprapubic	RECEPTOR RECYCLING	19	-0.591273	-1.7165	0.018	1103	tags=26%, list=12%, signal=30%
Type 4	Skin_Not_Sun_Exposed_Suprapubic	REGULATION OF ALTERNATIVE MRNA SPLICING VIA SPLICEOSOME	17	-0.59366	-1.69978	0.015	752	tags=35%, list=8%, signal=38%
Type 4	Skin_Not_Sun_Exposed_Suprapubic	POSITIVE REGULATION OF PROTEIN LOCALIZATION TO CELL PERIPHERY	31	-0.519042	-1.69155	0.019	562	tags=26%, list=6%, signal=27%
Type 4	Skin_Not_Sun_Exposed_Suprapubic	RIBOSOME ASSEMBLY	20	-0.578608	-1.68802	0.022	1022	tags=30%, list=11%, signal=34%
Type 4	Skin_Not_Sun_Exposed_Suprapubic	REGULATION OF CELL ADHESION MEDIATED BY INTEGRIN	17	-0.588618	-1.67905	0.024	1675	tags=53%, list=18%, signal=64%
Type 4	Skin_Not_Sun_Exposed_Suprapubic	REGULATION OF EXTRACELLULAR MATRIX ORGANIZATION	15	-0.616886	-1.6699	0.029	2338	tags=67%, list=25%, signal=88%
Type 4	Skin_Not_Sun_Exposed_Suprapubic	NEGATIVE REGULATION OF ENDOCYTOSIS	24	-0.534381	-1.65501	0.023	2124	tags=46%, list=22%, signal=59%
Type 4	Skin_Not_Sun_Exposed_Suprapubic	REGULATION OF RECEPTOR SIGNALING PATHWAY VIA STAT	29	-0.518881	-1.65425	0.012	1399	tags=34%, list=15%, signal=40%
Type 4	Skin_Not_Sun_Exposed_Suprapubic	AMINO SUGAR METABOLIC PROCESS	16	-0.602585	-1.62303	0.027	1766	tags=50%, list=19%, signal=61%
Type 4	Skin_Not_Sun_Exposed_Suprapubic	HEPARAN SULFATE PROTEOGLYCAN METABOLIC PROCESS	20	-0.541341	-1.61331	0.021	2170	tags=40%, list=23%, signal=52%
Type 4	Skin_Not_Sun_Exposed_Suprapubic	POSITIVE REGULATION OF PROTEIN CATABOLIC PROCESS	66	-0.426621	-1.60379	0.018	1986	tags=38%, list=21%, signal=48%
Type 4	Skin_Not_Sun_Exposed_Suprapubic	POSITIVE REGULATION OF ENDOTHELIAL CELL PROLIFERATION	29	-0.496091	-1.58268	0.019	2590	tags=55%, list=27%, signal=76%
Type 4	Skin_Not_Sun_Exposed_Suprapubic	MEMBRANE DEPOLARIZATION	24	-0.519789	-1.57988	0.026	1327	tags=29%, list=14%, signal=34%
Type 4	Skin_Not_Sun_Exposed_Suprapubic	REGULATION OF MRNA SPLICING VIA SPLICEOSOME	27	-0.503462	-1.5775	0.028	1795	tags=44%, list=19%, signal=55%
Type 4	Skin_Not_Sun_Exposed_Suprapubic	POSITIVE REGULATION OF ALPHA BETA T CELL ACTIVATION	20	-0.523703	-1.57036	0.027	476	tags=20%, list=5%, signal=21%
Type 4	Skin_Not_Sun_Exposed_Suprapubic	PROTEOGLYCAN METABOLIC PROCESS	45	-0.443628	-1.56853	0.008	2170	tags=38%, list=23%, signal=49%
Type 4	Skin_Not_Sun_Exposed_Suprapubic	REGULATION OF SMOOTHENED SIGNALING PATHWAY	29	-0.493739	-1.55877	0.035	778	tags=14%, list=8%, signal=15%
Type 4	Skin_Not_Sun_Exposed_Suprapubic	RESPONSE TO ACTIVITY	19	-0.533319	-1.54966	0.035	1625	tags=32%, list=17%, signal=38%
Type 4	Skin_Not_Sun_Exposed_Suprapubic	OSTEOCLAST DIFFERENTIATION	27	-0.483839	-1.53195	0.041	1668	tags=41%, list=18%, signal=49%
Type 4	Skin_Not_Sun_Exposed_Suprapubic	FORMATION OF PRIMARY GERM LAYER	28	-0.474986	-1.52284	0.036	1411	tags=32%, list=15%, signal=38%
Type 4	Skin_Not_Sun_Exposed_Suprapubic	POSITIVE REGULATION OF PROTEOLYSIS INVOLVED IN PROTEIN CATABOLIC PROCESS	44	-0.435786	-1.51677	0.023	1700	tags=39%, list=18%, signal=47%
Type 4	Skin_Not_Sun_Exposed_Suprapubic	PROTEIN ADP RIBOSYLATION	19	-0.512572	-1.49857	0.043	1940	tags=37%, list=20%, signal=46%
Type 4	Skin_Not_Sun_Exposed_Suprapubic	PROTEIN LOCALIZATION TO PLASMA MEMBRANE	105	-0.35905	-1.48048	0.013	800	tags=19%, list=8%, signal=21%
Type 4	Skin_Not_Sun_Exposed_Suprapubic	REGULATION OF RNA SPLICING	42	-0.432932	-1.47775	0.028	1795	tags=40%, list=19%, signal=50%
Type 4	Skin_Not_Sun_Exposed_Suprapubic	PROTEIN LOCALIZATION TO CELL PERIPHERY	128	-0.343583	-1.46399	0.009	800	tags=18%, list=8%, signal=19%
Type 4	Skin_Not_Sun_Exposed_Suprapubic	SKELETAL SYSTEM MORPHOGENESIS	68	-0.37552	-1.45774	0.026	1443	tags=29%, list=15%, signal=34%
Type 4	Skin_Not_Sun_Exposed_Suprapubic	ORGAN GROWTH	45	-0.409487	-1.4538	0.033	1163	tags=27%, list=12%, signal=30%
Type 4	Skin_Not_Sun_Exposed_Suprapubic	REGULATION OF PROTEIN LOCALIZATION TO CELL PERIPHERY	47	-0.409929	-1.4507	0.046	800	tags=26%, list=8%, signal=28%
Type 4	Skin_Not_Sun_Exposed_Suprapubic	AGING	55	-0.39302	-1.44729	0.04	1753	tags=31%, list=18%, signal=38%
Type 4	Skin_Not_Sun_Exposed_Suprapubic	NEURAL TUBE DEVELOPMENT	53	-0.39597	-1.43107	0.046	412	tags=13%, list=4%, signal=14%
Type 4	Skin_Not_Sun_Exposed_Suprapubic	POSITIVE REGULATION OF CATABOLIC PROCESS	167	-0.321687	-1.41957	0.01	1700	tags=26%, list=18%, signal=31%
Type 4	Skin_Not_Sun_Exposed_Suprapubic	MORPHOGENESIS OF AN EPITHELIUM	156	-0.320681	-1.4168	0.014	1510	tags=24%, list=16%, signal=28%
Type 4	Skin_Not_Sun_Exposed_Suprapubic	EPITHELIAL CELL PROLIFERATION	119	-0.327728	-1.39245	0.028	1633	tags=32%, list=17%, signal=38%
Type 4	Skin_Not_Sun_Exposed_Suprapubic	TISSUE MORPHOGENESIS	173	-0.309585	-1.3868	0.018	1454	tags=23%, list=15%, signal=27%
Type 4	Skin_Not_Sun_Exposed_Suprapubic	NUCLEAR TRANSPORT	113	-0.315929	-1.3502	0.04	1635	tags=24%, list=17%, signal=29%
Type 4	Skin_Not_Sun_Exposed_Suprapubic	REGULATION OF PROTEIN CATABOLIC PROCESS	132	-0.316613	-1.34665	0.033	2003	tags=29%, list=21%, signal=36%
Type 4	Skin_Not_Sun_Exposed_Suprapubic	RNA SPLICING	136	-0.310829	-1.3399	0.037	2545	tags=40%, list=27%, signal=54%
Type 4	Skin_Not_Sun_Exposed_Suprapubic	ANIMAL ORGAN MORPHOGENESIS	287	-0.278525	-1.32166	0.012	1500	tags=23%, list=16%, signal=26%
Type 4	Skin_Not_Sun_Exposed_Suprapubic	SKELETAL SYSTEM DEVELOPMENT	159	-0.29154	-1.29323	0.046	1508	tags=23%, list=16%, signal=26%
Type 4	Skin_Not_Sun_Exposed_Suprapubic	IMMUNE SYSTEM DEVELOPMENT	288	-0.255118	-1.22559	0.044	1508	tags=19%, list=16%, signal=22%

## Sheet: Table S3
Supplementary Table S3. Significant results of TWAS and COLOC.
MPB_Type	SYMBOL	PANEL	CHR	P0	P1	TWAS.Z	TWAS.P	Ref
Type 2	RP11-206L10.1	Skin_Sun_Exposed_Lower_leg	1	663526	663527	8.62186	6.59e-18	CONTENT
Type 2	TPRG1L	Skin_Not_Sun_Exposed_Suprapubic	1	3541565	3541566	-5.91536	3.31e-09	CONTENT
Type 2	PRRX1	Cells_Cultured_fibroblasts	1	170662727	170662728	-5.88	4.1e-09	TWAS
Type 2	GAPDHP49	Skin_Sun_Exposed_Lower_leg	2	222504842	222504843	-4.742	2.12e-06	TWAS
Type 2	GAPDHP49	Skin_Not_Sun_Exposed_Suprapubic	2	222504842	222504843	-4.644	3.42e-06	TWAS
Type 2	ACSL3	Skin_Not_Sun_Exposed_Suprapubic	2	223725651	223725652	-6.29	3.24e-10	CONTENT
Type 2	AC093642.5	Skin_Sun_Exposed_Lower_leg	2	242088632	242088633	-6.06835	1.29e-09	TWAS
Type 2	LINC00504	Skin_Sun_Exposed_Lower_leg	4	14888168	14888169	-4.75613	1.97e-06	TWAS
Type 2	CPEB2	Skin_Sun_Exposed_Lower_leg	4	15002673	15002674	6.47414	9.54e-11	TWAS
Type 2	ADK	Skin_Not_Sun_Exposed_Suprapubic	10	74151184	74151185	-4.66733	3.05e-06	TWAS
Type 2	CD59	Colon_Transverse	11	33736444	33736445	-4.522	6.13e-06	TWAS
Type 2	AP000662.4	Cells_Cultured_fibroblasts	11	57638023	57638024	4.728	2.27e-06	TWAS
Type 2	YPEL4	Skin_Not_Sun_Exposed_Suprapubic	11	57649943	57649944	-4.734	2.2e-06	TWAS
Type 2	ZDHHC5	Skin_Sun_Exposed_Lower_leg	11	57667746	57667747	8.46191	2.63e-17	TWAS
Type 2	ZDHHC5	Skin_Not_Sun_Exposed_Suprapubic	11	57667746	57667747	8.32327	8.56e-17	TWAS
Type 2	MED19	Colon_Transverse	11	57712322	57712323	-5.89871	3.66e-09	TWAS
Type 2	ZIC2	Skin_Sun_Exposed_Lower_leg	13	99981771	99981772	6.197	5.75e-10	TWAS
Type 2	RP11-12G12.7	Skin_Sun_Exposed_Lower_leg	13	100088847	100088848	-5.148	2.63e-07	TWAS
Type 2	GGACT	Cells_Cultured_fibroblasts	13	100589527	100589528	-5.49287	3.95e-08	TWAS
Type 2	GGACT	Skin_Sun_Exposed_Lower_leg	13	100589527	100589528			TWAS
Type 2	GGACT	Skin_Not_Sun_Exposed_Suprapubic	13	100589527	100589528	-6.2205	4.96e-10	TWAS
Type 2	GGACT	Colon_Transverse	13	100589527	100589528	-7.54478	4.53e-14	TWAS
Type 2	GGACT	Colon_Sigmoid	13	101241781	101241782	-7.53	4.98e-14	CONTENT
Type 2	GGACT	Skin_Sun_Exposed_Lower_leg	13	101241781	101241782	-7.31	2.63e-13	CONTENT
Type 2	TCF12	Cells_Cultured_fibroblasts	15	56918622	56918623	-4.59371	4.35e-06	TWAS
Type 2	CDH16	Skin_Not_Sun_Exposed_Suprapubic	16	66918983	66918984	-4.77985	1.75e-06	TWAS
Type 2	CRHR1-IT1	Colon_Sigmoid	17	43697693	43697694	-5.29	1.19e-07	CONTENT
Type 2	CRHR1-IT1	Skin_Sun_Exposed_Lower_leg	17	43697693	43697694	-5.38	7.34e-08	CONTENT
Type 2	RP11-669E14.6	Skin_Sun_Exposed_Lower_leg	17	44112678	44112679	5.61	2.04e-08	CONTENT
Type 2	KANSL1	Colon_Sigmoid	17	44302732	44302733	-6.16	7.42e-10	CONTENT
Type 2	RPS7P11	Colon_Transverse	17	44799532	44799533	-7.22	5.31e-13	CONTENT
Type 2	RPS7P11	Skin_Not_Sun_Exposed_Suprapubic	17	44799532	44799533	9.55	1.29e-21	CONTENT
Type 2	RPS7P11	Skin_Sun_Exposed_Lower_leg	17	44799532	44799533	8.7	3.35e-18	CONTENT
Type 2	ARHGAP27	Skin_Sun_Exposed_Lower_leg	17	45434420	45434421	-4.59	4.48e-06	TWAS
Type 2	ARHGAP27	Skin_Not_Sun_Exposed_Suprapubic	17	45434420	45434421	-4.87992	1.06e-06	TWAS
Type 2	PLEKHM1	Cells_Cultured_fibroblasts	17	45490748	45490749	-4.588	4.48e-06	TWAS
Type 2	RP11-798G7.8	Skin_Not_Sun_Exposed_Suprapubic	17	45531576	45531577	-5.43855	5.37e-08	TWAS
Type 2	RP11-798G7.8	Colon_Sigmoid	17	45531576	45531577	-5.426	5.76e-08	TWAS
Type 2	RP11-798G7.6	Skin_Sun_Exposed_Lower_leg	17	45545803	45545804	5.45	4.9e-08	TWAS
Type 2	LRRC37A4P	Cells_Cultured_fibroblasts	17	45550334	45550335	5.43779	5.39e-08	TWAS
Type 2	LRRC37A4P	Skin_Sun_Exposed_Lower_leg	17	45550334	45550335	5.37	7.85e-08	TWAS
Type 2	LRRC37A4P	Skin_Not_Sun_Exposed_Suprapubic	17	45550334	45550335	5.43149	5.59e-08	TWAS
Type 2	LRRC37A4P	Colon_Sigmoid	17	45550334	45550335	5.455	4.9e-08	TWAS
Type 2	LRRC37A4P	Colon_Transverse	17	45550334	45550335	5.44	5.45e-08	TWAS
Type 2	DND1P1	Cells_Cultured_fibroblasts	17	45585870	45585871	-5.47113	4.47e-08	TWAS
Type 2	DND1P1	Skin_Sun_Exposed_Lower_leg	17	45585870	45585871	-5.45	4.9e-08	TWAS
Type 2	DND1P1	Skin_Not_Sun_Exposed_Suprapubic	17	45585870	45585871	-5.45506	4.9e-08	TWAS
Type 2	DND1P1	Colon_Sigmoid	17	45585870	45585871	-5.455	4.9e-08	TWAS
Type 2	DND1P1	Colon_Transverse	17	45585870	45585871	-5.44	5.35e-08	TWAS
Type 2	RP11-707O23.1	Cells_Cultured_fibroblasts	17	45592620	45592621	-5.4417	5.28e-08	TWAS
Type 2	RP11-707O23.1	Skin_Sun_Exposed_Lower_leg	17	45592620	45592621	-5.57	2.53e-08	TWAS
Type 2	RP11-707O23.1	Skin_Not_Sun_Exposed_Suprapubic	17	45592620	45592621	-5.45574	4.88e-08	TWAS
Type 2	RP11-707O23.1	Colon_Sigmoid	17	45592620	45592621	-5.455	4.9e-08	TWAS
Type 2	RP11-707O23.1	Colon_Transverse	17	45592620	45592621	-5.4	6.78e-08	TWAS
Type 2	RP11-707O23.5	Cells_Cultured_fibroblasts	17	45602339	45602340	-5.49951	3.81e-08	TWAS
Type 2	RP11-707O23.5	Skin_Sun_Exposed_Lower_leg	17	45602339	45602340	-5.45	4.9e-08	TWAS
Type 2	RP11-707O23.5	Skin_Not_Sun_Exposed_Suprapubic	17	45602339	45602340	-5.4508	5.01e-08	TWAS
Type 2	RP11-707O23.5	Colon_Sigmoid	17	45602339	45602340	-5.41376	6.17e-08	TWAS
Type 2	RP11-707O23.5	Colon_Transverse	17	45602339	45602340	-5.45	4.9e-08	TWAS
Type 2	CRHR1-IT1	Colon_Transverse	17	45620327	45620328	-5.46	4.87e-08	TWAS
Type 2	CRHR1	Skin_Sun_Exposed_Lower_leg	17	45784279	45784280	-5.44	5.25e-08	TWAS
Type 2	CRHR1	Skin_Not_Sun_Exposed_Suprapubic	17	45784279	45784280	-5.36368	8.15e-08	TWAS
Type 2	CRHR1	Colon_Sigmoid	17	45784279	45784280	-4.588	4.48e-06	TWAS
Type 2	MAPT	Skin_Sun_Exposed_Lower_leg	17	45894381	45894382	-5.45	4.9e-08	TWAS
Type 2	MAPT	Skin_Not_Sun_Exposed_Suprapubic	17	45894381	45894382	-5.39743	6.76e-08	TWAS
Type 2	MAPT	Colon_Sigmoid	17	45894381	45894382	5.9339	2.96e-09	TWAS
Type 2	MAPT	Colon_Transverse	17	45894381	45894382	4.53	5.78e-06	TWAS
Type 2	KANSL1-AS1	Cells_Cultured_fibroblasts	17	46193575	46193576	-5.48574	4.12e-08	TWAS
Type 2	KANSL1-AS1	Skin_Sun_Exposed_Lower_leg	17	46193575	46193576	-5.09	3.57e-07	TWAS
Type 2	KANSL1-AS1	Skin_Not_Sun_Exposed_Suprapubic	17	46193575	46193576	-5.44061	5.31e-08	TWAS
Type 2	KANSL1-AS1	Colon_Sigmoid	17	46193575	46193576	-5.455	4.9e-08	TWAS
Type 2	KANSL1-AS1	Colon_Transverse	17	46193575	46193576	-5.46	4.87e-08	TWAS
Type 2	KANSL1	Cells_Cultured_fibroblasts	17	46225388	46225389	-8.80031	1.36e-18	TWAS
Type 2	KANSL1	Skin_Sun_Exposed_Lower_leg	17	46225388	46225389	-11	3.37e-28	TWAS
Type 2	KANSL1	Skin_Not_Sun_Exposed_Suprapubic	17	46225388	46225389	-8.33622	7.67e-17	TWAS
Type 2	KANSL1	Colon_Sigmoid	17	46225388	46225389	-1.98726	0.0469	TWAS
Type 2	KANSL1	Colon_Transverse	17	46225388	46225389	-10.2	1.21e-24	TWAS
Type 2	RP11-259G18.2	Skin_Sun_Exposed_Lower_leg	17	46243605	46243606	-6.08	1.2e-09	TWAS
Type 2	RP11-259G18.2	Skin_Not_Sun_Exposed_Suprapubic	17	46243605	46243606	-5.94653	2.74e-09	TWAS
Type 2	RP11-259G18.2	Colon_Sigmoid	17	46243605	46243606	-5.455	4.9e-08	TWAS
Type 2	RP11-259G18.2	Colon_Transverse	17	46243605	46243606	-5.87	4.23e-09	TWAS
Type 2	RP11-259G18.3	Cells_Cultured_fibroblasts	17	46260605	46260606	-5.99852	1.99e-09	TWAS
Type 2	RP11-259G18.3	Skin_Sun_Exposed_Lower_leg	17	46260605	46260606	-5.99	2.1e-09	TWAS
Type 2	RP11-259G18.3	Skin_Not_Sun_Exposed_Suprapubic	17	46260605	46260606	-5.98612	2.15e-09	TWAS
Type 2	RP11-259G18.3	Colon_Sigmoid	17	46260605	46260606	-5.455	4.9e-08	TWAS
Type 2	RP11-259G18.3	Colon_Transverse	17	46260605	46260606	-5.93	3.04e-09	TWAS
Type 2	RP11-259G18.1	Cells_Cultured_fibroblasts	17	46267036	46267037	-5.453	4.95e-08	TWAS
Type 2	RP11-259G18.1	Skin_Sun_Exposed_Lower_leg	17	46267036	46267037	-4.95	7.52e-07	TWAS
Type 2	RP11-259G18.1	Skin_Not_Sun_Exposed_Suprapubic	17	46267036	46267037	-5.455	4.9e-08	TWAS
Type 2	RP11-259G18.1	Colon_Sigmoid	17	46267036	46267037	-5.455	4.9e-08	TWAS
Type 2	RP11-259G18.1	Colon_Transverse	17	46267036	46267037	-5.47	4.47e-08	TWAS
Type 2	LRRC37A	Skin_Not_Sun_Exposed_Suprapubic	17	46292732	46292733	-4.56762	4.93e-06	TWAS
Type 2	ARL17B	Skin_Sun_Exposed_Lower_leg	17	46361796	46361797	-5.27	1.36e-07	TWAS
Type 2	NSFP1	Skin_Sun_Exposed_Lower_leg	17	46372854	46372855	4.9	9.56e-07	TWAS
Type 2	LRRC37A2	Skin_Sun_Exposed_Lower_leg	17	46511510	46511511	-5.46	4.65e-08	TWAS
Type 2	LRRC37A2	Skin_Not_Sun_Exposed_Suprapubic	17	46511510	46511511	-5.24038	1.6e-07	TWAS
Type 2	LRRC37A2	Colon_Sigmoid	17	46511510	46511511	-5.37672	7.59e-08	TWAS
Type 2	LRRC37A2	Colon_Transverse	17	46511510	46511511	-5.98	2.17e-09	TWAS
Type 2	ARL17A	Cells_Cultured_fibroblasts	17	46579681	46579682	-9.1501	5.69e-20	TWAS
Type 2	WNT3	Colon_Sigmoid	17	46833057	46833058	5.133	2.85e-07	TWAS
Type 2	AXIN2	Cells_Cultured_fibroblasts	17	65561646	65561647	5.15301	2.56e-07	TWAS
Type 2	DNMT3B	Skin_Not_Sun_Exposed_Suprapubic	20	32762384	32762385	4.918	8.74e-07	TWAS
Type 2	DNMT3B	Colon_Transverse	20	32762384	32762385	4.918	8.74e-07	TWAS
Type 3	RP11-206L10.1	Adipose_Subcutaneous	1	663526	663527	-11.9	1.57e-32	CONTENT
Type 3	RP11-206L10.1	Skin_Sun_Exposed_Lower_leg	1	663526	663527	-12.1	1.05e-33	CONTENT
Type 3	RP11-206L10.8	Adipose_Subcutaneous	1	810169	810170	5.32691	9.99e-08	TWAS
Type 3	FOXD2	Skin_Sun_Exposed_Lower_leg	1	47436016	47436017	-4.67	3.01e-06	TWAS
Type 3	RP1-79C4.4	Cells_Cultured_fibroblasts	1	170667380	170667381	4.914	8.92e-07	TWAS
Type 3	RP1-79C4.4	Lung	1	170667380	170667381	4.914	8.92e-07	TWAS
Type 3	LBH	Skin_Sun_Exposed_Lower_leg	2	30231530	30231531	4.85925	1.18e-06	TWAS
Type 3	LBH	Skin_Not_Sun_Exposed_Suprapubic	2	30231530	30231531	5.03136	4.87e-07	TWAS
Type 3	AC109642.1	Adipose_Subcutaneous	2	30346658	30346659	5.06617	4.06e-07	TWAS
Type 3	AC109642.1	Skin_Sun_Exposed_Lower_leg	2	30346658	30346659	5.31466	1.07e-07	TWAS
Type 3	SLC30A6	Adipose_Visceral_Omentum	2	32165840	32165841	4.88562	1.03e-06	TWAS
Type 3	SLC30A6	Skin_Not_Sun_Exposed_Suprapubic	2	32165840	32165841	4.793	1.64e-06	TWAS
Type 3	AC093642.5	Skin_Sun_Exposed_Lower_leg	2	242088632	242088633	5.16751	2.37e-07	TWAS
Type 3	CEP70	Skin_Sun_Exposed_Lower_leg	3	138313379	138313380	-5.98	2.2e-09	CONTENT
Type 3	CEP70	Skin_Sun_Exposed_Lower_leg	3	138594537	138594538	2.6402	0.00829	TWAS
Type 3	PIK3CB	Skin_Sun_Exposed_Lower_leg	3	138834937	138834938	-4.70543	2.53e-06	TWAS
Type 3	MRPS22	Adipose_Subcutaneous	3	139110403	139110404	4.998	5.79e-07	TWAS
Type 3	MRPS22	Cells_Cultured_fibroblasts	3	139110403	139110404	7.03013	2.06e-12	TWAS
Type 3	RP11-219D15.3	Adipose_Subcutaneous	3	139349326	139349327	4.998	5.79e-07	TWAS
Type 3	RP11-219D15.3	Cells_Cultured_fibroblasts	3	139349326	139349327	5.05106	4.39e-07	TWAS
Type 3	RP11-219D15.3	Skin_Sun_Exposed_Lower_leg	3	139349326	139349327	5.496	3.89e-08	TWAS
Type 3	RP11-219D15.3	Skin_Not_Sun_Exposed_Suprapubic	3	139349326	139349327	5.01	5.5e-07	TWAS
Type 3	RBP1	Lung	3	139539828	139539829	5.889	3.89e-09	TWAS
Type 3	CWH43	Skin_Sun_Exposed_Lower_leg	4	48986246	48986247	-4.83465	1.33e-06	TWAS
Type 3	PRDM8	Adipose_Visceral_Omentum	4	80183878	80183879	-5.667	1.45e-08	TWAS
Type 3	IRF4	Adipose_Subcutaneous	6	391738	391739	0.27892	0.78	TWAS
Type 3	IRF4	Adipose_Subcutaneous	6	391738	391739	-9.06732	1.22e-19	CONTENT
Type 3	IRF4	Adipose_Visceral_Omentum	6	391738	391739	-9.00881	2.08e-19	CONTENT
Type 3	IRF4	Lung	6	391738	391739	-9.16991	4.73e-20	CONTENT
Type 3	IRF4	Skin_Not_Sun_Exposed_Suprapubic	6	391738	391739	-7.58016	3.45e-14	CONTENT
Type 3	IRF4	Skin_Sun_Exposed_Lower_leg	6	391738	391739	8.8845	6.42e-19	CONTENT
Type 3	CENPW	Adipose_Subcutaneous	6	126340173	126340174	-5.66474	1.47e-08	TWAS
Type 3	CENPW	Cells_Cultured_fibroblasts	6	126340173	126340174	-5.88682	3.94e-09	TWAS
Type 3	TWIST1	Adipose_Subcutaneous	7	19157294	19157295	-7.16	7.79e-13	CONTENT
Type 3	AC011294.3	Skin_Not_Sun_Exposed_Suprapubic	7	46759850	46759851	5.02757	4.97e-07	TWAS
Type 3	CNPY4	Adipose_Visceral_Omentum	7	100119612	100119613	4.75767	1.96e-06	TWAS
Type 3	OR2A9P	Lung	7	144294479	144294480	4.74422	2.09e-06	TWAS
Type 3	FAM129B	Adipose_Subcutaneous	9	127578988	127578989	5.75611	8.61e-09	TWAS
Type 3	SPI1	Lung	11	47400126	47400127	-8.24333	1.67e-16	CONTENT
Type 3	MTCH2	Adipose_Visceral_Omentum	11	47664174	47664175	8.00004	1.24e-15	CONTENT
Type 3	GLYATL2	Cells_Cultured_fibroblasts	11	58904214	58904215	5.40531	6.47e-08	TWAS
Type 3	ZIC2	Skin_Sun_Exposed_Lower_leg	13	99981771	99981772	-6.484	8.93e-11	TWAS
Type 3	RP11-151A6.6	Lung	13	100537886	100537887	4.92087	8.62e-07	TWAS
Type 3	GGACT	Adipose_Subcutaneous	13	100589527	100589528	5.5375	3.07e-08	TWAS
Type 3	GGACT	Adipose_Visceral_Omentum	13	100589527	100589528	5.33351	9.63e-08	TWAS
Type 3	GGACT	Skin_Not_Sun_Exposed_Suprapubic	13	100589527	100589528	4.88006	1.06e-06	TWAS
Type 3	GGACT	Lung	13	100589527	100589528	5.33351	9.63e-08	TWAS
Type 3	RP11-815I9.4	Cells_Cultured_fibroblasts	17	18669460	18669461	4.86669	1.13e-06	TWAS
Type 3	CRHR1-IT1	Skin_Not_Sun_Exposed_Suprapubic	17	43697693	43697694	9.14	6.12e-20	CONTENT
Type 3	CRHR1-IT1	Skin_Sun_Exposed_Lower_leg	17	43697693	43697694	9.37	7.12e-21	CONTENT
Type 3	RP11-669E14.6	Skin_Sun_Exposed_Lower_leg	17	44112678	44112679	-7.66	1.9e-14	CONTENT
Type 3	RPS7P11	Lung	17	44799532	44799533	-12.9	3.67e-38	CONTENT
Type 3	RPS7P11	Skin_Not_Sun_Exposed_Suprapubic	17	44799532	44799533	-15.7	2.79e-55	CONTENT
Type 3	RPS7P11	Skin_Sun_Exposed_Lower_leg	17	44799532	44799533	-14.6	5.63e-48	CONTENT
Type 3	NMT1	Adipose_Subcutaneous	17	45051661	45051662	-5.174	2.29e-07	TWAS
Type 3	DCAKD	Adipose_Visceral_Omentum	17	45061108	45061109	-4.738	2.16e-06	TWAS
Type 3	CTD-2020K17.3	Skin_Not_Sun_Exposed_Suprapubic	17	45241733	45241734	4.80704	1.53e-06	TWAS
Type 3	CTB-39G8.3	Skin_Not_Sun_Exposed_Suprapubic	17	45397024	45397025	8.07041	7.01e-16	TWAS
Type 3	CTB-39G8.3	Lung	17	45397024	45397025	-8.30073	1.03e-16	TWAS
Type 3	ARHGAP27	Adipose_Subcutaneous	17	45434420	45434421	-8.18214	2.79e-16	TWAS
Type 3	ARHGAP27	Skin_Sun_Exposed_Lower_leg	17	45434420	45434421	7.86	3.87e-15	TWAS
Type 3	ARHGAP27	Skin_Not_Sun_Exposed_Suprapubic	17	45434420	45434421	8.64734	5.27e-18	TWAS
Type 3	PLEKHM1	Adipose_Subcutaneous	17	45490748	45490749	7.859	3.87e-15	TWAS
Type 3	PLEKHM1	Adipose_Visceral_Omentum	17	45490748	45490749	9.38797	6.12e-21	TWAS
Type 3	PLEKHM1	Cells_Cultured_fibroblasts	17	45490748	45490749	7.859	3.87e-15	TWAS
Type 3	PLEKHM1	Lung	17	45490748	45490749	7.859	3.87e-15	TWAS
Type 3	RP11-798G7.8	Adipose_Subcutaneous	17	45531576	45531577	8.06643	7.24e-16	TWAS
Type 3	RP11-798G7.8	Adipose_Visceral_Omentum	17	45531576	45531577	7.8578	3.91e-15	TWAS
Type 3	RP11-798G7.8	Skin_Not_Sun_Exposed_Suprapubic	17	45531576	45531577	9.40199	5.35e-21	TWAS
Type 3	RP11-798G7.8	Lung	17	45531576	45531577	5.69941	1.2e-08	TWAS
Type 3	RP11-798G7.6	Skin_Sun_Exposed_Lower_leg	17	45545803	45545804	-9.4	5.46e-21	TWAS
Type 3	LRRC37A4P	Adipose_Subcutaneous	17	45550334	45550335	-9.40057	5.43e-21	TWAS
Type 3	LRRC37A4P	Adipose_Visceral_Omentum	17	45550334	45550335	-8.99001	2.47e-19	TWAS
Type 3	LRRC37A4P	Cells_Cultured_fibroblasts	17	45550334	45550335	-9.40157	5.38e-21	TWAS
Type 3	LRRC37A4P	Skin_Sun_Exposed_Lower_leg	17	45550334	45550335	-9.23	2.73e-20	TWAS
Type 3	LRRC37A4P	Skin_Not_Sun_Exposed_Suprapubic	17	45550334	45550335	-9.40308	5.3e-21	TWAS
Type 3	LRRC37A4P	Lung	17	45550334	45550335	-9.402	5.35e-21	TWAS
Type 3	DND1P1	Adipose_Subcutaneous	17	45585870	45585871	9.41427	4.76e-21	TWAS
Type 3	DND1P1	Adipose_Visceral_Omentum	17	45585870	45585871	9.42239	4.41e-21	TWAS
Type 3	DND1P1	Cells_Cultured_fibroblasts	17	45585870	45585871	9.42854	4.16e-21	TWAS
Type 3	DND1P1	Skin_Sun_Exposed_Lower_leg	17	45585870	45585871	9.4	5.46e-21	TWAS
Type 3	DND1P1	Skin_Not_Sun_Exposed_Suprapubic	17	45585870	45585871	9.39989	5.46e-21	TWAS
Type 3	DND1P1	Lung	17	45585870	45585871	9.4011	5.4e-21	TWAS
Type 3	RP11-707O23.1	Adipose_Subcutaneous	17	45592620	45592621	9.4	5.46e-21	TWAS
Type 3	RP11-707O23.1	Adipose_Visceral_Omentum	17	45592620	45592621	9.397	5.61e-21	TWAS
Type 3	RP11-707O23.1	Cells_Cultured_fibroblasts	17	45592620	45592621	9.43697	3.84e-21	TWAS
Type 3	RP11-707O23.1	Skin_Sun_Exposed_Lower_leg	17	45592620	45592621	9.43	4.1e-21	TWAS
Type 3	RP11-707O23.1	Skin_Not_Sun_Exposed_Suprapubic	17	45592620	45592621	9.4013	5.39e-21	TWAS
Type 3	RP11-707O23.1	Lung	17	45592620	45592621	9.397	5.61e-21	TWAS
Type 3	RP11-707O23.5	Adipose_Subcutaneous	17	45602339	45602340	9.4	5.46e-21	TWAS
Type 3	RP11-707O23.5	Adipose_Visceral_Omentum	17	45602339	45602340	9.41504	4.73e-21	TWAS
Type 3	RP11-707O23.5	Cells_Cultured_fibroblasts	17	45602339	45602340	9.49711	2.16e-21	TWAS
Type 3	RP11-707O23.5	Skin_Sun_Exposed_Lower_leg	17	45602339	45602340	9.4	5.46e-21	TWAS
Type 3	RP11-707O23.5	Skin_Not_Sun_Exposed_Suprapubic	17	45602339	45602340	9.49089	2.29e-21	TWAS
Type 3	RP11-707O23.5	Lung	17	45602339	45602340	9.402	5.35e-21	TWAS
Type 3	CRHR1-IT1	Adipose_Subcutaneous	17	45620327	45620328	9.40077	5.42e-21	TWAS
Type 3	CRHR1-IT1	Adipose_Visceral_Omentum	17	45620327	45620328	9.41516	4.72e-21	TWAS
Type 3	CRHR1-IT1	Lung	17	45620327	45620328	9.402	5.35e-21	TWAS
Type 3	CRHR1	Adipose_Subcutaneous	17	45784279	45784280	9.551	1.28e-21	TWAS
Type 3	CRHR1	Adipose_Visceral_Omentum	17	45784279	45784280	9.4137	4.79e-21	TWAS
Type 3	CRHR1	Skin_Sun_Exposed_Lower_leg	17	45784279	45784280	9.41	4.95e-21	TWAS
Type 3	CRHR1	Skin_Not_Sun_Exposed_Suprapubic	17	45784279	45784280	9.27789	1.73e-20	TWAS
Type 3	MAPT	Adipose_Subcutaneous	17	45894381	45894382	7.859	3.87e-15	TWAS
Type 3	MAPT	Adipose_Visceral_Omentum	17	45894381	45894382	9.349	8.85e-21	TWAS
Type 3	MAPT	Skin_Sun_Exposed_Lower_leg	17	45894381	45894382	9.4	5.46e-21	TWAS
Type 3	MAPT	Skin_Not_Sun_Exposed_Suprapubic	17	45894381	45894382	9.34261	9.4e-21	TWAS
Type 3	MAPT	Lung	17	45894381	45894382	9.4	5.46e-21	TWAS
Type 3	KANSL1-AS1	Adipose_Subcutaneous	17	46193575	46193576	9.42866	4.15e-21	TWAS
Type 3	KANSL1-AS1	Adipose_Visceral_Omentum	17	46193575	46193576	9.41323	4.81e-21	TWAS
Type 3	KANSL1-AS1	Cells_Cultured_fibroblasts	17	46193575	46193576	9.41737	4.63e-21	TWAS
Type 3	KANSL1-AS1	Skin_Sun_Exposed_Lower_leg	17	46193575	46193576	8.94	3.98e-19	TWAS
Type 3	KANSL1-AS1	Skin_Not_Sun_Exposed_Suprapubic	17	46193575	46193576	9.40766	5.07e-21	TWAS
Type 3	KANSL1-AS1	Lung	17	46193575	46193576	9.43866	3.78e-21	TWAS
Type 3	KANSL1	Adipose_Subcutaneous	17	46225388	46225389	21.8367	1.04e-105	TWAS
Type 3	KANSL1	Adipose_Visceral_Omentum	17	46225388	46225389	22.1413	1.27e-108	TWAS
Type 3	KANSL1	Cells_Cultured_fibroblasts	17	46225388	46225389	16.7652	4.38e-63	TWAS
Type 3	KANSL1	Skin_Sun_Exposed_Lower_leg	17	46225388	46225389	21.4	3.76e-101	TWAS
Type 3	KANSL1	Skin_Not_Sun_Exposed_Suprapubic	17	46225388	46225389	16.1711	8.06e-59	TWAS
Type 3	KANSL1	Lung	17	46225388	46225389	14.7966	1.54e-49	TWAS
Type 3	RP11-259G18.2	Adipose_Visceral_Omentum	17	46243605	46243606	7.02584	2.13e-12	TWAS
Type 3	RP11-259G18.2	Skin_Sun_Exposed_Lower_leg	17	46243605	46243606	10.1	5.18e-24	TWAS
Type 3	RP11-259G18.2	Skin_Not_Sun_Exposed_Suprapubic	17	46243605	46243606	9.92327	3.3e-23	TWAS
Type 3	RP11-259G18.2	Lung	17	46243605	46243606	9.9451	2.65e-23	TWAS
Type 3	RP11-259G18.3	Adipose_Subcutaneous	17	46260605	46260606	9.83667	7.83e-23	TWAS
Type 3	RP11-259G18.3	Adipose_Visceral_Omentum	17	46260605	46260606	13.6828	1.29e-42	TWAS
Type 3	RP11-259G18.3	Cells_Cultured_fibroblasts	17	46260605	46260606	9.87852	5.16e-23	TWAS
Type 3	RP11-259G18.3	Skin_Sun_Exposed_Lower_leg	17	46260605	46260606	9.82	9.44e-23	TWAS
Type 3	RP11-259G18.3	Skin_Not_Sun_Exposed_Suprapubic	17	46260605	46260606	9.82594	8.71e-23	TWAS
Type 3	RP11-259G18.3	Lung	17	46260605	46260606	9.97204	2.02e-23	TWAS
Type 3	RP11-259G18.1	Adipose_Subcutaneous	17	46267036	46267037	9.402	5.35e-21	TWAS
Type 3	RP11-259G18.1	Adipose_Visceral_Omentum	17	46267036	46267037	9.57019	1.07e-21	TWAS
Type 3	RP11-259G18.1	Cells_Cultured_fibroblasts	17	46267036	46267037	9.551	1.28e-21	TWAS
Type 3	RP11-259G18.1	Skin_Sun_Exposed_Lower_leg	17	46267036	46267037	9.06	1.27e-19	TWAS
Type 3	RP11-259G18.1	Skin_Not_Sun_Exposed_Suprapubic	17	46267036	46267037	9.4	5.46e-21	TWAS
Type 3	RP11-259G18.1	Lung	17	46267036	46267037	8.96478	3.11e-19	TWAS
Type 3	LRRC37A	Adipose_Subcutaneous	17	46292732	46292733	6.73829	1.6e-11	TWAS
Type 3	LRRC37A	Skin_Sun_Exposed_Lower_leg	17	46292732	46292733	8.36	6.19e-17	TWAS
Type 3	LRRC37A	Skin_Not_Sun_Exposed_Suprapubic	17	46292732	46292733	9.78984	1.24e-22	TWAS
Type 3	ARL17B	Cells_Cultured_fibroblasts	17	46361796	46361797	5.75163	8.84e-09	TWAS
Type 3	ARL17B	Skin_Sun_Exposed_Lower_leg	17	46361796	46361797	11.9	1.74e-32	TWAS
Type 3	ARL17B	Skin_Not_Sun_Exposed_Suprapubic	17	46361796	46361797	8.23286	1.83e-16	TWAS
Type 3	NSFP1	Adipose_Subcutaneous	17	46372854	46372855	-6.69509	2.16e-11	TWAS
Type 3	NSFP1	Adipose_Visceral_Omentum	17	46372854	46372855	-5.6902	1.27e-08	TWAS
Type 3	NSFP1	Cells_Cultured_fibroblasts	17	46372854	46372855	-5.07271	3.92e-07	TWAS
Type 3	NSFP1	Skin_Sun_Exposed_Lower_leg	17	46372854	46372855	-7.47	7.74e-14	TWAS
Type 3	NSFP1	Lung	17	46372854	46372855	-5.35961	8.34e-08	TWAS
Type 3	LRRC37A2	Adipose_Subcutaneous	17	46511510	46511511	8.46247	2.62e-17	TWAS
Type 3	LRRC37A2	Adipose_Visceral_Omentum	17	46511510	46511511	10	1.52e-23	TWAS
Type 3	LRRC37A2	Cells_Cultured_fibroblasts	17	46511510	46511511	7.33346	2.24e-13	TWAS
Type 3	LRRC37A2	Skin_Sun_Exposed_Lower_leg	17	46511510	46511511	8.85	9.02e-19	TWAS
Type 3	LRRC37A2	Skin_Not_Sun_Exposed_Suprapubic	17	46511510	46511511	8.68793	3.69e-18	TWAS
Type 3	LRRC37A2	Lung	17	46511510	46511511	9.74739	1.89e-22	TWAS
Type 3	FAM215B	Lung	17	46562794	46562795	8.88089	6.63e-19	TWAS
Type 3	ARL17A	Adipose_Subcutaneous	17	46579681	46579682	7.24256	4.4e-13	TWAS
Type 3	ARL17A	Adipose_Visceral_Omentum	17	46579681	46579682	6.06504	1.32e-09	TWAS
Type 3	ARL17A	Cells_Cultured_fibroblasts	17	46579681	46579682	14.0407	8.78e-45	TWAS
Type 3	ARL17A	Skin_Sun_Exposed_Lower_leg	17	46579681	46579682	6.85	7.47e-12	TWAS
Type 3	ARL17A	Lung	17	46579681	46579682	5.11673	3.11e-07	TWAS
Type 3	NSF	Cells_Cultured_fibroblasts	17	46590668	46590669	6.26509	3.73e-10	TWAS
Type 3	NSF	Skin_Not_Sun_Exposed_Suprapubic	17	46590668	46590669	-6.72741	1.73e-11	TWAS
Type 3	WNT3	Lung	17	46833057	46833058	7.82275	5.17e-15	TWAS
Type 3	LRRC37A17P	Skin_Sun_Exposed_Lower_leg	17	47017192	47017193	-7.53	5.23e-14	TWAS
Type 3	LRRC37A17P	Skin_Not_Sun_Exposed_Suprapubic	17	47017192	47017193	-4.77642	1.78e-06	TWAS
Type 3	NPLOC4	Skin_Not_Sun_Exposed_Suprapubic	17	81637145	81637146	4.84111	1.29e-06	TWAS
Type 3	ZNF826P	Cells_Cultured_fibroblasts	19	20424968	20424969	4.74994	2.03e-06	TWAS
Type 3	TMEM91	Adipose_Subcutaneous	19	41350910	41350911	-6.87094	6.38e-12	TWAS
Type 3	TMEM91	Adipose_Visceral_Omentum	19	41350910	41350911	-5.99	2.07e-09	TWAS
Type 3	TMEM91	Cells_Cultured_fibroblasts	19	41350910	41350911	-7.07854	1.46e-12	TWAS
Type 3	TMEM91	Skin_Sun_Exposed_Lower_leg	19	41350910	41350911	-4.71763	2.39e-06	TWAS
Type 3	TMEM91	Skin_Not_Sun_Exposed_Suprapubic	19	41350910	41350911	-6.57446	4.88e-11	TWAS
Type 3	TMEM91	Lung	19	41350910	41350911	-7.0466	1.83e-12	TWAS
Type 3	EMILIN3	Adipose_Visceral_Omentum	20	41366826	41366827	5.58856	2.29e-08	TWAS
Type 3	EMILIN3	Cells_Cultured_fibroblasts	20	41366826	41366827	4.56885	4.9e-06	TWAS
Type 3	EMILIN3	Skin_Not_Sun_Exposed_Suprapubic	20	41366826	41366827	-4.87331	1.1e-06	TWAS
Type 3	CHD6	Cells_Cultured_fibroblasts	20	41618493	41618494	-5.646	1.64e-08	TWAS
Type 4	RP11-206L10.1	Adipose_Subcutaneous	1	663526	663527	6.16	7.07e-10	CONTENT
Type 4	RP11-206L10.1	Skin_Sun_Exposed_Lower_leg	1	663526	663527	6.26	3.97e-10	CONTENT
Type 4	RP5-1115A15.1	Adipose_Visceral_Omentum	1	8424644	8424645	4.59	4.41e-06	TWAS
Type 4	RP5-1115A15.1	Whole_Blood	1	8424644	8424645	4.59	4.43e-06	TWAS
Type 4	RP5-1115A15.1	Skin_Sun_Exposed_Lower_leg	1	8424644	8424645	4.591	4.41e-06	TWAS
Type 4	RP5-1115A15.1	Skin_Not_Sun_Exposed_Suprapubic	1	8424644	8424645	4.59	4.43e-06	TWAS
Type 4	RERE	Skin_Not_Sun_Exposed_Suprapubic	1	8817642	8817643	4.67684	2.91e-06	TWAS
Type 4	APITD1	Skin_Not_Sun_Exposed_Suprapubic	1	10430782	10430783	-4.62451	3.75e-06	TWAS
Type 4	DFFA	Adipose_Subcutaneous	1	10472525	10472526	-5.24819	1.54e-07	TWAS
Type 4	RP4-635E18.8	Adipose_Subcutaneous	1	11029658	11029659	-6.406	1.49e-10	TWAS
Type 4	RP4-635E18.8	Skin_Sun_Exposed_Lower_leg	1	11029658	11029659	-6.406	1.49e-10	TWAS
Type 4	RP4-635E18.8	Skin_Not_Sun_Exposed_Suprapubic	1	11029658	11029659	-6.406	1.49e-10	TWAS
Type 4	MASP2	Skin_Sun_Exposed_Lower_leg	1	11047232	11047233	-6.406	1.49e-10	TWAS
Type 4	MASP2	Skin_Not_Sun_Exposed_Suprapubic	1	11047232	11047233	-5.99631	2.02e-09	TWAS
Type 4	SRM	Skin_Sun_Exposed_Lower_leg	1	11060023	11060024	-6.23205	4.6e-10	TWAS
Type 4	RP4-635E18.7	Adipose_Subcutaneous	1	11068470	11068471	4.71	2.48e-06	TWAS
Type 4	RP4-635E18.7	Skin_Sun_Exposed_Lower_leg	1	11068470	11068471	5.05656	4.27e-07	TWAS
Type 4	TARDBP	Skin_Sun_Exposed_Lower_leg	1	11072413	11072414	6.33	2.49e-10	CONTENT
Type 4	EXOSC10	Adipose_Subcutaneous	1	11098155	11098156	-4.993	5.94e-07	TWAS
Type 4	EXOSC10	Adipose_Visceral_Omentum	1	11098155	11098156	-4.99	5.94e-07	TWAS
Type 4	MASP2	Adipose_Visceral_Omentum	1	11107289	11107290	-6.03	1.65e-09	CONTENT
Type 4	EXOSC10	Skin_Not_Sun_Exposed_Suprapubic	1	11158212	11158213	-5.57	2.54e-08	CONTENT
Type 4	MTOR	Adipose_Subcutaneous	1	11262506	11262507	-4.71	2.48e-06	TWAS
Type 4	STPG1	Adipose_Visceral_Omentum	1	24416933	24416934	4.51	6.42e-06	TWAS
Type 4	RCAN3	Adipose_Subcutaneous	1	24502350	24502351	-4.94579	7.58e-07	TWAS
Type 4	CLIC4	Adipose_Subcutaneous	1	24745356	24745357	-6.55106	5.71e-11	TWAS
Type 4	RP3-465N24.5	Skin_Not_Sun_Exposed_Suprapubic	1	25267135	25267136	4.91263	8.99e-07	TWAS
Type 4	RHD	Whole_Blood	1	25272392	25272393	4.75416	1.99e-06	TWAS
Type 4	RHD	Skin_Not_Sun_Exposed_Suprapubic	1	25272392	25272393	4.88055	1.06e-06	TWAS
Type 4	SDHDP6	Skin_Not_Sun_Exposed_Suprapubic	1	25294642	25294643	6.62399	3.5e-11	TWAS
Type 4	RHCE	Whole_Blood	1	25430191	25430192	-3.92	8.85e-05	TWAS
Type 4	RHCE	Whole_Blood	1	25756682	25756683	-6.63	3.34e-11	CONTENT
Type 4	TMEM57	Skin_Not_Sun_Exposed_Suprapubic	1	25757387	25757388	-6.97	3.14e-12	CONTENT
Type 4	TRIM63	Skin_Sun_Exposed_Lower_leg	1	26394926	26394927	5.46	4.75e-08	CONTENT
Type 4	CITED4	Adipose_Subcutaneous	1	40862365	40862366	-7.07	1.55e-12	TWAS
Type 4	CITED4	Whole_Blood	1	40862365	40862366	5.04347	4.57e-07	TWAS
Type 4	SLFNL1-AS1	Adipose_Visceral_Omentum	1	41014589	41014590	-5.2	1.96e-07	TWAS
Type 4	WDR3	Whole_Blood	1	117929719	117929720	5.02078	5.15e-07	TWAS
Type 4	SPAG17	Skin_Sun_Exposed_Lower_leg	1	118185222	118185223	-4.69926	2.61e-06	TWAS
Type 4	TBX15	Adipose_Subcutaneous	1	118989555	118989556	-6.66921	2.57e-11	TWAS
Type 4	TBX15	Adipose_Visceral_Omentum	1	118989555	118989556	-6.89	5.77e-12	TWAS
Type 4	ZNF697	Whole_Blood	1	119647772	119647773	-5.34632	8.98e-08	TWAS
Type 4	CH17-472G23.2	Adipose_Visceral_Omentum	1	120341870	120341871	5.76	8.39e-09	TWAS
Type 4	RP11-403I13.8	Adipose_Subcutaneous	1	145216057	145216058	5.01323	5.35e-07	TWAS
Type 4	CRCT1	Skin_Sun_Exposed_Lower_leg	1	152514501	152514502	-5.467	4.58e-08	TWAS
Type 4	PBX1	Whole_Blood	1	164555583	164555584	-4.947	7.54e-07	TWAS
Type 4	C1orf112	Skin_Sun_Exposed_Lower_leg	1	169662006	169662007	4.99702	5.82e-07	TWAS
Type 4	SCYL3	Adipose_Visceral_Omentum	1	169894266	169894267	5.97	2.36e-09	TWAS
Type 4	SCYL3	Skin_Sun_Exposed_Lower_leg	1	169894266	169894267	5.79287	6.92e-09	TWAS
Type 4	GORAB	Skin_Sun_Exposed_Lower_leg	1	170501269	170501270	-6.29	3.14e-10	CONTENT
Type 4	GORAB	Adipose_Subcutaneous	1	170532128	170532129	-9.3176	1.19e-20	TWAS
Type 4	GORAB	Adipose_Visceral_Omentum	1	170532128	170532129	-12.7	4.73e-37	TWAS
Type 4	GORAB	Skin_Sun_Exposed_Lower_leg	1	170532128	170532129	-3.31792	0.000907	TWAS
Type 4	GORAB	Skin_Not_Sun_Exposed_Suprapubic	1	170532128	170532129	-13.1533	1.63e-39	TWAS
Type 4	SUPT7L	Adipose_Subcutaneous	2	27663469	27663470	-4.64369	3.42e-06	TWAS
Type 4	CTC-336P14.1	Whole_Blood	2	32013060	32013061	5.99	2.1e-09	TWAS
Type 4	AL133243.1	Adipose_Subcutaneous	2	32521926	32521927	-5.118	3.09e-07	TWAS
Type 4	BIRC6	Skin_Sun_Exposed_Lower_leg	2	32582095	32582096	8.79	1.53e-18	CONTENT
Type 4	LINC01126	Whole_Blood	2	43227209	43227210	4.8	1.59e-06	TWAS
Type 4	LINC01126	Skin_Not_Sun_Exposed_Suprapubic	2	43227209	43227210	-6.21327	5.19e-10	TWAS
Type 4	AC010883.5	Adipose_Subcutaneous	2	43229572	43229573	-5.36352	8.16e-08	TWAS
Type 4	AC010883.5	Whole_Blood	2	43229572	43229573	-4.92638	8.38e-07	TWAS
Type 4	AC010883.5	Skin_Sun_Exposed_Lower_leg	2	43229572	43229573	-4.582	4.61e-06	TWAS
Type 4	AC010883.5	Skin_Not_Sun_Exposed_Suprapubic	2	43229572	43229573	-5.55824	2.73e-08	TWAS
Type 4	THADA	Adipose_Subcutaneous	2	43596045	43596046	6.51236	7.4e-11	TWAS
Type 4	EFEMP1	Skin_Not_Sun_Exposed_Suprapubic	2	55924138	55924139	-4.60428	4.14e-06	TWAS
Type 4	AC078941.1	Adipose_Visceral_Omentum	2	67215318	67215319	-5.38812	7.12e-08	TWAS
Type 4	AC078941.1	Skin_Sun_Exposed_Lower_leg	2	67215318	67215319	-7.13372	9.77e-13	TWAS
Type 4	AC078941.1	Skin_Not_Sun_Exposed_Suprapubic	2	67215318	67215319	-6.75665	1.41e-11	TWAS
Type 4	ETAA1	Adipose_Subcutaneous	2	67397318	67397319	1.06495	0.287	TWAS
Type 4	ETAA1	Adipose_Visceral_Omentum	2	67397318	67397319	3.97941	6.91e-05	TWAS
Type 4	ETAA1	Skin_Sun_Exposed_Lower_leg	2	67397318	67397319	2.49314	0.0127	TWAS
Type 4	ETAA1	Adipose_Subcutaneous	2	67624450	67624451	5.73	1.03e-08	CONTENT
Type 4	ETAA1	Adipose_Visceral_Omentum	2	67624450	67624451	5.9	3.74e-09	CONTENT
Type 4	ETAA1	Skin_Sun_Exposed_Lower_leg	2	67624450	67624451	5.87	4.34e-09	CONTENT
Type 4	SP5	Skin_Sun_Exposed_Lower_leg	2	170715350	170715351	-6.441	1.19e-10	TWAS
Type 4	HOXD3	Adipose_Subcutaneous	2	176136611	176136612	5.69304	1.25e-08	TWAS
Type 4	HOXD3	Skin_Sun_Exposed_Lower_leg	2	176136611	176136612	5.922	3.18e-09	TWAS
Type 4	HOXD3	Skin_Not_Sun_Exposed_Suprapubic	2	176136611	176136612	3.5737	0.000352	TWAS
Type 4	HAGLROS	Adipose_Subcutaneous	2	176178424	176178425	-5.80672	6.37e-09	TWAS
Type 4	HAGLROS	Adipose_Visceral_Omentum	2	176178424	176178425	-5.9307	3.02e-09	TWAS
Type 4	HOXD1	Adipose_Subcutaneous	2	176188578	176188579	5.051	4.4e-07	TWAS
Type 4	HOXD1	Skin_Sun_Exposed_Lower_leg	2	176188578	176188579	5.44745	5.11e-08	TWAS
Type 4	HOXD3	Adipose_Visceral_Omentum	2	177001339	177001340	5.89	3.96e-09	CONTENT
Type 4	HOXD3	Skin_Not_Sun_Exposed_Suprapubic	2	177001339	177001340	7.45	9.64e-14	CONTENT
Type 4	AC009336.24	Adipose_Subcutaneous	2	177043152	177043153	-5.76	8.56e-09	CONTENT
Type 4	AC009336.24	Adipose_Visceral_Omentum	2	177043152	177043153	-5.51	3.61e-08	CONTENT
Type 4	HDAC4	Skin_Not_Sun_Exposed_Suprapubic	2	239401010	239401011	0.694811	0.487	TWAS
Type 4	HDAC4	Skin_Not_Sun_Exposed_Suprapubic	2	240322704	240322705	-5.44	5.23e-08	CONTENT
Type 4	HDLBP	Whole_Blood	2	241317060	241317061	-4.904	9.39e-07	TWAS
Type 4	RP11-169K17.3	Skin_Sun_Exposed_Lower_leg	3	11611601	11611602	6.201	5.61e-10	TWAS
Type 4	CTNNB1	Adipose_Subcutaneous	3	41194836	41194837	-5.25877	1.45e-07	TWAS
Type 4	CTNNB1	Whole_Blood	3	41194836	41194837	5.84	5.22e-09	TWAS
Type 4	ZBTB20-AS1	Whole_Blood	3	114351878	114351879	-4.754	1.99e-06	TWAS
Type 4	POGLUT1	Skin_Sun_Exposed_Lower_leg	3	119468937	119468938	4.6822	2.84e-06	TWAS
Type 4	POGLUT1	Skin_Not_Sun_Exposed_Suprapubic	3	119468937	119468938	4.69798	2.63e-06	TWAS
Type 4	CHCHD6	Skin_Sun_Exposed_Lower_leg	3	126704219	126704220	-5.64391	1.66e-08	TWAS
Type 4	PLXNA1	Adipose_Subcutaneous	3	126988593	126988594	-5.15402	2.55e-07	TWAS
Type 4	PLXNA1	Adipose_Visceral_Omentum	3	126988593	126988594	-5.527	3.26e-08	TWAS
Type 4	PPP2R3A	Adipose_Subcutaneous	3	135965672	135965673	-5.429	5.67e-08	TWAS
Type 4	PPP2R3A	Adipose_Visceral_Omentum	3	135965672	135965673	-5.264	1.41e-07	TWAS
Type 4	ARMC8	Adipose_Subcutaneous	3	137906108	137906109	7.6	2.86e-14	CONTENT
Type 4	ARMC8	Adipose_Visceral_Omentum	3	137906108	137906109	6.07	1.25e-09	CONTENT
Type 4	CEP70	Skin_Sun_Exposed_Lower_leg	3	138313379	138313380	12.1	8.9e-34	CONTENT
Type 4	CEP70	Skin_Sun_Exposed_Lower_leg	3	138594537	138594538	-0.61678	0.537	TWAS
Type 4	PIK3CB	Skin_Sun_Exposed_Lower_leg	3	138834937	138834938	7.37344	1.66e-13	TWAS
Type 4	MRPS22	Adipose_Subcutaneous	3	139110403	139110404	-5.406	6.44e-08	TWAS
Type 4	RP11-219D15.3	Adipose_Subcutaneous	3	139349326	139349327	-5.406	6.44e-08	TWAS
Type 4	RP11-219D15.3	Skin_Sun_Exposed_Lower_leg	3	139349326	139349327	-6.133	8.62e-10	TWAS
Type 4	RP11-219D15.3	Skin_Not_Sun_Exposed_Suprapubic	3	139349326	139349327	-5.385	7.24e-08	TWAS
Type 4	RBP2	Skin_Not_Sun_Exposed_Suprapubic	3	139480746	139480747	-4.63927	3.5e-06	TWAS
Type 4	CLSTN2	Adipose_Visceral_Omentum	3	139654026	139654027	-6.58	4.82e-11	CONTENT
Type 4	CLSTN2	Adipose_Visceral_Omentum	3	139935184	139935185	-1.264	0.206	TWAS
Type 4	ZBTB38	Adipose_Subcutaneous	3	141324212	141324213	7.388	1.49e-13	TWAS
Type 4	ZBTB38	Whole_Blood	3	141324212	141324213	8.44848	2.95e-17	TWAS
Type 4	ZBTB38	Skin_Sun_Exposed_Lower_leg	3	141324212	141324213	-8.28005	1.23e-16	TWAS
Type 4	ZBTB38	Skin_Not_Sun_Exposed_Suprapubic	3	141324212	141324213	-7.94665	1.92e-15	TWAS
Type 4	AADAC	Adipose_Subcutaneous	3	151814036	151814037	6.004	1.93e-09	TWAS
Type 4	AADAC	Adipose_Visceral_Omentum	3	151814036	151814037	5.72398	1.04e-08	TWAS
Type 4	SUCNR1	Whole_Blood	3	151873642	151873643	-4.83263	1.35e-06	TWAS
Type 4	CPEB2	Whole_Blood	4	15002673	15002674	-4.872	1.1e-06	TWAS
Type 4	CWH43	Skin_Sun_Exposed_Lower_leg	4	48986246	48986247	6.68138	2.37e-11	TWAS
Type 4	PRDM8	Adipose_Visceral_Omentum	4	80183878	80183879	-5.64	1.7e-08	TWAS
Type 4	AIMP1	Adipose_Subcutaneous	4	107236700	107236701	5.84	5.28e-09	CONTENT
Type 4	KIAA0922	Adipose_Visceral_Omentum	4	153466345	153466346	-4.86961	1.12e-06	TWAS
Type 4	GIN1	Adipose_Subcutaneous	5	103120147	103120148	4.679	2.88e-06	TWAS
Type 4	GIN1	Skin_Sun_Exposed_Lower_leg	5	103120147	103120148	4.697	2.64e-06	TWAS
Type 4	PPIP5K2	Whole_Blood	5	103120151	103120152	-5.17124	2.33e-07	TWAS
Type 4	SNX2	Adipose_Subcutaneous	5	122774995	122774996	5.45247	4.97e-08	TWAS
Type 4	CTB-36H16.2	Adipose_Subcutaneous	5	122832355	122832356	5.27044	1.36e-07	TWAS
Type 4	CTB-36H16.2	Adipose_Visceral_Omentum	5	122832355	122832356	5.08202	3.73e-07	TWAS
Type 4	CTB-36H16.2	Skin_Not_Sun_Exposed_Suprapubic	5	122832355	122832356	-4.653	3.27e-06	TWAS
Type 4	AC106786.1	Adipose_Visceral_Omentum	5	123087938	123087939	-5.10898	3.24e-07	TWAS
Type 4	HSPA4	Whole_Blood	5	133051961	133051962	-4.616	3.91e-06	TWAS
Type 4	RP11-175K6.1	Adipose_Subcutaneous	5	159100482	159100483	4.889	1.01e-06	TWAS
Type 4	RP11-175K6.1	Skin_Sun_Exposed_Lower_leg	5	159100482	159100483	5.437	5.42e-08	TWAS
Type 4	SH3PXD2B	Skin_Not_Sun_Exposed_Suprapubic	5	171881526	171881527	6.12	9.22e-10	CONTENT
Type 4	SH3PXD2B	Adipose_Subcutaneous	5	172454522	172454523	6.10565	1.02e-09	TWAS
Type 4	SH3PXD2B	Adipose_Visceral_Omentum	5	172454522	172454523	6.599	4.14e-11	TWAS
Type 4	SH3PXD2B	Skin_Sun_Exposed_Lower_leg	5	172454522	172454523	5.31698	1.06e-07	TWAS
Type 4	IRF4	Adipose_Subcutaneous	6	391738	391739	-1.90408	0.0569	TWAS
Type 4	IRF4	Whole_Blood	6	391738	391739	-16.758	4.95e-63	TWAS
Type 4	IRF4	Adipose_Subcutaneous	6	391738	391739	-15.9	1.08e-56	CONTENT
Type 4	IRF4	Adipose_Visceral_Omentum	6	391738	391739	-16.3	7.13e-60	CONTENT
Type 4	IRF4	Skin_Not_Sun_Exposed_Suprapubic	6	391738	391739	-13.4	3.71e-41	CONTENT
Type 4	IRF4	Skin_Sun_Exposed_Lower_leg	6	391738	391739	14.9	6.38e-50	CONTENT
Type 4	DSP	Adipose_Visceral_Omentum	6	7541574	7541575	4.62333	3.78e-06	TWAS
Type 4	ZFAND3	Adipose_Subcutaneous	6	37819498	37819499	4.98	6.36e-07	TWAS
Type 4	SUPT3H	Adipose_Visceral_Omentum	6	45377952	45377953	-5.10686	3.28e-07	TWAS
Type 4	ATG5	Whole_Blood	6	106773665	106773666	5.92	3.19e-09	CONTENT
Type 4	CENPW	Adipose_Subcutaneous	6	126340173	126340174	-10.7969	3.56e-27	TWAS
Type 4	CENPW	Whole_Blood	6	126340173	126340174	-10.0017	1.5e-23	TWAS
Type 4	EPB41L2	Whole_Blood	6	131063321	131063322	-6.12723	8.94e-10	TWAS
Type 4	RP11-302L19.3	Adipose_Visceral_Omentum	6	170178680	170178681	-4.33625	1.45e-05	TWAS
Type 4	RP11-302L19.3	Adipose_Visceral_Omentum	6	170493904	170493905	-5.53	3.27e-08	CONTENT
Type 4	TWIST1	Adipose_Subcutaneous	7	19157294	19157295	-15.1	2.12e-51	CONTENT
Type 4	AC011294.3	Skin_Not_Sun_Exposed_Suprapubic	7	46759850	46759851	4.62527	3.74e-06	TWAS
Type 4	GS1-124K5.12	Adipose_Subcutaneous	7	66057372	66057373	5.37	7.92e-08	CONTENT
Type 4	GS1-124K5.12	Adipose_Visceral_Omentum	7	66057372	66057373	5.61	2.06e-08	CONTENT
Type 4	GS1-124K5.12	Skin_Not_Sun_Exposed_Suprapubic	7	66057372	66057373	5.43	5.5e-08	CONTENT
Type 4	GS1-124K5.12	Skin_Sun_Exposed_Lower_leg	7	66057372	66057373	5.68	1.38e-08	CONTENT
Type 4	GS1-124K5.12	Whole_Blood	7	66057372	66057373	6.15	7.65e-10	CONTENT
Type 4	MKLN1-AS2	Adipose_Subcutaneous	7	131012980	131012981	5.76	8.64e-09	CONTENT
Type 4	MKLN1-AS2	Adipose_Visceral_Omentum	7	131012980	131012981	5.59	2.21e-08	CONTENT
Type 4	MKLN1-AS2	Skin_Not_Sun_Exposed_Suprapubic	7	131012980	131012981	5.79	7.03e-09	CONTENT
Type 4	MKLN1-AS2	Skin_Sun_Exposed_Lower_leg	7	131012980	131012981	5.52	3.43e-08	CONTENT
Type 4	MKLN1-AS	Adipose_Subcutaneous	7	131328221	131328222	5.555	2.78e-08	TWAS
Type 4	MKLN1-AS	Adipose_Visceral_Omentum	7	131328221	131328222	5.55397	2.79e-08	TWAS
Type 4	MKLN1-AS	Skin_Sun_Exposed_Lower_leg	7	131328221	131328222	5.477	4.33e-08	TWAS
Type 4	MKLN1-AS	Skin_Not_Sun_Exposed_Suprapubic	7	131328221	131328222	5.477	4.33e-08	TWAS
Type 4	KDM7A	Whole_Blood	7	140177034	140177035	-4.777	1.78e-06	TWAS
Type 4	TMEM178B	Skin_Sun_Exposed_Lower_leg	7	141074231	141074232	-4.659	3.18e-06	TWAS
Type 4	TMEM178B	Skin_Not_Sun_Exposed_Suprapubic	7	141074231	141074232	-4.659	3.18e-06	TWAS
Type 4	POMK	Skin_Sun_Exposed_Lower_leg	8	42948657	42948658	-5.32621	1e-07	CONTENT
Type 4	RGS22	Adipose_Visceral_Omentum	8	100131267	100131268	-4.866	1.14e-06	TWAS
Type 4	EIF3E	Adipose_Visceral_Omentum	8	108435332	108435333	5.719	1.07e-08	TWAS
Type 4	EIF3E	Adipose_Subcutaneous	8	109447561	109447562	6.33519	2.37e-10	CONTENT
Type 4	MPDZ	Adipose_Subcutaneous	9	13279589	13279590	6.43835	1.21e-10	TWAS
Type 4	MPDZ	Adipose_Visceral_Omentum	9	13279589	13279590	4.66039	3.16e-06	TWAS
Type 4	MPDZ	Skin_Sun_Exposed_Lower_leg	9	13279589	13279590	6.76364	1.35e-11	TWAS
Type 4	MPDZ	Skin_Not_Sun_Exposed_Suprapubic	9	13279589	13279590	6.87856	6.05e-12	TWAS
Type 4	SHB	Skin_Sun_Exposed_Lower_leg	9	38069210	38069211	-5.40546	6.46e-08	TWAS
Type 4	LAMC3	Skin_Sun_Exposed_Lower_leg	9	131009081	131009082	4.78603	1.7e-06	TWAS
Type 4	RP13-39P12.3	Adipose_Subcutaneous	10	77782865	77782866	-5.4009	6.63e-08	TWAS
Type 4	RP11-126H7.4	Skin_Not_Sun_Exposed_Suprapubic	10	77866874	77866875	4.90639	9.28e-07	TWAS
Type 4	DLG5	Adipose_Subcutaneous	10	77926525	77926526	-5.41396	6.16e-08	TWAS
Type 4	DLG5	Adipose_Visceral_Omentum	10	77926525	77926526	-5.44534	5.17e-08	TWAS
Type 4	DLG5	Whole_Blood	10	77926525	77926526	-5.38	7.53e-08	TWAS
Type 4	DLG5	Skin_Sun_Exposed_Lower_leg	10	77926525	77926526	-5.202	1.97e-07	TWAS
Type 4	DLG5	Skin_Not_Sun_Exposed_Suprapubic	10	77926525	77926526	-5.30099	1.15e-07	TWAS
Type 4	ZCCHC24	Skin_Sun_Exposed_Lower_leg	10	79445626	79445627	-4.618	3.87e-06	TWAS
Type 4	FAM53B	Skin_Not_Sun_Exposed_Suprapubic	10	124744268	124744269	-10.24	1.31e-24	TWAS
Type 4	METTL10	Adipose_Subcutaneous	10	124791869	124791870	-5.18071	2.21e-07	TWAS
Type 4	METTL10	Adipose_Visceral_Omentum	10	124791869	124791870	-4.548	5.42e-06	TWAS
Type 4	MTCH2	Adipose_Visceral_Omentum	11	47664174	47664175	9.41	4.92e-21	CONTENT
Type 4	ZDHHC5	Skin_Sun_Exposed_Lower_leg	11	57667746	57667747	-4.83623	1.32e-06	TWAS
Type 4	ZDHHC5	Skin_Not_Sun_Exposed_Suprapubic	11	57667746	57667747	-6.18409	6.25e-10	TWAS
Type 4	TMEM258	Adipose_Visceral_Omentum	11	61560107	61560108	5.31	1.09e-07	CONTENT
Type 4	TMEM258	Skin_Not_Sun_Exposed_Suprapubic	11	61560107	61560108	5.46	4.82e-08	CONTENT
Type 4	FADS1	Adipose_Visceral_Omentum	11	61596789	61596790	-6.04	1.58e-09	CONTENT
Type 4	TMEM258	Adipose_Subcutaneous	11	61792635	61792636	6.15836	7.35e-10	TWAS
Type 4	TMEM258	Adipose_Visceral_Omentum	11	61792635	61792636	4.04274	5.28e-05	TWAS
Type 4	TMEM258	Whole_Blood	11	61792635	61792636	6.05175	1.43e-09	TWAS
Type 4	TMEM258	Skin_Sun_Exposed_Lower_leg	11	61792635	61792636	6.32006	2.61e-10	TWAS
Type 4	FEN1	Adipose_Subcutaneous	11	61792802	61792803	-5.79129	6.98e-09	TWAS
Type 4	FADS2	Adipose_Visceral_Omentum	11	61816255	61816256	4.543	5.55e-06	TWAS
Type 4	FADS2	Whole_Blood	11	61816255	61816256	4.71461	2.42e-06	TWAS
Type 4	FADS1	Adipose_Subcutaneous	11	61829317	61829318	-6.26599	3.7e-10	TWAS
Type 4	FADS1	Whole_Blood	11	61829317	61829318	6.44724	1.14e-10	TWAS
Type 4	FADS1	Skin_Sun_Exposed_Lower_leg	11	61829317	61829318	-5.4514	5e-08	TWAS
Type 4	MYEOV	Adipose_Subcutaneous	11	69294137	69294138	6.15526	7.5e-10	TWAS
Type 4	MYEOV	Adipose_Visceral_Omentum	11	69294137	69294138	5.50357	3.72e-08	TWAS
Type 4	LRP6	Skin_Sun_Exposed_Lower_leg	12	12267011	12267012	5.56077	2.69e-08	TWAS
Type 4	LRP6	Skin_Not_Sun_Exposed_Suprapubic	12	12267011	12267012	6.12161	9.26e-10	TWAS
Type 4	FAR2	Adipose_Subcutaneous	12	29149102	29149103	-5.594	2.22e-08	TWAS
Type 4	FAR2	Adipose_Visceral_Omentum	12	29149102	29149103	-5.594	2.22e-08	TWAS
Type 4	RP4-605O3.4	Skin_Not_Sun_Exposed_Suprapubic	12	50123363	50123364	4.819	1.44e-06	TWAS
Type 4	DIP2B	Whole_Blood	12	50505106	50505107	-5.3509	8.75e-08	TWAS
Type 4	ATF1	Adipose_Subcutaneous	12	50763709	50763710	-5.533	3.15e-08	TWAS
Type 4	ATF1	Adipose_Visceral_Omentum	12	50763709	50763710	-5.547	2.91e-08	TWAS
Type 4	ATF1	Whole_Blood	12	50763709	50763710	5.4431	5.24e-08	TWAS
Type 4	ATF1	Skin_Sun_Exposed_Lower_leg	12	50763709	50763710	-5.14895	2.62e-07	TWAS
Type 4	ATF1	Skin_Not_Sun_Exposed_Suprapubic	12	50763709	50763710	-4.58589	4.52e-06	TWAS
Type 4	METTL7A	Skin_Sun_Exposed_Lower_leg	12	50923471	50923472	4.81969	1.44e-06	TWAS
Type 4	KRT71	Skin_Sun_Exposed_Lower_leg	12	52553146	52553147	-5.848	4.98e-09	TWAS
Type 4	CBX5	Skin_Not_Sun_Exposed_Suprapubic	12	54280132	54280133	-4.732	2.22e-06	TWAS
Type 4	PSMA3-AS1	Skin_Not_Sun_Exposed_Suprapubic	14	58295810	58295811	6.6756	2.46e-11	TWAS
Type 4	CEP170B	Adipose_Subcutaneous	14	104865279	104865280	4.88386	1.04e-06	TWAS
Type 4	SMAD3	Adipose_Subcutaneous	15	67065844	67065845	-5.55038	2.85e-08	TWAS
Type 4	CTSH	Adipose_Subcutaneous	15	78949573	78949574	-4.70261	2.57e-06	TWAS
Type 4	CTSH	Adipose_Visceral_Omentum	15	78949573	78949574	-5.09483	3.49e-07	TWAS
Type 4	ZNF774	Adipose_Visceral_Omentum	15	90352244	90352245	4.54402	5.52e-06	TWAS
Type 4	IQGAP1	Adipose_Subcutaneous	15	90388217	90388218	5.11436	3.15e-07	TWAS
Type 4	IQGAP1	Skin_Sun_Exposed_Lower_leg	15	90388217	90388218	7.34703	2.03e-13	TWAS
Type 4	IQGAP1	Skin_Not_Sun_Exposed_Suprapubic	15	90388217	90388218	7.60142	2.93e-14	TWAS
Type 4	CRTC3	Skin_Sun_Exposed_Lower_leg	15	90529924	90529925	7.798	6.29e-15	TWAS
Type 4	PRC1	Skin_Sun_Exposed_Lower_leg	15	90995628	90995629	-7.477	7.6e-14	TWAS
Type 4	SNHG9	Adipose_Visceral_Omentum	16	1964958	1964959	4.53348	5.8e-06	TWAS
Type 4	SNHG9	Skin_Not_Sun_Exposed_Suprapubic	16	1964958	1964959	4.86981	1.12e-06	TWAS
Type 4	MKL2	Skin_Sun_Exposed_Lower_leg	16	14071320	14071321	-7.0088	2.4e-12	TWAS
Type 4	DYNC1LI2	Skin_Not_Sun_Exposed_Suprapubic	16	66751750	66751751	-4.57	4.88e-06	TWAS
Type 4	C16orf70	Whole_Blood	16	67109957	67109958	4.9055	9.32e-07	TWAS
Type 4	E2F4	Adipose_Subcutaneous	16	67192168	67192169	6.533	6.45e-11	TWAS
Type 4	ELMO3	Skin_Sun_Exposed_Lower_leg	16	67199110	67199111	-4.69114	2.72e-06	TWAS
Type 4	E2F4	Skin_Not_Sun_Exposed_Suprapubic	16	67226071	67226072	-6.29621	3.05e-10	CONTENT
Type 4	KCTD19	Adipose_Subcutaneous	16	67326762	67326763	7.74141	9.83e-15	TWAS
Type 4	LRRC36	Adipose_Subcutaneous	16	67326797	67326798	8.00451	1.2e-15	TWAS
Type 4	LRRC36	Adipose_Visceral_Omentum	16	67326797	67326798	8.10378	5.33e-16	TWAS
Type 4	RP11-297D21.2	Skin_Not_Sun_Exposed_Suprapubic	16	67431005	67431006	-5.1217	3.03e-07	TWAS
Type 4	ATP6V0D1	Adipose_Subcutaneous	16	67481236	67481237	-0.387	0.699	TWAS
Type 4	ATP6V0D1	Whole_Blood	16	67481236	67481237	-7.9088	2.6e-15	TWAS
Type 4	ATP6V0D1	Skin_Sun_Exposed_Lower_leg	16	67481236	67481237	-1.586	0.113	TWAS
Type 4	ATP6V0D1	Skin_Not_Sun_Exposed_Suprapubic	16	67481236	67481237	-5.53126	3.18e-08	TWAS
Type 4	ATP6V0D1	Adipose_Subcutaneous	16	67515139	67515140	-5.52437	3.31e-08	CONTENT
Type 4	ATP6V0D1	Skin_Sun_Exposed_Lower_leg	16	67515139	67515140	-5.55067	2.85e-08	CONTENT
Type 4	C16orf86	Adipose_Subcutaneous	16	67666815	67666816	-6.88965	5.59e-12	TWAS
Type 4	C16orf86	Adipose_Visceral_Omentum	16	67666815	67666816	-6.533	6.45e-11	TWAS
Type 4	C16orf86	Whole_Blood	16	67666815	67666816	-7.5015	6.31e-14	TWAS
Type 4	C16orf86	Skin_Sun_Exposed_Lower_leg	16	67666815	67666816	-5.58931	2.28e-08	TWAS
Type 4	C16orf86	Skin_Not_Sun_Exposed_Suprapubic	16	67666815	67666816	-7.876	3.38e-15	TWAS
Type 4	RANBP10	Adipose_Subcutaneous	16	67806651	67806652	-6.42028	1.36e-10	TWAS
Type 4	RANBP10	Adipose_Visceral_Omentum	16	67806651	67806652	-6.755	1.43e-11	TWAS
Type 4	RANBP10	Skin_Not_Sun_Exposed_Suprapubic	16	67806651	67806652	-6.66838	2.59e-11	TWAS
Type 4	RANBP10	Skin_Sun_Exposed_Lower_leg	16	67840554	67840555	-6.32868	2.47e-10	CONTENT
Type 4	EDC4	Whole_Blood	16	67873022	67873023	5.2098	1.89e-07	TWAS
Type 4	CTRL	Adipose_Subcutaneous	16	67932413	67932414	6.533	6.45e-11	TWAS
Type 4	PSMB10	Skin_Not_Sun_Exposed_Suprapubic	16	67937086	67937087	4.81491	1.47e-06	TWAS
Type 4	DUS2	Whole_Blood	16	67987760	67987761	4.9761	6.49e-07	TWAS
Type 4	PLA2G15	Whole_Blood	16	68245303	68245304	5.6368	1.73e-08	TWAS
Type 4	RP11-96D1.10	Skin_Sun_Exposed_Lower_leg	16	68258615	68258616	-5.52093	3.37e-08	CONTENT
Type 4	ADAMTS18	Adipose_Subcutaneous	16	77435113	77435114	5.045	4.54e-07	TWAS
Type 4	DBNDD1	Adipose_Subcutaneous	16	90020042	90020043	-4.3064	1.66e-05	TWAS
Type 4	DBNDD1	Adipose_Subcutaneous	16	90086450	90086451	-5.49097	4e-08	CONTENT
Type 4	SRR	Adipose_Subcutaneous	17	2303382	2303383	-6.84237	7.79e-12	TWAS
Type 4	SRR	Adipose_Visceral_Omentum	17	2303382	2303383	-6.771	1.28e-11	TWAS
Type 4	SRR	Whole_Blood	17	2303382	2303383	-5.53488	3.11e-08	TWAS
Type 4	SRR	Skin_Sun_Exposed_Lower_leg	17	2303382	2303383	-7.14594	8.94e-13	TWAS
Type 4	SRR	Skin_Not_Sun_Exposed_Suprapubic	17	2303382	2303383	-6.67	2.51e-11	TWAS
Type 4	SMG6	Skin_Sun_Exposed_Lower_leg	17	2303702	2303703	5.219	1.8e-07	TWAS
Type 4	C1QL1	Adipose_Visceral_Omentum	17	43045438	43045439	-6.15	7.77e-10	CONTENT
Type 4	CTD-2020K17.1	Adipose_Subcutaneous	17	43299154	43299155	-5.82	6.01e-09	CONTENT
Type 4	CTB-39G8.3	Skin_Sun_Exposed_Lower_leg	17	43474390	43474391	7.8	6.22e-15	CONTENT
Type 4	CRHR1-IT1	Skin_Not_Sun_Exposed_Suprapubic	17	43697693	43697694	16.4	1.35e-60	CONTENT
Type 4	CRHR1-IT1	Skin_Sun_Exposed_Lower_leg	17	43697693	43697694	16.7	1.01e-62	CONTENT
Type 4	RP11-669E14.6	Skin_Sun_Exposed_Lower_leg	17	44112678	44112679	-13.5	1.43e-41	CONTENT
Type 4	NSF	Adipose_Subcutaneous	17	44668034	44668035	-7.84	4.54e-15	CONTENT
Type 4	NSF	Skin_Sun_Exposed_Lower_leg	17	44668034	44668035	-9.15	5.61e-20	CONTENT
Type 4	RPS7P11	Skin_Not_Sun_Exposed_Suprapubic	17	44799532	44799533	-23.9	7.85e-126	CONTENT
Type 4	RPS7P11	Skin_Sun_Exposed_Lower_leg	17	44799532	44799533	-20.5	1.18e-93	CONTENT
Type 4	LRRC37A17P	Adipose_Subcutaneous	17	45094558	45094559	-9.72	2.59e-22	CONTENT
Type 4	LRRC37A17P	Adipose_Visceral_Omentum	17	45094558	45094559	-9.79	1.25e-22	CONTENT
Type 4	CTD-2020K17.3	Skin_Not_Sun_Exposed_Suprapubic	17	45241733	45241734	4.89	9.9e-07	TWAS
Type 4	MYL4	Adipose_Visceral_Omentum	17	45277811	45277812	5.94	2.82e-09	CONTENT
Type 4	CTB-39G8.3	Skin_Not_Sun_Exposed_Suprapubic	17	45397024	45397025	13.2	6.33e-40	TWAS
Type 4	ARHGAP27	Adipose_Subcutaneous	17	45434420	45434421	-14.4876	1.45e-47	TWAS
Type 4	ARHGAP27	Skin_Sun_Exposed_Lower_leg	17	45434420	45434421	14.936	1.92e-50	TWAS
Type 4	ARHGAP27	Skin_Not_Sun_Exposed_Suprapubic	17	45434420	45434421	16.4	1.96e-60	TWAS
Type 4	PLEKHM1	Adipose_Subcutaneous	17	45490748	45490749	14.936	1.92e-50	TWAS
Type 4	PLEKHM1	Adipose_Visceral_Omentum	17	45490748	45490749	16.8402	1.24e-63	TWAS
Type 4	PLEKHM1	Whole_Blood	17	45490748	45490749	-15.2054	3.25e-52	TWAS
Type 4	RP11-798G7.8	Adipose_Subcutaneous	17	45531576	45531577	14.2401	5.16e-46	TWAS
Type 4	RP11-798G7.8	Adipose_Visceral_Omentum	17	45531576	45531577	13.21	7.68e-40	TWAS
Type 4	RP11-798G7.8	Whole_Blood	17	45531576	45531577	4.66614	3.07e-06	TWAS
Type 4	RP11-798G7.8	Skin_Not_Sun_Exposed_Suprapubic	17	45531576	45531577	16.8	1.95e-63	TWAS
Type 4	RP11-798G7.6	Skin_Sun_Exposed_Lower_leg	17	45545803	45545804	-16.813	1.96e-63	TWAS
Type 4	LRRC37A4P	Adipose_Subcutaneous	17	45550334	45550335	-16.821	1.71e-63	TWAS
Type 4	LRRC37A4P	Adipose_Visceral_Omentum	17	45550334	45550335	-15.6794	2.09e-55	TWAS
Type 4	LRRC37A4P	Whole_Blood	17	45550334	45550335	-16.715	1.02e-62	TWAS
Type 4	LRRC37A4P	Skin_Sun_Exposed_Lower_leg	17	45550334	45550335	-16.6362	3.81e-62	TWAS
Type 4	LRRC37A4P	Skin_Not_Sun_Exposed_Suprapubic	17	45550334	45550335	-16.8	3.03e-63	TWAS
Type 4	DND1P1	Adipose_Subcutaneous	17	45585870	45585871	16.8149	1.9e-63	TWAS
Type 4	DND1P1	Adipose_Visceral_Omentum	17	45585870	45585871	16.8384	1.28e-63	TWAS
Type 4	DND1P1	Whole_Blood	17	45585870	45585871	16.813	1.96e-63	TWAS
Type 4	DND1P1	Skin_Sun_Exposed_Lower_leg	17	45585870	45585871	16.813	1.96e-63	TWAS
Type 4	DND1P1	Skin_Not_Sun_Exposed_Suprapubic	17	45585870	45585871	16.8	1.94e-63	TWAS
Type 4	RP11-707O23.1	Adipose_Subcutaneous	17	45592620	45592621	16.813	1.96e-63	TWAS
Type 4	RP11-707O23.1	Adipose_Visceral_Omentum	17	45592620	45592621	16.792	2.79e-63	TWAS
Type 4	RP11-707O23.1	Whole_Blood	17	45592620	45592621	16.8093	2.09e-63	TWAS
Type 4	RP11-707O23.1	Skin_Sun_Exposed_Lower_leg	17	45592620	45592621	16.7729	3.85e-63	TWAS
Type 4	RP11-707O23.1	Skin_Not_Sun_Exposed_Suprapubic	17	45592620	45592621	16.8	1.86e-63	TWAS
Type 4	RP11-707O23.5	Adipose_Subcutaneous	17	45602339	45602340	16.813	1.96e-63	TWAS
Type 4	RP11-707O23.5	Adipose_Visceral_Omentum	17	45602339	45602340	16.8058	2.21e-63	TWAS
Type 4	RP11-707O23.5	Whole_Blood	17	45602339	45602340	16.813	1.96e-63	TWAS
Type 4	RP11-707O23.5	Skin_Sun_Exposed_Lower_leg	17	45602339	45602340	16.813	1.96e-63	TWAS
Type 4	RP11-707O23.5	Skin_Not_Sun_Exposed_Suprapubic	17	45602339	45602340	16.8	3.92e-63	TWAS
Type 4	CRHR1-IT1	Adipose_Subcutaneous	17	45620327	45620328	16.8211	1.71e-63	TWAS
Type 4	CRHR1-IT1	Adipose_Visceral_Omentum	17	45620327	45620328	16.8055	2.23e-63	TWAS
Type 4	CRHR1-IT1	Whole_Blood	17	45620327	45620328	16.8135	1.94e-63	TWAS
Type 4	CRHR1	Adipose_Subcutaneous	17	45784279	45784280	16.726	8.47e-63	TWAS
Type 4	CRHR1	Adipose_Visceral_Omentum	17	45784279	45784280	16.8089	2.1e-63	TWAS
Type 4	CRHR1	Skin_Sun_Exposed_Lower_leg	17	45784279	45784280	16.8237	1.64e-63	TWAS
Type 4	CRHR1	Skin_Not_Sun_Exposed_Suprapubic	17	45784279	45784280	16.7	9.05e-63	TWAS
Type 4	MAPT	Adipose_Subcutaneous	17	45894381	45894382	14.936	1.92e-50	TWAS
Type 4	MAPT	Adipose_Visceral_Omentum	17	45894381	45894382	16.856	9.48e-64	TWAS
Type 4	MAPT	Skin_Sun_Exposed_Lower_leg	17	45894381	45894382	16.813	1.96e-63	TWAS
Type 4	MAPT	Skin_Not_Sun_Exposed_Suprapubic	17	45894381	45894382	16.7	9.15e-63	TWAS
Type 4	KANSL1-AS1	Adipose_Subcutaneous	17	46193575	46193576	16.7955	2.63e-63	TWAS
Type 4	KANSL1-AS1	Adipose_Visceral_Omentum	17	46193575	46193576	16.81	2.06e-63	TWAS
Type 4	KANSL1-AS1	Whole_Blood	17	46193575	46193576	16.813	1.96e-63	TWAS
Type 4	KANSL1-AS1	Skin_Sun_Exposed_Lower_leg	17	46193575	46193576	16.0574	5.07e-58	TWAS
Type 4	KANSL1-AS1	Skin_Not_Sun_Exposed_Suprapubic	17	46193575	46193576	16.8	1.83e-63	TWAS
Type 4	KANSL1	Adipose_Subcutaneous	17	46225388	46225389	40.7501	0	TWAS
Type 4	KANSL1	Adipose_Visceral_Omentum	17	46225388	46225389	41.085	0	TWAS
Type 4	KANSL1	Whole_Blood	17	46225388	46225389	49.9276	0	TWAS
Type 4	KANSL1	Skin_Sun_Exposed_Lower_leg	17	46225388	46225389	39.6503	0	TWAS
Type 4	KANSL1	Skin_Not_Sun_Exposed_Suprapubic	17	46225388	46225389	29.1	8.57e-186	TWAS
Type 4	RP11-259G18.2	Adipose_Visceral_Omentum	17	46243605	46243606	12.242	1.85e-34	TWAS
Type 4	RP11-259G18.2	Whole_Blood	17	46243605	46243606	14.0632	6.4e-45	TWAS
Type 4	RP11-259G18.2	Skin_Sun_Exposed_Lower_leg	17	46243605	46243606	17.8816	1.64e-71	TWAS
Type 4	RP11-259G18.2	Skin_Not_Sun_Exposed_Suprapubic	17	46243605	46243606	17.4	1.14e-67	TWAS
Type 4	RP11-259G18.3	Adipose_Subcutaneous	17	46260605	46260606	17.3392	2.38e-67	TWAS
Type 4	RP11-259G18.3	Adipose_Visceral_Omentum	17	46260605	46260606	24.6705	2.22e-134	TWAS
Type 4	RP11-259G18.3	Whole_Blood	17	46260605	46260606	17.4364	4.37e-68	TWAS
Type 4	RP11-259G18.3	Skin_Sun_Exposed_Lower_leg	17	46260605	46260606	17.4614	2.82e-68	TWAS
Type 4	RP11-259G18.3	Skin_Not_Sun_Exposed_Suprapubic	17	46260605	46260606	17.3	2.12e-67	TWAS
Type 4	RP11-259G18.1	Adipose_Subcutaneous	17	46267036	46267037	16.8	2.44e-63	TWAS
Type 4	RP11-259G18.1	Adipose_Visceral_Omentum	17	46267036	46267037	17.0434	3.92e-65	TWAS
Type 4	RP11-259G18.1	Skin_Sun_Exposed_Lower_leg	17	46267036	46267037	16.3873	2.36e-60	TWAS
Type 4	RP11-259G18.1	Skin_Not_Sun_Exposed_Suprapubic	17	46267036	46267037	16.8	1.96e-63	TWAS
Type 4	LRRC37A	Adipose_Subcutaneous	17	46292732	46292733	12.2998	9.08e-35	TWAS
Type 4	LRRC37A	Whole_Blood	17	46292732	46292733	8.29227	1.11e-16	TWAS
Type 4	LRRC37A	Skin_Sun_Exposed_Lower_leg	17	46292732	46292733	15.9945	1.4e-57	TWAS
Type 4	LRRC37A	Skin_Not_Sun_Exposed_Suprapubic	17	46292732	46292733	18.5	2.15e-76	TWAS
Type 4	ARL17B	Adipose_Subcutaneous	17	46361796	46361797	10.4888	9.73e-26	TWAS
Type 4	ARL17B	Adipose_Visceral_Omentum	17	46361796	46361797	-6.3416	2.27e-10	TWAS
Type 4	ARL17B	Whole_Blood	17	46361796	46361797	17.364	1.55e-67	TWAS
Type 4	ARL17B	Skin_Sun_Exposed_Lower_leg	17	46361796	46361797	23.7796	5.44e-125	TWAS
Type 4	ARL17B	Skin_Not_Sun_Exposed_Suprapubic	17	46361796	46361797	17.5	2.08e-68	TWAS
Type 4	NSFP1	Adipose_Subcutaneous	17	46372854	46372855	-11.97	5.1e-33	TWAS
Type 4	NSFP1	Adipose_Visceral_Omentum	17	46372854	46372855	-10.114	4.79e-24	TWAS
Type 4	NSFP1	Whole_Blood	17	46372854	46372855	-12.2591	1.5e-34	TWAS
Type 4	NSFP1	Skin_Sun_Exposed_Lower_leg	17	46372854	46372855	-13.0877	3.87e-39	TWAS
Type 4	NSFP1	Skin_Not_Sun_Exposed_Suprapubic	17	46372854	46372855	-6.34	2.34e-10	TWAS
Type 4	LRRC37A2	Adipose_Subcutaneous	17	46511510	46511511	15.4362	9.34e-54	TWAS
Type 4	LRRC37A2	Adipose_Visceral_Omentum	17	46511510	46511511	17.4474	3.6e-68	TWAS
Type 4	LRRC37A2	Whole_Blood	17	46511510	46511511	16.0251	8.53e-58	TWAS
Type 4	LRRC37A2	Skin_Sun_Exposed_Lower_leg	17	46511510	46511511	16.4958	3.93e-61	TWAS
Type 4	LRRC37A2	Skin_Not_Sun_Exposed_Suprapubic	17	46511510	46511511	15.6	3.5e-55	TWAS
Type 4	FAM215B	Skin_Sun_Exposed_Lower_leg	17	46562794	46562795	6.553	5.64e-11	TWAS
Type 4	FAM215B	Skin_Not_Sun_Exposed_Suprapubic	17	46562794	46562795	5.91	3.45e-09	TWAS
Type 4	ARL17A	Adipose_Subcutaneous	17	46579681	46579682	12.7284	4.11e-37	TWAS
Type 4	ARL17A	Adipose_Visceral_Omentum	17	46579681	46579682	11.8848	1.42e-32	TWAS
Type 4	ARL17A	Whole_Blood	17	46579681	46579682	4.82841	1.38e-06	TWAS
Type 4	ARL17A	Skin_Sun_Exposed_Lower_leg	17	46579681	46579682	13.0323	8.02e-39	TWAS
Type 4	ARL17A	Skin_Not_Sun_Exposed_Suprapubic	17	46579681	46579682	7.8	6.22e-15	TWAS
Type 4	NSF	Skin_Not_Sun_Exposed_Suprapubic	17	46590668	46590669	-11.9	7e-33	TWAS
Type 4	WNT3	Adipose_Subcutaneous	17	46833057	46833058	-7.81435	5.52e-15	TWAS
Type 4	LRRC37A17P	Adipose_Subcutaneous	17	47017192	47017193	0.32	0.749	TWAS
Type 4	LRRC37A17P	Skin_Sun_Exposed_Lower_leg	17	47017192	47017193	-11.7902	4.39e-32	TWAS
Type 4	LRRC37A17P	Skin_Not_Sun_Exposed_Suprapubic	17	47017192	47017193	-7.03	2.06e-12	TWAS
Type 4	RP11-159D12.2	Whole_Blood	17	56072210	56072211	6.5	8.16e-11	CONTENT
Type 4	SLC14A2-AS1	Adipose_Visceral_Omentum	18	45483217	45483218	4.579	4.67e-06	TWAS
Type 4	EPG5	Adipose_Visceral_Omentum	18	45967273	45967274	4.86538	1.14e-06	TWAS
Type 4	CAPS	Skin_Not_Sun_Exposed_Suprapubic	19	5911768	5911769	4.67	3e-06	TWAS
Type 4	TMEM91	Adipose_Subcutaneous	19	41350910	41350911	-15.9761	1.87e-57	TWAS
Type 4	TMEM91	Adipose_Visceral_Omentum	19	41350910	41350911	-14.338	1.27e-46	TWAS
Type 4	TMEM91	Whole_Blood	19	41350910	41350911	-15.7211	1.08e-55	TWAS
Type 4	TMEM91	Skin_Sun_Exposed_Lower_leg	19	41350910	41350911	-11.6729	1.75e-31	TWAS
Type 4	TMEM91	Skin_Not_Sun_Exposed_Suprapubic	19	41350910	41350911	-15.6	1.2e-54	TWAS
Type 4	BCKDHA	Adipose_Subcutaneous	19	41397479	41397480	-4.467	7.93e-06	TWAS
Type 4	BCKDHA	Adipose_Visceral_Omentum	19	41397479	41397480	-4.467	7.93e-06	TWAS
Type 4	BCKDHA	Skin_Sun_Exposed_Lower_leg	19	41397479	41397480	-8.48684	2.12e-17	TWAS
Type 4	BCKDHA	Skin_Not_Sun_Exposed_Suprapubic	19	41397479	41397480	-4.06	4.91e-05	TWAS
Type 4	ATP5SL	Whole_Blood	19	41440716	41440717	-4.90611	9.29e-07	TWAS
Type 4	ERICH4	Adipose_Subcutaneous	19	41443157	41443158	-7.367	1.75e-13	TWAS
Type 4	EXOSC5	Adipose_Subcutaneous	19	41903363	41903364	-5.99	2.1e-09	CONTENT
Type 4	BCKDHA	Adipose_Subcutaneous	19	41903384	41903385	-6.19	6.02e-10	CONTENT
Type 4	BCKDHA	Adipose_Visceral_Omentum	19	41903384	41903385	-7.86	3.94e-15	CONTENT
Type 4	BCKDHA	Skin_Not_Sun_Exposed_Suprapubic	19	41903384	41903385	-7.34	2.19e-13	CONTENT
Type 4	RP11-103J8.2	Skin_Sun_Exposed_Lower_leg	20	11001303	11001304	4.66963	3.02e-06	TWAS
Type 4	XRN2	Adipose_Subcutaneous	20	21326278	21326279	5.79804	6.71e-09	TWAS
Type 4	DNMT3B	Skin_Sun_Exposed_Lower_leg	20	31350190	31350191	5.31	1.11e-07	CONTENT
Type 4	COMMD7	Adipose_Subcutaneous	20	32743996	32743997	5.056	4.28e-07	TWAS
Type 4	COMMD7	Skin_Not_Sun_Exposed_Suprapubic	20	32743996	32743997	4.98333	6.25e-07	TWAS
Type 4	DNMT3B	Adipose_Subcutaneous	20	32762384	32762385	5.473	4.42e-08	TWAS
Type 4	DNMT3B	Skin_Sun_Exposed_Lower_leg	20	32762384	32762385	0.2031	0.839	TWAS
Type 4	DNMT3B	Skin_Not_Sun_Exposed_Suprapubic	20	32762384	32762385	4.936	7.97e-07	TWAS
Type 4	PIGU	Whole_Blood	20	34677084	34677085	-4.777	1.78e-06	TWAS
Type 4	PIGU	Skin_Not_Sun_Exposed_Suprapubic	20	34677084	34677085	-4.88	1.06e-06	TWAS
Type 4	MYH7B	Whole_Blood	20	34975402	34975403	-4.525	6.04e-06	TWAS
Type 4	EMILIN3	Skin_Not_Sun_Exposed_Suprapubic	20	41366826	41366827	-4.85954	1.18e-06	TWAS
Type 4	CHEK2	Adipose_Visceral_Omentum	22	28742421	28742422	-5.38658	7.18e-08	TWAS

## Sheet: Table S4
Supplementary Table S4. Significant results of TWAS, COLOC and conditional and joint analysis.
MPB_Type	PANEL	ID	TWAS.Z	TWAS.P	JOINT.BETA	JOINT.BETA.SE	JOINT.Z	JOINT.P
Type 2	Cells_Cultured_fibroblasts	GGACT	-5.5	4e-08	-5.5	1	-5.5	4e-08
Type 2	Cells_Cultured_fibroblasts	KANSL1	-8.8	1.4e-18	12.6	4.2	3	0.0029
Type 2	Cells_Cultured_fibroblasts	AXIN2	5.2	2.6e-07	5.2	1	5.2	2.6e-07
Type 2	Colon_Sigmoid	MAPT	5.9	3e-09	5.9	1	5.9	3e-09
Type 2	Colon_Transverse	CD59	-4.5	6.1e-06	-4.5	1	-4.5	6.1e-06
Type 2	Colon_Transverse	GGACT	-7.5	4.5e-14	-7.5	1	-7.5	4.5e-14
Type 2	Colon_Transverse	DNMT3B	4.9	8.7e-07	4.9	1	4.9	8.7e-07
Type 2	Skin_Not_Sun_Exposed_Suprapubic	ZDHHC5	8.3	8.6e-17	8.3	1	8.3	8.6e-17
Type 2	Skin_Not_Sun_Exposed_Suprapubic	GGACT	-6.2	5e-10	-6.2	1	-6.2	5e-10
Type 2	Skin_Not_Sun_Exposed_Suprapubic	LRRC37A2	-5.2	1.6e-07	23	3.3	7.1	1.7e-12
Type 2	Skin_Not_Sun_Exposed_Suprapubic	RP11-259G18.3	-6	2.1e-09	-12	2.2	-5.4	6.7e-08
Type 2	Skin_Not_Sun_Exposed_Suprapubic	DNMT3B	4.9	8.7e-07	4.9	1	4.9	8.7e-07
Type 2	Skin_Sun_Exposed_Lower_leg	ARL17B	-5.3	1.4e-07	11	2	5.6	2.3e-08
Type 3	Adipose_Subcutaneous	AC109642.1	5.1	4.1e-07	5.1	1	5.1	4.1e-07
Type 3	Adipose_Subcutaneous	CENPW	-5.7	1.5e-08	-5.7	1	-5.7	1.5e-08
Type 3	Adipose_Visceral_Omentum	RP11-259G18.3	13.7	1.3e-42	15.6	1.7	9.3	1.1e-20
Type 3	Adipose_Visceral_Omentum	RP11-798G7.8	7.9	3.9e-15	-17.1	1.7	-10	2.1e-23
Type 3	Adipose_Visceral_Omentum	TMEM91	-6	2.1e-09	-6	1	-6	2.1e-09
Type 3	Adipose_Visceral_Omentum	EMILIN3	5.6	2.3e-08	5.6	1	5.6	2.3e-08
Type 3	Cells_Cultured_fibroblasts	KANSL1	16.8	4.4e-63	-37.8	6.3	-6	2.1e-09
Type 3	Cells_Cultured_fibroblasts	CHD6	-5.6	1.6e-08	-5.6	1	-5.6	1.6e-08
Type 3	Cells_Cultured_fibroblasts	CENPW	-5.9	3.9e-09	-5.9	1	-5.9	3.9e-09
Type 3	Skin_Not_Sun_Exposed_Suprapubic	EMILIN3	-4.9	1.1e-06	-4.9	1	-4.9	1.1e-06
Type 3	Skin_Sun_Exposed_Lower_leg	ZIC2	-6.5	8.9e-11	-6.5	1	-6.5	8.9e-11
Type 3	Skin_Sun_Exposed_Lower_leg	KANSL1-AS1	8.9	4e-19	-30.4	2.9	-10.6	2.1e-26
Type 3	Skin_Sun_Exposed_Lower_leg	FOXD2	-4.7	3e-06	-4.7	1	-4.7	3e-06
Type 3	Skin_Sun_Exposed_Lower_leg	AC109642.1	5.3	1.1e-07	5.3	1	5.3	1.1e-07
Type 4	Adipose_Subcutaneous	DLG5	-5.4	6.2e-08	-5.4	1	-5.4	6.2e-08
Type 4	Adipose_Subcutaneous	FADS1	-6.3	3.7e-10	-6.3	1	-6.3	3.7e-10
Type 4	Adipose_Subcutaneous	MYEOV	6.2	7.5e-10	15.2	2.6	5.8	6.2e-09
Type 4	Adipose_Subcutaneous	DBNDD1	-4.3	1.7e-05	-4.3	1	-4.3	1.7e-05
Type 4	Adipose_Subcutaneous	ADAMTS18	5	4.5e-07	5	1	5	4.5e-07
Type 4	Adipose_Subcutaneous	LRRC36	8	1.2e-15	8	1	8	1.2e-15
Type 4	Adipose_Subcutaneous	SRR	-6.8	7.8e-12	-6.8	1	-6.8	7.8e-12
Type 4	Adipose_Subcutaneous	ERICH4	-7.4	1.8e-13	-7.4	1	-7.4	1.7e-13
Type 4	Adipose_Subcutaneous	THADA	6.5	7.4e-11	6.5	1	6.5	7.4e-11
Type 4	Adipose_Subcutaneous	HAGLROS	-5.8	6.4e-09	-5.8	1	-5.8	6.4e-09
Type 4	Adipose_Subcutaneous	GIN1	4.7	2.9e-06	4.7	1	4.7	2.9e-06
Type 4	Adipose_Subcutaneous	SH3PXD2B	6.1	1e-09	6.1	1	6.1	1e-09
Type 4	Adipose_Subcutaneous	ZFAND3	5	6.4e-07	5	1	5	6.4e-07
Type 4	Adipose_Subcutaneous	CENPW	-11	3.6e-27	-11	1	-11	3.6e-27
Type 4	Adipose_Subcutaneous	MPDZ	6.4	1.2e-10	6.4	1	6.4	1.2e-10
Type 4	Adipose_Visceral_Omentum	DLG5	-5.4	5.2e-08	-5.4	1	-5.4	5.2e-08
Type 4	Adipose_Visceral_Omentum	MYEOV	5.5	3.7e-08	5.5	1	5.5	3.7e-08
Type 4	Adipose_Visceral_Omentum	ZNF774	4.5	5.5e-06	4.5	1	4.5	5.5e-06
Type 4	Adipose_Visceral_Omentum	LRRC36	8.1	5.3e-16	8.1	1	8.1	5.3e-16
Type 4	Adipose_Visceral_Omentum	SNHG9	4.5	5.8e-06	4.5	1	4.5	5.8e-06
Type 4	Adipose_Visceral_Omentum	SRR	-6.8	1.3e-11	-6.8	1	-6.8	1.3e-11
Type 4	Adipose_Visceral_Omentum	RP11-259G18.3	24.7	2.2e-134	29.7	1.7	17.8	7.5e-71
Type 4	Adipose_Visceral_Omentum	RP11-798G7.8	13.2	7.7e-40	-34.2	1.7	-20	8.5e-89
Type 4	Adipose_Visceral_Omentum	TMEM91	-14.3	1.3e-46	-14.3	1	-14.3	1.3e-46
Type 4	Adipose_Visceral_Omentum	GORAB	-12.7	4.7e-37	-12.7	1	-12.7	5.9e-37
Type 4	Adipose_Visceral_Omentum	RP5-1115A15.1	4.6	4.4e-06	4.6	1	4.6	4.4e-06
Type 4	Adipose_Visceral_Omentum	SH3PXD2B	6.6	4.1e-11	6.6	1	6.6	4.1e-11
Type 4	Adipose_Visceral_Omentum	RP11-302L19.3	-4.3	1.5e-05	-4.3	1	-4.3	1.4e-05
Type 4	Adipose_Visceral_Omentum	RGS22	-4.9	1.1e-06	-4.9	1	-4.9	1.1e-06
Type 4	Adipose_Visceral_Omentum	MPDZ	4.7	3.2e-06	4.7	1	4.7	3.2e-06
Type 4	Skin_Not_Sun_Exposed_Suprapubic	DLG5	-5.3	1.1e-07	-5.3	1	-5.3	1.2e-07
Type 4	Skin_Not_Sun_Exposed_Suprapubic	ZDHHC5	-6.2	6.3e-10	-6.2	1	-6.2	6.2e-10
Type 4	Skin_Not_Sun_Exposed_Suprapubic	LRP6	6.1	9.3e-10	6.1	1	6.1	9.3e-10
Type 4	Skin_Not_Sun_Exposed_Suprapubic	CBX5	-4.7	2.2e-06	-4.7	1	-4.7	2.2e-06
Type 4	Skin_Not_Sun_Exposed_Suprapubic	PSMB10	4.8	1.5e-06	-18.5	3.5	-5.2	1.6e-07
Type 4	Skin_Not_Sun_Exposed_Suprapubic	SNHG9	4.9	1.1e-06	4.9	1	4.9	1.1e-06
Type 4	Skin_Not_Sun_Exposed_Suprapubic	SRR	-6.7	2.5e-11	-6.7	1	-6.7	2.6e-11
Type 4	Skin_Not_Sun_Exposed_Suprapubic	GORAB	-13.2	1.6e-39	-13.2	1	-13.2	1.6e-39
Type 4	Skin_Not_Sun_Exposed_Suprapubic	RERE	4.7	2.9e-06	4.7	1	4.7	2.9e-06
Type 4	Skin_Not_Sun_Exposed_Suprapubic	COMMD7	5	6.3e-07	5	1	5	6.2e-07
Type 4	Skin_Not_Sun_Exposed_Suprapubic	EFEMP1	-4.6	4.1e-06	-4.6	1	-4.6	4.1e-06
Type 4	Skin_Not_Sun_Exposed_Suprapubic	POGLUT1	4.7	2.6e-06	4.7	1	4.7	2.6e-06
Type 4	Skin_Not_Sun_Exposed_Suprapubic	ZBTB38	-7.9	1.9e-15	-7.9	1	-7.9	1.9e-15
Type 4	Skin_Not_Sun_Exposed_Suprapubic	TMEM178B	-4.7	3.2e-06	-4.7	1	-4.7	3.2e-06
Type 4	Skin_Not_Sun_Exposed_Suprapubic	MPDZ	6.9	6.1e-12	6.9	1	6.9	6e-12
Type 4	Skin_Sun_Exposed_Lower_leg	DLG5	-5.2	2e-07	-5.2	1	-5.2	2e-07
Type 4	Skin_Sun_Exposed_Lower_leg	ZCCHC24	-4.6	3.9e-06	-4.6	1	-4.6	3.9e-06
Type 4	Skin_Sun_Exposed_Lower_leg	TMEM258	6.3	2.6e-10	4.8	1.1	4.3	1.9e-05
Type 4	Skin_Sun_Exposed_Lower_leg	LRP6	5.6	2.7e-08	5.6	1	5.6	2.7e-08
Type 4	Skin_Sun_Exposed_Lower_leg	KRT71	-5.8	5e-09	-5.8	1	-5.8	5e-09
Type 4	Skin_Sun_Exposed_Lower_leg	CRTC3	7.8	6.3e-15	5.2	1.2	4.2	2.5e-05
Type 4	Skin_Sun_Exposed_Lower_leg	C16orf86	-5.6	2.3e-08	-5.6	1	-5.6	2.3e-08
Type 4	Skin_Sun_Exposed_Lower_leg	SRR	-7.1	8.9e-13	-7.1	1	-7.1	8.9e-13
Type 4	Skin_Sun_Exposed_Lower_leg	RP11-259G18.3	17.5	2.8e-68	-45.3	2.8	-15.9	4.7e-57
Type 4	Skin_Sun_Exposed_Lower_leg	RP11-798G7.6	-16.8	2e-63	-28.9	2.4	-12.1	7.4e-34
Type 4	Skin_Sun_Exposed_Lower_leg	RP5-1115A15.1	4.6	4.4e-06	4.6	1	4.6	4.4e-06
Type 4	Skin_Sun_Exposed_Lower_leg	POGLUT1	4.7	2.8e-06	4.7	1	4.7	2.8e-06
Type 4	Skin_Sun_Exposed_Lower_leg	ZBTB38	-8.3	1.2e-16	-8.3	1	-8.3	1.2e-16
Type 4	Skin_Sun_Exposed_Lower_leg	RP11-169K17.3	6.2	5.6e-10	6.2	1	6.2	5.6e-10
Type 4	Skin_Sun_Exposed_Lower_leg	GIN1	4.7	2.6e-06	4.7	1	4.7	2.6e-06
Type 4	Skin_Sun_Exposed_Lower_leg	SH3PXD2B	5.3	1.1e-07	5.3	1	5.3	1.1e-07
Type 4	Skin_Sun_Exposed_Lower_leg	TMEM178B	-4.7	3.2e-06	-4.7	1	-4.7	3.2e-06
Type 4	Skin_Sun_Exposed_Lower_leg	MPDZ	6.8	1.4e-11	6.8	1	6.8	1.3e-11
Type 4	Skin_Sun_Exposed_Lower_leg	SHB	-5.4	6.5e-08	-5.4	1	-5.4	6.5e-08
Type 4	Whole_Blood	DLG5	-5.4	7.5e-08	-5.4	1	-5.4	7.4e-08
Type 4	Whole_Blood	FADS1	6.4	1.1e-10	12.9	2.5	5.3	1.4e-07
Type 4	Whole_Blood	DIP2B	-5.4	8.7e-08	-4.3	1	-4.1	3.7e-05
Type 4	Whole_Blood	ATP6V0D1	-7.9	2.6e-15	-7.9	1	-7.9	2.6e-15
Type 4	Whole_Blood	SRR	-5.5	3.1e-08	-5.5	1	-5.5	3.1e-08
Type 4	Whole_Blood	ARL17B	17.4	1.6e-67	8.9	1.2	7.3	3e-13
Type 4	Whole_Blood	RP11-259G18.2	14.1	6.4e-45	-21.6	1.8	-11.9	9e-33
Type 4	Whole_Blood	ATP5SL	-4.9	9.3e-07	-4.9	1	-4.9	9.3e-07
Type 4	Whole_Blood	RP5-1115A15.1	4.6	4.4e-06	4.6	1	4.6	4.4e-06
Type 4	Whole_Blood	HDLBP	-4.9	9.4e-07	-4.9	1	-4.9	9.4e-07
Type 4	Whole_Blood	ZBTB38	8.4	2.9e-17	8.4	1	8.4	3e-17
Type 4	Whole_Blood	SUCNR1	-4.8	1.3e-06	-4.8	1	-4.8	1.3e-06
Type 4	Whole_Blood	CPEB2	-4.9	1.1e-06	-4.9	1	-4.9	1.1e-06
Type 4	Whole_Blood	PPIP5K2	-5.2	2.3e-07	-5.2	1	-5.2	2.3e-07
Type 4	Whole_Blood	HSPA4	-4.6	3.9e-06	-4.6	1	-4.6	3.9e-06
Type 4	Whole_Blood	EPB41L2	-6.1	8.9e-10	-6.1	1	-6.1	8.9e-10
Type 4	Whole_Blood	IRF4	-16.8	4.9e-63	-16.8	1	-16.8	4.9e-63
Type 4	Whole_Blood	CENPW	-10	1.5e-23	-10	1	-10	1.5e-23
