# Supplementary material for: Prioritizing susceptibility genes for the prognosis of male-pattern baldness with transcriptome-wide association study
Source: Hum Genomics. 2024 Apr 2;18:34. doi: 10.1186/s40246-024-00591-y (PMC10985920; doi:10.1186/s40246-024-00591-y)
Supplement: Supplementary file 2 — Supplementary Material 2 [file 40246_2024_591_MOESM2_ESM.xlsx]

## Sheet: Data S1
Supplementary Data S1. Results of LDSC-SEG using multi-tissue gene expression dataset.
MPB_Type	Name	Coefficient	Coefficient_std_error	Coefficient_P_value	Tissue_category
Type 2	A10.165.114.830.500.750.Subcutaneous.Fat..Abdominal	4.24371e-09	3.14436e-09	0.0885684	Adipose
Type 2	A10.165.114.830.750.Subcutaneous.Fat	4.39918e-09	3.11784e-09	0.0791265	Adipose
Type 2	A11.329.114.Adipocytes	5.39762e-09	3.26725e-09	0.0492633	Adipose
Type 2	Adipose_Subcutaneous	7.00353e-09	2.6504e-09	0.00411553	Adipose
Type 2	Adipose_Visceral_(Omentum)	7.6814e-10	2.60819e-09	0.384184	Adipose
Type 2	A02.835.583.443.800.800.Synovial.Fluid	-1.40514e-09	1.99691e-09	0.759176	Blood/Immune
Type 2	A10.549.400.Lymph.Nodes	-2.56297e-09	1.88805e-09	0.912684	Blood/Immune
Type 2	A10.549.Lymphoid.Tissue	-2.76541e-09	1.99616e-09	0.91703	Blood/Immune
Type 2	A11.118.637.555.567.562.440.Precursor.Cells..B.Lymphoid	-6.71049e-10	2.18179e-09	0.620794	Blood/Immune
Type 2	A11.118.637.555.567.562.B.Lymphocytes	-1.39097e-09	2.69006e-09	0.697449	Blood/Immune
Type 2	A11.118.637.555.567.569.200.700.T.Lymphocytes..Regulatory	1.44851e-09	2.64416e-09	0.291909	Blood/Immune
Type 2	A11.118.637.555.567.569.T.Lymphocytes	1.48556e-09	2.67761e-09	0.289513	Blood/Immune
Type 2	A11.118.637.Leukocytes	9.50475e-10	3.78749e-09	0.400926	Blood/Immune
Type 2	A11.329.372.600.Macrophages..Alveolar	-1.87601e-10	2.18051e-09	0.534281	Blood/Immune
Type 2	A11.443.Erythroid.Cells	-7.32817e-10	2.06222e-09	0.638837	Blood/Immune
Type 2	A11.627.340.360.Granulocyte.Precursor.Cells	2.10877e-09	2.37619e-09	0.187416	Blood/Immune
Type 2	A11.627.624.249.Monocyte.Macrophage.Precursor.Cells	5.02049e-09	3.17625e-09	0.0569804	Blood/Immune
Type 2	A11.627.635.Myeloid.Progenitor.Cells	-2.19264e-09	2.20705e-09	0.83976	Blood/Immune
Type 2	A11.872.378.590.635.Granulocyte.Macrophage.Progenitor.Cells	1.50434e-09	2.67833e-09	0.28717	Blood/Immune
Type 2	A11.872.378.590.817.Megakaryocyte.Erythroid.Progenitor.Cells	7.64357e-10	2.27352e-09	0.36836	Blood/Immune
Type 2	A11.872.378.Hematopoietic.Stem.Cells	-1.23236e-09	2.34602e-09	0.700311	Blood/Immune
Type 2	A15.145.229.188.Blood.Platelets	4.09997e-09	2.80105e-09	0.0716347	Blood/Immune
Type 2	A15.145.229.637.555.567.562.725.Plasma.Cells	1.22623e-09	2.83818e-09	0.332854	Blood/Immune
Type 2	A15.145.229.637.555.567.569.200.CD4.Positive.T.Lymphocytes	1.11012e-09	2.63302e-09	0.336653	Blood/Immune
Type 2	A15.145.229.637.555.Leukocytes..Mononuclear	1.55031e-09	2.78057e-09	0.288575	Blood/Immune
Type 2	A15.145.229.Blood.Cells	2.64238e-10	2.76326e-09	0.461909	Blood/Immune
Type 2	A15.145.300.Fetal.Blood	3.55656e-09	3.56582e-09	0.159284	Blood/Immune
Type 2	A15.145.846.Serum	-3.76531e-09	1.94868e-09	0.973335	Blood/Immune
Type 2	A15.145.Blood	3.84355e-09	3.2276e-09	0.116858	Blood/Immune
Type 2	A15.378.316.580.Monocytes	-3.48874e-09	2.45949e-09	0.921975	Blood/Immune
Type 2	A15.378.316.Bone.Marrow.Cells	3.13383e-10	3.12866e-09	0.460107	Blood/Immune
Type 2	A15.382.490.315.583.Neutrophils	-3.03902e-10	2.73766e-09	0.544195	Blood/Immune
Type 2	A15.382.490.555.567.537.Killer.Cells..Natural	1.3017e-09	2.64274e-09	0.311163	Blood/Immune
Type 2	A15.382.490.555.567.622.Lymphocytes..Null	-2.11147e-09	2.15938e-09	0.835916	Blood/Immune
Type 2	A15.382.490.555.567.Lymphocytes	5.34331e-10	2.6812e-09	0.421019	Blood/Immune
Type 2	A15.382.520.604.700.Spleen	-1.94172e-09	2.66046e-09	0.767257	Blood/Immune
Type 2	A15.382.520.604.800.Palatine.Tonsil	2.06846e-09	2.48036e-09	0.202159	Blood/Immune
Type 2	A15.382.680.Phagocytes	-2.27749e-09	2.9193e-09	0.782349	Blood/Immune
Type 2	A15.382.812.260.Dendritic.Cells	-1.8809e-09	2.62654e-09	0.763039	Blood/Immune
Type 2	A15.382.812.522.Macrophages	-1.57731e-09	2.31491e-09	0.75218	Blood/Immune
Type 2	A15.382.812.Mononuclear.Phagocyte.System	-2.08629e-09	2.56193e-09	0.792276	Blood/Immune
Type 2	A15.382.Immune.System	2.5989e-09	2.8176e-09	0.178165	Blood/Immune
Type 2	Cells_EBV-transformed_lymphocytes	-8.32491e-10	2.1528e-09	0.650512	Blood/Immune
Type 2	Spleen	-4.87821e-09	1.92875e-09	0.994284	Blood/Immune
Type 2	Whole_Blood	-1.69853e-09	2.5438e-09	0.747841	Blood/Immune
Type 2	A08.186.211.132.810.428.200.Cerebellum	-3.91158e-09	2.15129e-09	0.965487	CNS
Type 2	A08.186.211.132.Brain.Stem	-5.79546e-09	2.148e-09	0.996513	CNS
Type 2	A08.186.211.464.405.Hippocampus	-7.34513e-09	1.78738e-09	0.99998	CNS
Type 2	A08.186.211.464.710.225.Entorhinal.Cortex	-9.49284e-09	1.85515e-09	1	CNS
Type 2	A08.186.211.464.Limbic.System	-8.46456e-09	1.8047e-09	0.999999	CNS
Type 2	A08.186.211.653.Mesencephalon	-6.52462e-09	1.88146e-09	0.999738	CNS
Type 2	A08.186.211.730.317.357.352.435.Hypothalamo.Hypophyseal.System	-5.04452e-09	2.15965e-09	0.990249	CNS
Type 2	A08.186.211.730.317.357.Hypothalamus	-4.24839e-09	2.05368e-09	0.980712	CNS
Type 2	A08.186.211.730.317.Diencephalon	-4.93961e-09	1.99327e-09	0.993397	CNS
Type 2	A08.186.211.730.885.287.249.487.Corpus.Striatum	-4.23621e-09	1.94877e-09	0.985139	CNS
Type 2	A08.186.211.730.885.287.249.Basal.Ganglia	-7.36136e-09	1.89325e-09	0.99995	CNS
Type 2	A08.186.211.730.885.287.500.270.Frontal.Lobe	-4.82471e-09	2.18363e-09	0.98643	CNS
Type 2	A08.186.211.730.885.287.500.571.735.Visual.Cortex	-5.24204e-09	1.93209e-09	0.996668	CNS
Type 2	A08.186.211.730.885.287.500.670.Parietal.Lobe	-7.27875e-09	1.93242e-09	0.999917	CNS
Type 2	A08.186.211.730.885.287.500.Cerebral.Cortex	-8.45364e-09	1.77408e-09	0.999999	CNS
Type 2	A08.186.211.865.428.Metencephalon	-4.67775e-09	2.16176e-09	0.984762	CNS
Type 2	A08.186.211.Brain	-6.72239e-09	1.71863e-09	0.999954	CNS
Type 2	A09.371.729.Retina	-3.18788e-09	2.05229e-09	0.939828	CNS
Type 2	A11.872.653.Neural.Stem.Cells	1.09126e-09	2.21304e-09	0.310969	CNS
Type 2	Brain_Amygdala	-5.69748e-09	1.48219e-09	0.999939	CNS
Type 2	Brain_Anterior_cingulate_cortex_(BA24)	-5.47423e-09	1.44791e-09	0.999922	CNS
Type 2	Brain_Caudate_(basal_ganglia)	-5.43307e-09	1.58346e-09	0.999699	CNS
Type 2	Brain_Cerebellar_Hemisphere	-5.50745e-09	1.67385e-09	0.9995	CNS
Type 2	Brain_Cerebellum	-3.436e-09	2.04215e-09	0.953768	CNS
Type 2	Brain_Cortex	-5.57195e-09	1.50615e-09	0.999892	CNS
Type 2	Brain_Frontal_Cortex_(BA9)	-5.32152e-09	1.45231e-09	0.999876	CNS
Type 2	Brain_Hippocampus	-4.78179e-09	1.47623e-09	0.999401	CNS
Type 2	Brain_Hypothalamus	-5.09232e-09	1.53767e-09	0.999536	CNS
Type 2	Brain_Nucleus_accumbens_(basal_ganglia)	-6.2331e-09	1.55356e-09	0.99997	CNS
Type 2	Brain_Putamen_(basal_ganglia)	-4.22077e-09	1.51907e-09	0.99727	CNS
Type 2	Brain_Spinal_cord_(cervical_c-1)	-5.15782e-09	1.69526e-09	0.998827	CNS
Type 2	Brain_Substantia_nigra	-5.03325e-09	1.50395e-09	0.999591	CNS
Type 2	A07.231.114.Arteries	8.12348e-10	2.98941e-09	0.39291	Cardiovascular
Type 2	A07.231.908.670.874.Umbilical.Veins	-2.92607e-09	2.85715e-09	0.847111	Cardiovascular
Type 2	A07.231.908.Veins	-3.39137e-09	2.9346e-09	0.876088	Cardiovascular
Type 2	A07.231.Blood.Vessels	-1.92702e-09	3.26701e-09	0.722352	Cardiovascular
Type 2	A07.541.358.100.Atrial.Appendage	2.06424e-09	2.97968e-09	0.244227	Cardiovascular
Type 2	A07.541.358.Heart.Atria	1.31005e-09	2.92207e-09	0.326957	Cardiovascular
Type 2	A07.541.510.110.Aortic.Valve	4.1934e-09	2.68756e-09	0.0593441	Cardiovascular
Type 2	A07.541.560.Heart.Ventricles	-1.03987e-09	1.88252e-09	0.709657	Cardiovascular
Type 2	A07.541.Heart	-7.6106e-10	1.8675e-09	0.65819	Cardiovascular
Type 2	Artery_Aorta	-6.61183e-10	2.06079e-09	0.625834	Cardiovascular
Type 2	Artery_Coronary	-1.34179e-09	1.97321e-09	0.751749	Cardiovascular
Type 2	Artery_Tibial	2.51619e-09	2.5604e-09	0.162869	Cardiovascular
Type 2	Heart_Atrial_Appendage	-2.16708e-09	1.9895e-09	0.86198	Cardiovascular
Type 2	Heart_Left_Ventricle	6.11033e-10	2.49548e-09	0.403284	Cardiovascular
Type 2	A03.556.124.369.Intestinal.Mucosa	2.94126e-09	4.13322e-09	0.238352	Digestive
Type 2	A03.556.124.526.767.Rectum	6.5008e-09	3.47543e-09	0.0307069	Digestive
Type 2	A03.556.124.684.Intestine..Small	2.87933e-09	2.91178e-09	0.161367	Digestive
Type 2	A03.556.124.Intestines	3.66643e-09	2.95878e-09	0.107642	Digestive
Type 2	A03.556.249.124.Ileum	-1.68863e-09	2.28373e-09	0.770173	Digestive
Type 2	A03.556.249.249.209.Cecum	3.87236e-09	3.47564e-09	0.132609	Digestive
Type 2	A03.556.249.249.356.668.Colon..Sigmoid	5.93239e-09	3.44496e-09	0.0425305	Digestive
Type 2	A03.556.249.249.356.Colon	2.59935e-09	2.91016e-09	0.185875	Digestive
Type 2	A03.556.500.760.464.Parotid.Gland	3.6881e-09	3.7908e-09	0.165299	Digestive
Type 2	A03.556.500.760.Salivary.Glands	6.48264e-09	4.21592e-09	0.0620663	Digestive
Type 2	A03.556.875.500.Esophagus	3.39818e-09	2.27418e-09	0.0675563	Digestive
Type 2	A03.556.875.875.Stomach	4.35026e-10	2.48995e-09	0.430653	Digestive
Type 2	A03.556.875.Upper.Gastrointestinal.Tract	2.41264e-09	2.50725e-09	0.167959	Digestive
Type 2	A03.556.Gastrointestinal.Tract	2.42533e-09	2.96131e-09	0.206392	Digestive
Type 2	Colon_Sigmoid	-3.37622e-09	2.19039e-09	0.938388	Digestive
Type 2	Colon_Transverse	9.12761e-10	2.49626e-09	0.357313	Digestive
Type 2	Esophagus_Gastroesophageal_Junction	-9.88751e-10	2.76548e-09	0.639654	Digestive
Type 2	Esophagus_Mucosa	1.39773e-12	2.27409e-09	0.499755	Digestive
Type 2	Esophagus_Muscularis	-7.83574e-10	2.65784e-09	0.615933	Digestive
Type 2	Small_Intestine_Terminal_Ileum	-5.78557e-09	1.82334e-09	0.999246	Digestive
Type 2	Stomach	-6.20971e-10	2.57617e-09	0.59524	Digestive
Type 2	A03.620.Liver	-1.86593e-09	2.81641e-09	0.746181	Liver
Type 2	A11.436.348.Hepatocytes	-4.5212e-09	1.86085e-09	0.992443	Liver
Type 2	Liver	-2.67424e-09	2.26185e-09	0.881461	Liver
Type 2	A02.165.Cartilage	-3.53244e-10	3.09369e-09	0.545453	Musculoskeletal/Connective
Type 2	A02.633.567.850.Quadriceps.Muscle	3.08957e-09	3.32555e-09	0.176434	Musculoskeletal/Connective
Type 2	A02.835.232.834.151.Cervical.Vertebrae	-2.74144e-09	2.08654e-09	0.905555	Musculoskeletal/Connective
Type 2	A02.835.583.443.800.Synovial.Membrane	1.01639e-09	2.45584e-09	0.339486	Musculoskeletal/Connective
Type 2	A05.360.319.679.690.Myometrium	1.2021e-09	2.5553e-09	0.319022	Musculoskeletal/Connective
Type 2	A10.165.450.300.425.Keloid	-2.18727e-09	1.97494e-09	0.865964	Musculoskeletal/Connective
Type 2	A10.165.450.300.Cicatrix	-1.65461e-10	2.58251e-09	0.525543	Musculoskeletal/Connective
Type 2	A10.690.467.Muscle..Smooth	-2.09063e-09	2.96416e-09	0.759689	Musculoskeletal/Connective
Type 2	A10.690.Muscles	2.64665e-09	3.36075e-09	0.215489	Musculoskeletal/Connective
Type 2	A11.329.171.Chondrocytes	5.34041e-09	3.04624e-09	0.0397912	Musculoskeletal/Connective
Type 2	A11.329.228.Fibroblasts	4.60836e-09	3.25209e-09	0.078235	Musculoskeletal/Connective
Type 2	A11.329.629.Osteoblasts	7.92144e-10	2.44799e-09	0.373124	Musculoskeletal/Connective
Type 2	A11.329.830.Stromal.Cells	-2.43569e-09	2.27594e-09	0.857733	Musculoskeletal/Connective
Type 2	A11.329.Connective.Tissue.Cells	-1.26564e-09	2.0186e-09	0.734667	Musculoskeletal/Connective
Type 2	A11.620.520.Myocytes..Smooth.Muscle	-3.57116e-09	1.90272e-09	0.969732	Musculoskeletal/Connective
Type 2	Cells_Transformed_fibroblasts	3.58227e-09	2.11397e-09	0.0450782	Musculoskeletal/Connective
Type 2	Muscle_Skeletal	-1.13292e-10	2.97313e-09	0.515198	Musculoskeletal/Connective
Type 2	A04.411.Lung	2.32118e-09	3.09243e-09	0.226447	Other
Type 2	A04.531.520.Nasal.Mucosa	4.67896e-09	3.46521e-09	0.0884651	Other
Type 2	A05.360.319.679.490.Endometrium	3.17323e-09	2.64295e-09	0.114946	Other
Type 2	A05.360.444.492.362.Foreskin	2.66862e-09	2.8012e-09	0.170379	Other
Type 2	A05.360.444.Genitalia..Male	3.687e-10	2.70678e-09	0.445826	Other
Type 2	A05.360.490.Germ.Cells	-1.49013e-09	2.11778e-09	0.759168	Other
Type 2	A05.360.Genitalia	2.44048e-09	2.29752e-09	0.144067	Other
Type 2	A05.810.453.324.Kidney.Cortex	1.72262e-09	2.68946e-09	0.260922	Other
Type 2	A05.810.453.Kidney	4.62184e-09	2.91996e-09	0.0567285	Other
Type 2	A05.810.890.Urinary.Bladder	-3.1057e-09	2.36022e-09	0.905888	Other
Type 2	A06.407.071.140.Adrenal.Cortex	4.26118e-10	2.6993e-09	0.437283	Other
Type 2	A06.407.071.Adrenal.Glands	3.15067e-11	2.71211e-09	0.495366	Other
Type 2	A06.407.312.782.Testis	-2.26332e-09	1.90285e-09	0.882867	Other
Type 2	A06.407.312.Gonads	9.75267e-10	2.24578e-09	0.332048	Other
Type 2	A06.407.900.Thyroid.Gland	-1.77195e-09	2.16821e-09	0.793104	Other
Type 2	A06.407.Endocrine.Glands	1.76973e-09	2.31239e-09	0.222039	Other
Type 2	A09.371.Eye	7.73192e-09	3.72896e-09	0.0190639	Other
Type 2	A10.272.497.Epidermis	2.05529e-09	3.47652e-09	0.277196	Other
Type 2	A10.272.Epithelium	5.56331e-09	3.49673e-09	0.0558043	Other
Type 2	A10.336.707.Prostate	-5.09766e-10	2.30165e-09	0.58764	Other
Type 2	A10.615.550.599.Mouth.Mucosa	4.23699e-10	2.21802e-09	0.424253	Other
Type 2	A10.615.550.Mucous.Membrane	2.72065e-09	3.67975e-09	0.229845	Other
Type 2	A10.615.789.Serous.Membrane	1.15473e-09	2.15167e-09	0.29575	Other
Type 2	A10.615.Membranes	1.95782e-09	3.45537e-09	0.285492	Other
Type 2	A11.382.Endocrine.Cells	-2.07274e-09	2.11125e-09	0.836891	Other
Type 2	A11.436.275.Endothelial.Cells	-2.46188e-09	3.0567e-09	0.789706	Other
Type 2	A11.436.294.064.Glucagon.Secreting.Cells	2.57023e-09	2.19869e-09	0.121206	Other
Type 2	A11.436.329.Granulosa.Cells	-3.60583e-09	2.09939e-09	0.957061	Other
Type 2	A11.436.397.Keratinocytes	5.14095e-10	2.3557e-09	0.413623	Other
Type 2	A11.436.Epithelial.Cells	5.36345e-09	2.28482e-09	0.0094518	Other
Type 2	A11.497.497.600.Oocytes	-6.38709e-10	2.1158e-09	0.618627	Other
Type 2	A11.872.040.Adult.Stem.Cells	-2.21396e-09	2.08659e-09	0.855665	Other
Type 2	A11.872.190.260.Embryoid.Bodies	-4.85245e-10	1.98509e-09	0.596557	Other
Type 2	A11.872.190.Embryonic.Stem.Cells	2.59859e-10	2.47057e-09	0.458116	Other
Type 2	A11.872.580.Mesenchymal.Stem.Cells	1.1088e-09	2.93587e-09	0.352837	Other
Type 2	A11.872.700.500.Induced.Pluripotent.Stem.Cells	-3.86211e-09	1.83033e-09	0.982573	Other
Type 2	A11.872.Stem.Cells	-2.71938e-09	2.18313e-09	0.893551	Other
Type 2	A14.549.167.646.Periodontium	4.555e-09	2.91239e-09	0.0589078	Other
Type 2	A14.549.167.Dentition	2.57024e-09	2.24206e-09	0.125819	Other
Type 2	A14.549.885.Tongue	2.8113e-09	2.76128e-09	0.154311	Other
Type 2	A14.549.Mouth	5.67532e-10	2.27008e-09	0.401292	Other
Type 2	A14.724.557.Nasopharynx	-1.28098e-09	2.20368e-09	0.719478	Other
Type 2	A14.724.Pharynx	-6.16097e-10	2.20446e-09	0.610061	Other
Type 2	A17.815.Skin	5.59752e-09	3.55981e-09	0.0579265	Other
Type 2	Adrenal_Gland	1.89979e-09	2.69974e-09	0.240812	Other
Type 2	Bladder	2.33822e-10	1.97616e-09	0.452906	Other
Type 2	Kidney_Cortex	-6.439e-10	2.70081e-09	0.594218	Other
Type 2	Lung	-2.60626e-09	1.89326e-09	0.915682	Other
Type 2	Minor_Salivary_Gland	4.66377e-09	2.94388e-09	0.0565708	Other
Type 2	Nerve_Tibial	-2.1862e-09	2.34885e-09	0.82401	Other
Type 2	Pituitary	-3.37782e-10	2.08812e-09	0.564254	Other
Type 2	Prostate	-2.64128e-10	2.03655e-09	0.551596	Other
Type 2	Skin_Not_Sun_Exposed_(Suprapubic)	7.92485e-09	3.43074e-09	0.0104454	Other
Type 2	Skin_Sun_Exposed_(Lower_leg)	8.7379e-09	3.49199e-09	0.00617002	Other
Type 2	Testis	4.77332e-09	2.4383e-09	0.0251359	Other
Type 2	Thyroid	-3.89766e-09	1.58452e-09	0.99305	Other
Type 2	A03.734.414.Islets.of.Langerhans	1.44505e-09	2.28356e-09	0.26343	Pancreas
Type 2	A03.734.Pancreas	-1.11944e-09	2.73768e-09	0.658694	Pancreas
Type 2	Pancreas	7.1635e-11	2.12493e-09	0.486554	Pancreas
Type 3	A10.165.114.830.500.750.Subcutaneous.Fat..Abdominal	2.12877e-09	2.41345e-09	0.188876	Adipose
Type 3	A10.165.114.830.750.Subcutaneous.Fat	2.44531e-09	2.32657e-09	0.146622	Adipose
Type 3	A11.329.114.Adipocytes	4.4286e-09	2.59633e-09	0.0440304	Adipose
Type 3	Adipose_Subcutaneous	1.73867e-09	1.81438e-09	0.168962	Adipose
Type 3	Adipose_Visceral_(Omentum)	2.21302e-10	1.71636e-09	0.448704	Adipose
Type 3	A02.835.583.443.800.800.Synovial.Fluid	-4.61253e-09	1.87767e-09	0.992986	Blood/Immune
Type 3	A10.549.400.Lymph.Nodes	-1.87517e-09	2.0143e-09	0.824055	Blood/Immune
Type 3	A10.549.Lymphoid.Tissue	-1.99979e-09	2.06632e-09	0.833428	Blood/Immune
Type 3	A11.118.637.555.567.562.440.Precursor.Cells..B.Lymphoid	-1.11132e-09	2.39322e-09	0.678806	Blood/Immune
Type 3	A11.118.637.555.567.562.B.Lymphocytes	2.03509e-09	2.10402e-09	0.166712	Blood/Immune
Type 3	A11.118.637.555.567.569.200.700.T.Lymphocytes..Regulatory	-1.23226e-09	2.10086e-09	0.721247	Blood/Immune
Type 3	A11.118.637.555.567.569.T.Lymphocytes	-1.6598e-09	2.04687e-09	0.791287	Blood/Immune
Type 3	A11.118.637.Leukocytes	5.00147e-10	3.55933e-09	0.444126	Blood/Immune
Type 3	A11.329.372.600.Macrophages..Alveolar	-3.71159e-10	2.08045e-09	0.570797	Blood/Immune
Type 3	A11.443.Erythroid.Cells	1.08794e-09	2.41112e-09	0.325916	Blood/Immune
Type 3	A11.627.340.360.Granulocyte.Precursor.Cells	-1.67112e-09	2.05787e-09	0.791623	Blood/Immune
Type 3	A11.627.624.249.Monocyte.Macrophage.Precursor.Cells	1.22667e-09	2.59549e-09	0.318244	Blood/Immune
Type 3	A11.627.635.Myeloid.Progenitor.Cells	-1.34477e-09	2.66937e-09	0.692792	Blood/Immune
Type 3	A11.872.378.590.635.Granulocyte.Macrophage.Progenitor.Cells	-1.98198e-09	2.05917e-09	0.832104	Blood/Immune
Type 3	A11.872.378.590.817.Megakaryocyte.Erythroid.Progenitor.Cells	4.17067e-09	2.96338e-09	0.0796539	Blood/Immune
Type 3	A11.872.378.Hematopoietic.Stem.Cells	-1.45831e-09	2.52372e-09	0.718314	Blood/Immune
Type 3	A15.145.229.188.Blood.Platelets	5.3443e-09	2.18305e-09	0.00718089	Blood/Immune
Type 3	A15.145.229.637.555.567.562.725.Plasma.Cells	3.92645e-09	2.04138e-09	0.0272129	Blood/Immune
Type 3	A15.145.229.637.555.567.569.200.CD4.Positive.T.Lymphocytes	-1.80341e-09	2.1626e-09	0.797834	Blood/Immune
Type 3	A15.145.229.637.555.Leukocytes..Mononuclear	1.56274e-09	2.52459e-09	0.267956	Blood/Immune
Type 3	A15.145.229.Blood.Cells	-1.67385e-09	2.09011e-09	0.788389	Blood/Immune
Type 3	A15.145.300.Fetal.Blood	5.14955e-09	2.67845e-09	0.0272659	Blood/Immune
Type 3	A15.145.846.Serum	-5.27807e-10	2.20849e-09	0.594443	Blood/Immune
Type 3	A15.145.Blood	-1.3637e-09	2.1974e-09	0.732568	Blood/Immune
Type 3	A15.378.316.580.Monocytes	-3.52011e-09	1.95348e-09	0.964224	Blood/Immune
Type 3	A15.378.316.Bone.Marrow.Cells	-1.95782e-09	2.20337e-09	0.812879	Blood/Immune
Type 3	A15.382.490.315.583.Neutrophils	-1.30653e-09	2.12769e-09	0.730413	Blood/Immune
Type 3	A15.382.490.555.567.537.Killer.Cells..Natural	2.88837e-10	2.59077e-09	0.455615	Blood/Immune
Type 3	A15.382.490.555.567.622.Lymphocytes..Null	-2.35567e-09	2.03872e-09	0.87605	Blood/Immune
Type 3	A15.382.490.555.567.Lymphocytes	2.59585e-12	2.25397e-09	0.499541	Blood/Immune
Type 3	A15.382.520.604.700.Spleen	-3.90512e-09	1.84e-09	0.983095	Blood/Immune
Type 3	A15.382.520.604.800.Palatine.Tonsil	1.07605e-10	2.49234e-09	0.482781	Blood/Immune
Type 3	A15.382.680.Phagocytes	-3.6112e-09	2.24725e-09	0.945966	Blood/Immune
Type 3	A15.382.812.260.Dendritic.Cells	-2.09e-09	2.05358e-09	0.845598	Blood/Immune
Type 3	A15.382.812.522.Macrophages	-3.62594e-09	1.90405e-09	0.971566	Blood/Immune
Type 3	A15.382.812.Mononuclear.Phagocyte.System	-2.82082e-09	1.88426e-09	0.93281	Blood/Immune
Type 3	A15.382.Immune.System	3.92721e-10	2.38102e-09	0.434496	Blood/Immune
Type 3	Cells_EBV-transformed_lymphocytes	-1.91004e-09	1.71937e-09	0.866694	Blood/Immune
Type 3	Spleen	-7.61173e-09	1.70475e-09	0.999996	Blood/Immune
Type 3	Whole_Blood	-6.92904e-10	1.95022e-09	0.638816	Blood/Immune
Type 3	A08.186.211.132.810.428.200.Cerebellum	-6.36472e-09	1.43582e-09	0.999995	CNS
Type 3	A08.186.211.132.Brain.Stem	-6.19859e-09	1.47399e-09	0.999987	CNS
Type 3	A08.186.211.464.405.Hippocampus	-6.97315e-09	1.30561e-09	1	CNS
Type 3	A08.186.211.464.710.225.Entorhinal.Cortex	-7.21383e-09	1.38112e-09	1	CNS
Type 3	A08.186.211.464.Limbic.System	-6.56739e-09	1.3616e-09	0.999999	CNS
Type 3	A08.186.211.653.Mesencephalon	-4.48025e-09	1.42428e-09	0.999171	CNS
Type 3	A08.186.211.730.317.357.352.435.Hypothalamo.Hypophyseal.System	-1.72413e-09	2.00561e-09	0.80501	CNS
Type 3	A08.186.211.730.317.357.Hypothalamus	-1.50189e-09	2.18517e-09	0.754057	CNS
Type 3	A08.186.211.730.317.Diencephalon	-1.73635e-09	1.87635e-09	0.822618	CNS
Type 3	A08.186.211.730.885.287.249.487.Corpus.Striatum	-3.2878e-09	1.46474e-09	0.987604	CNS
Type 3	A08.186.211.730.885.287.249.Basal.Ganglia	-3.73693e-09	1.50135e-09	0.993596	CNS
Type 3	A08.186.211.730.885.287.500.270.Frontal.Lobe	-3.91598e-09	1.7582e-09	0.987035	CNS
Type 3	A08.186.211.730.885.287.500.571.735.Visual.Cortex	-5.80673e-09	1.58593e-09	0.999875	CNS
Type 3	A08.186.211.730.885.287.500.670.Parietal.Lobe	-6.22239e-09	1.44495e-09	0.999992	CNS
Type 3	A08.186.211.730.885.287.500.Cerebral.Cortex	-6.78196e-09	1.36476e-09	1	CNS
Type 3	A08.186.211.865.428.Metencephalon	-6.36364e-09	1.42142e-09	0.999996	CNS
Type 3	A08.186.211.Brain	-5.57336e-09	1.37988e-09	0.999973	CNS
Type 3	A09.371.729.Retina	-3.36e-09	1.44052e-09	0.990162	CNS
Type 3	A11.872.653.Neural.Stem.Cells	-2.29293e-10	2.28348e-09	0.539992	CNS
Type 3	Brain_Amygdala	-5.15206e-09	1.3132e-09	0.999956	CNS
Type 3	Brain_Anterior_cingulate_cortex_(BA24)	-6.18887e-09	1.26638e-09	0.999999	CNS
Type 3	Brain_Caudate_(basal_ganglia)	-4.34766e-09	1.34825e-09	0.999369	CNS
Type 3	Brain_Cerebellar_Hemisphere	-4.74977e-09	1.34033e-09	0.999803	CNS
Type 3	Brain_Cerebellum	-4.17382e-09	1.35856e-09	0.998938	CNS
Type 3	Brain_Cortex	-5.27015e-09	1.30857e-09	0.999972	CNS
Type 3	Brain_Frontal_Cortex_(BA9)	-5.58909e-09	1.23995e-09	0.999997	CNS
Type 3	Brain_Hippocampus	-4.27e-09	1.35776e-09	0.999169	CNS
Type 3	Brain_Hypothalamus	-3.84934e-09	1.36974e-09	0.997525	CNS
Type 3	Brain_Nucleus_accumbens_(basal_ganglia)	-5.07519e-09	1.24539e-09	0.999977	CNS
Type 3	Brain_Putamen_(basal_ganglia)	-4.50494e-09	1.37123e-09	0.999491	CNS
Type 3	Brain_Spinal_cord_(cervical_c-1)	-4.832e-09	1.33953e-09	0.999845	CNS
Type 3	Brain_Substantia_nigra	-3.96583e-09	1.3103e-09	0.998764	CNS
Type 3	A07.231.114.Arteries	-2.34782e-09	2.03411e-09	0.875795	Cardiovascular
Type 3	A07.231.908.670.874.Umbilical.Veins	-3.07066e-09	1.76243e-09	0.959271	Cardiovascular
Type 3	A07.231.908.Veins	-4.03963e-09	1.87219e-09	0.984525	Cardiovascular
Type 3	A07.231.Blood.Vessels	-3.50992e-09	1.99588e-09	0.960675	Cardiovascular
Type 3	A07.541.358.100.Atrial.Appendage	5.08833e-10	2.46436e-09	0.418209	Cardiovascular
Type 3	A07.541.358.Heart.Atria	1.90396e-10	2.47695e-09	0.469365	Cardiovascular
Type 3	A07.541.510.110.Aortic.Valve	-1.0564e-09	2.04593e-09	0.697192	Cardiovascular
Type 3	A07.541.560.Heart.Ventricles	-2.37123e-09	1.89631e-09	0.894432	Cardiovascular
Type 3	A07.541.Heart	-3.83517e-09	1.81034e-09	0.982933	Cardiovascular
Type 3	Artery_Aorta	9.68157e-10	1.9613e-09	0.310784	Cardiovascular
Type 3	Artery_Coronary	-6.60565e-10	1.7994e-09	0.643229	Cardiovascular
Type 3	Artery_Tibial	1.40613e-09	2.02021e-09	0.243204	Cardiovascular
Type 3	Heart_Atrial_Appendage	-4.035e-09	2.05028e-09	0.975467	Cardiovascular
Type 3	Heart_Left_Ventricle	-4.83544e-09	1.9983e-09	0.992235	Cardiovascular
Type 3	A03.556.124.369.Intestinal.Mucosa	2.11503e-09	3.42892e-09	0.268677	Digestive
Type 3	A03.556.124.526.767.Rectum	1.88432e-09	2.62257e-09	0.236224	Digestive
Type 3	A03.556.124.684.Intestine..Small	5.7661e-10	2.07033e-09	0.39031	Digestive
Type 3	A03.556.124.Intestines	2.47389e-09	2.54198e-09	0.165224	Digestive
Type 3	A03.556.249.124.Ileum	2.13784e-09	2.16353e-09	0.161546	Digestive
Type 3	A03.556.249.249.209.Cecum	-9.32884e-10	2.41198e-09	0.650537	Digestive
Type 3	A03.556.249.249.356.668.Colon..Sigmoid	2.46346e-09	2.78419e-09	0.188131	Digestive
Type 3	A03.556.249.249.356.Colon	1.30337e-09	2.44173e-09	0.296744	Digestive
Type 3	A03.556.500.760.464.Parotid.Gland	6.04519e-09	2.99423e-09	0.0217464	Digestive
Type 3	A03.556.500.760.Salivary.Glands	6.78516e-09	3.01137e-09	0.0121239	Digestive
Type 3	A03.556.875.500.Esophagus	8.95288e-10	1.90873e-09	0.319517	Digestive
Type 3	A03.556.875.875.Stomach	-1.54319e-09	2.00584e-09	0.779157	Digestive
Type 3	A03.556.875.Upper.Gastrointestinal.Tract	-1.5934e-09	1.92305e-09	0.796329	Digestive
Type 3	A03.556.Gastrointestinal.Tract	2.53381e-09	2.64509e-09	0.16905	Digestive
Type 3	Colon_Sigmoid	-2.57874e-09	1.84621e-09	0.918759	Digestive
Type 3	Colon_Transverse	7.74725e-10	2.20562e-09	0.3627	Digestive
Type 3	Esophagus_Gastroesophageal_Junction	2.7585e-09	2.07783e-09	0.0921576	Digestive
Type 3	Esophagus_Mucosa	-4.26256e-10	2.48304e-09	0.56815	Digestive
Type 3	Esophagus_Muscularis	2.58754e-09	2.17757e-09	0.117364	Digestive
Type 3	Small_Intestine_Terminal_Ileum	-2.68178e-09	1.84681e-09	0.926765	Digestive
Type 3	Stomach	-8.06771e-10	2.18051e-09	0.644306	Digestive
Type 3	A03.620.Liver	9.74203e-11	2.75141e-09	0.485877	Liver
Type 3	A11.436.348.Hepatocytes	-3.33464e-09	2.0033e-09	0.952001	Liver
Type 3	Liver	-2.2144e-09	2.17844e-09	0.845307	Liver
Type 3	A02.165.Cartilage	1.96405e-09	2.65412e-09	0.22965	Musculoskeletal/Connective
Type 3	A02.633.567.850.Quadriceps.Muscle	-8.76771e-10	2.1082e-09	0.661254	Musculoskeletal/Connective
Type 3	A02.835.232.834.151.Cervical.Vertebrae	-4.06096e-09	1.90345e-09	0.983557	Musculoskeletal/Connective
Type 3	A02.835.583.443.800.Synovial.Membrane	4.5499e-10	2.23444e-09	0.419323	Musculoskeletal/Connective
Type 3	A05.360.319.679.690.Myometrium	1.37595e-09	1.81612e-09	0.224336	Musculoskeletal/Connective
Type 3	A10.165.450.300.425.Keloid	1.02243e-09	2.15055e-09	0.317241	Musculoskeletal/Connective
Type 3	A10.165.450.300.Cicatrix	2.79344e-09	2.26376e-09	0.108605	Musculoskeletal/Connective
Type 3	A10.690.467.Muscle..Smooth	1.06388e-10	2.33627e-09	0.481839	Musculoskeletal/Connective
Type 3	A10.690.Muscles	-8.94635e-10	2.09586e-09	0.665259	Musculoskeletal/Connective
Type 3	A11.329.171.Chondrocytes	2.53984e-09	2.0264e-09	0.105035	Musculoskeletal/Connective
Type 3	A11.329.228.Fibroblasts	1.12726e-09	2.05199e-09	0.291383	Musculoskeletal/Connective
Type 3	A11.329.629.Osteoblasts	-3.16384e-09	1.94677e-09	0.947938	Musculoskeletal/Connective
Type 3	A11.329.830.Stromal.Cells	7.94768e-10	2.25964e-09	0.362523	Musculoskeletal/Connective
Type 3	A11.329.Connective.Tissue.Cells	7.47303e-10	1.95945e-09	0.351459	Musculoskeletal/Connective
Type 3	A11.620.520.Myocytes..Smooth.Muscle	2.41057e-09	2.30302e-09	0.14762	Musculoskeletal/Connective
Type 3	Cells_Transformed_fibroblasts	3.08893e-09	1.70241e-09	0.034805	Musculoskeletal/Connective
Type 3	Muscle_Skeletal	2.74181e-09	2.7572e-09	0.160009	Musculoskeletal/Connective
Type 3	A04.411.Lung	3.27563e-09	1.88837e-09	0.0414028	Other
Type 3	A04.531.520.Nasal.Mucosa	3.24853e-09	2.31246e-09	0.080041	Other
Type 3	A05.360.319.679.490.Endometrium	5.97052e-09	2.32924e-09	0.00518421	Other
Type 3	A05.360.444.492.362.Foreskin	2.5703e-09	1.88784e-09	0.0866779	Other
Type 3	A05.360.444.Genitalia..Male	2.48868e-09	2.04213e-09	0.111484	Other
Type 3	A05.360.490.Germ.Cells	2.21755e-09	2.16561e-09	0.152921	Other
Type 3	A05.360.Genitalia	3.65426e-09	2.37995e-09	0.0623388	Other
Type 3	A05.810.453.324.Kidney.Cortex	-8.71714e-11	2.0525e-09	0.516938	Other
Type 3	A05.810.453.Kidney	-1.98774e-10	1.96867e-09	0.540212	Other
Type 3	A05.810.890.Urinary.Bladder	-1.45553e-09	1.95458e-09	0.771767	Other
Type 3	A06.407.071.140.Adrenal.Cortex	2.50047e-09	2.94262e-09	0.197734	Other
Type 3	A06.407.071.Adrenal.Glands	1.56557e-09	2.90163e-09	0.294754	Other
Type 3	A06.407.312.782.Testis	-6.06751e-10	1.70382e-09	0.639121	Other
Type 3	A06.407.312.Gonads	2.35582e-09	2.21394e-09	0.143645	Other
Type 3	A06.407.900.Thyroid.Gland	-1.33741e-09	1.88231e-09	0.761307	Other
Type 3	A06.407.Endocrine.Glands	3.34292e-09	2.19489e-09	0.0638737	Other
Type 3	A09.371.Eye	-1.7457e-09	2.09312e-09	0.797866	Other
Type 3	A10.272.497.Epidermis	1.31986e-09	2.38624e-09	0.290093	Other
Type 3	A10.272.Epithelium	4.86153e-09	2.27546e-09	0.0163192	Other
Type 3	A10.336.707.Prostate	1.17575e-09	1.97022e-09	0.275333	Other
Type 3	A10.615.550.599.Mouth.Mucosa	-6.09491e-10	2.04645e-09	0.617083	Other
Type 3	A10.615.550.Mucous.Membrane	5.21043e-09	2.59494e-09	0.0223261	Other
Type 3	A10.615.789.Serous.Membrane	1.98934e-09	2.34757e-09	0.198385	Other
Type 3	A10.615.Membranes	5.22174e-09	2.46939e-09	0.0172326	Other
Type 3	A11.382.Endocrine.Cells	2.03419e-10	2.41925e-09	0.466495	Other
Type 3	A11.436.275.Endothelial.Cells	-2.32321e-09	1.90523e-09	0.888651	Other
Type 3	A11.436.294.064.Glucagon.Secreting.Cells	2.85848e-09	2.49093e-09	0.125577	Other
Type 3	A11.436.329.Granulosa.Cells	-1.68128e-09	2.5659e-09	0.743844	Other
Type 3	A11.436.397.Keratinocytes	1.3075e-09	2.04371e-09	0.261162	Other
Type 3	A11.436.Epithelial.Cells	2.80813e-09	2.20044e-09	0.100948	Other
Type 3	A11.497.497.600.Oocytes	2.35732e-09	2.17176e-09	0.138863	Other
Type 3	A11.872.040.Adult.Stem.Cells	-3.72748e-09	1.65698e-09	0.987762	Other
Type 3	A11.872.190.260.Embryoid.Bodies	3.29006e-09	2.38057e-09	0.0834788	Other
Type 3	A11.872.190.Embryonic.Stem.Cells	-1.43746e-09	1.64176e-09	0.809366	Other
Type 3	A11.872.580.Mesenchymal.Stem.Cells	-1.69532e-09	1.95826e-09	0.80668	Other
Type 3	A11.872.700.500.Induced.Pluripotent.Stem.Cells	-3.70899e-09	1.48898e-09	0.99363	Other
Type 3	A11.872.Stem.Cells	-4.69146e-09	1.75623e-09	0.996222	Other
Type 3	A14.549.167.646.Periodontium	6.83108e-10	2.13116e-09	0.374282	Other
Type 3	A14.549.167.Dentition	6.2899e-10	1.92994e-09	0.372245	Other
Type 3	A14.549.885.Tongue	1.36275e-09	2.89043e-09	0.318653	Other
Type 3	A14.549.Mouth	1.75279e-09	2.46742e-09	0.238736	Other
Type 3	A14.724.557.Nasopharynx	6.07696e-10	1.87204e-09	0.372736	Other
Type 3	A14.724.Pharynx	-9.06754e-10	2.04255e-09	0.671455	Other
Type 3	A17.815.Skin	3.40673e-09	2.56852e-09	0.0923639	Other
Type 3	Adrenal_Gland	4.69772e-09	2.66324e-09	0.0388737	Other
Type 3	Bladder	2.25537e-09	1.91801e-09	0.119819	Other
Type 3	Kidney_Cortex	2.15469e-09	2.30004e-09	0.17443	Other
Type 3	Lung	6.8146e-10	1.8924e-09	0.359385	Other
Type 3	Minor_Salivary_Gland	2.22575e-09	2.11496e-09	0.146311	Other
Type 3	Nerve_Tibial	1.30351e-09	1.77427e-09	0.231269	Other
Type 3	Pituitary	-5.04532e-10	2.34441e-09	0.585197	Other
Type 3	Prostate	-1.25919e-09	2.05297e-09	0.730178	Other
Type 3	Skin_Not_Sun_Exposed_(Suprapubic)	4.3028e-09	2.76314e-09	0.0597094	Other
Type 3	Skin_Sun_Exposed_(Lower_leg)	4.35111e-09	2.67323e-09	0.0517982	Other
Type 3	Testis	1.0986e-09	2.1553e-09	0.305123	Other
Type 3	Thyroid	-2.704e-09	1.77136e-09	0.936559	Other
Type 3	A03.734.414.Islets.of.Langerhans	2.27736e-09	2.52537e-09	0.183584	Pancreas
Type 3	A03.734.Pancreas	1.97303e-10	1.88408e-09	0.458298	Pancreas
Type 3	Pancreas	9.69621e-10	1.70034e-09	0.284253	Pancreas
Type 4	A10.165.114.830.500.750.Subcutaneous.Fat..Abdominal	8.44848e-09	6.36707e-09	0.0922705	Adipose
Type 4	A10.165.114.830.750.Subcutaneous.Fat	5.90132e-09	5.75631e-09	0.152637	Adipose
Type 4	A11.329.114.Adipocytes	1.00506e-08	6.18928e-09	0.0522017	Adipose
Type 4	Adipose_Subcutaneous	1.26725e-08	6.37103e-09	0.023346	Adipose
Type 4	Adipose_Visceral_(Omentum)	4.35622e-09	6.49853e-09	0.251321	Adipose
Type 4	A02.835.583.443.800.800.Synovial.Fluid	-9.43825e-09	5.55792e-09	0.955261	Blood/Immune
Type 4	A10.549.400.Lymph.Nodes	5.01221e-09	6.45457e-09	0.218716	Blood/Immune
Type 4	A10.549.Lymphoid.Tissue	4.53884e-09	6.11548e-09	0.228987	Blood/Immune
Type 4	A11.118.637.555.567.562.440.Precursor.Cells..B.Lymphoid	1.45022e-10	6.12576e-09	0.490556	Blood/Immune
Type 4	A11.118.637.555.567.562.B.Lymphocytes	6.57627e-09	5.47996e-09	0.115058	Blood/Immune
Type 4	A11.118.637.555.567.569.200.700.T.Lymphocytes..Regulatory	2.62717e-09	5.66652e-09	0.321456	Blood/Immune
Type 4	A11.118.637.555.567.569.T.Lymphocytes	1.44693e-09	5.67942e-09	0.399452	Blood/Immune
Type 4	A11.118.637.Leukocytes	2.11076e-09	6.3497e-09	0.369786	Blood/Immune
Type 4	A11.329.372.600.Macrophages..Alveolar	3.68812e-09	7.55367e-09	0.312685	Blood/Immune
Type 4	A11.443.Erythroid.Cells	4.47329e-09	7.02374e-09	0.262101	Blood/Immune
Type 4	A11.627.340.360.Granulocyte.Precursor.Cells	4.93469e-09	5.60002e-09	0.189107	Blood/Immune
Type 4	A11.627.624.249.Monocyte.Macrophage.Precursor.Cells	7.17584e-09	5.99941e-09	0.115831	Blood/Immune
Type 4	A11.627.635.Myeloid.Progenitor.Cells	2.90913e-09	5.38449e-09	0.294502	Blood/Immune
Type 4	A11.872.378.590.635.Granulocyte.Macrophage.Progenitor.Cells	5.35225e-09	6.37778e-09	0.200678	Blood/Immune
Type 4	A11.872.378.590.817.Megakaryocyte.Erythroid.Progenitor.Cells	1.28441e-08	6.09465e-09	0.0175397	Blood/Immune
Type 4	A11.872.378.Hematopoietic.Stem.Cells	1.91837e-09	5.44503e-09	0.3623	Blood/Immune
Type 4	A15.145.229.188.Blood.Platelets	7.46003e-09	6.83771e-09	0.137634	Blood/Immune
Type 4	A15.145.229.637.555.567.562.725.Plasma.Cells	-3.55661e-10	4.75513e-09	0.529811	Blood/Immune
Type 4	A15.145.229.637.555.567.569.200.CD4.Positive.T.Lymphocytes	3.3959e-10	5.57164e-09	0.4757	Blood/Immune
Type 4	A15.145.229.637.555.Leukocytes..Mononuclear	-8.09109e-10	4.99161e-09	0.564384	Blood/Immune
Type 4	A15.145.229.Blood.Cells	-3.67599e-09	5.73232e-09	0.739328	Blood/Immune
Type 4	A15.145.300.Fetal.Blood	5.59824e-09	6.43661e-09	0.192219	Blood/Immune
Type 4	A15.145.846.Serum	-5.46499e-09	5.43612e-09	0.842626	Blood/Immune
Type 4	A15.145.Blood	-3.78099e-09	6.01535e-09	0.735181	Blood/Immune
Type 4	A15.378.316.580.Monocytes	-4.18442e-09	5.33678e-09	0.783501	Blood/Immune
Type 4	A15.378.316.Bone.Marrow.Cells	-4.0994e-09	5.00953e-09	0.793413	Blood/Immune
Type 4	A15.382.490.315.583.Neutrophils	-1.88846e-09	4.44904e-09	0.664387	Blood/Immune
Type 4	A15.382.490.555.567.537.Killer.Cells..Natural	1.19816e-09	5.61102e-09	0.415454	Blood/Immune
Type 4	A15.382.490.555.567.622.Lymphocytes..Null	6.98205e-09	7.07677e-09	0.161916	Blood/Immune
Type 4	A15.382.490.555.567.Lymphocytes	2.45875e-09	5.60935e-09	0.330573	Blood/Immune
Type 4	A15.382.520.604.700.Spleen	-6.19261e-09	4.84562e-09	0.899372	Blood/Immune
Type 4	A15.382.520.604.800.Palatine.Tonsil	1.33153e-08	6.77659e-09	0.0247135	Blood/Immune
Type 4	A15.382.680.Phagocytes	-7.59713e-09	4.54032e-09	0.952862	Blood/Immune
Type 4	A15.382.812.260.Dendritic.Cells	-9.46819e-09	5.40554e-09	0.960076	Blood/Immune
Type 4	A15.382.812.522.Macrophages	-4.81931e-10	8.38435e-09	0.522919	Blood/Immune
Type 4	A15.382.812.Mononuclear.Phagocyte.System	-4.80402e-09	5.09709e-09	0.827033	Blood/Immune
Type 4	A15.382.Immune.System	6.57635e-09	7.72648e-09	0.197344	Blood/Immune
Type 4	Cells_EBV-transformed_lymphocytes	-1.18571e-11	4.71601e-09	0.501003	Blood/Immune
Type 4	Spleen	-1.52751e-08	4.2126e-09	0.999856	Blood/Immune
Type 4	Whole_Blood	-7.1715e-09	5.07868e-09	0.921037	Blood/Immune
Type 4	A08.186.211.132.810.428.200.Cerebellum	-1.72202e-08	3.00031e-09	1	CNS
Type 4	A08.186.211.132.Brain.Stem	-1.99659e-08	3.2648e-09	1	CNS
Type 4	A08.186.211.464.405.Hippocampus	-1.92988e-08	3.43431e-09	1	CNS
Type 4	A08.186.211.464.710.225.Entorhinal.Cortex	-1.95704e-08	3.66493e-09	1	CNS
Type 4	A08.186.211.464.Limbic.System	-1.83781e-08	3.71761e-09	1	CNS
Type 4	A08.186.211.653.Mesencephalon	-1.04702e-08	5.23705e-09	0.97721	CNS
Type 4	A08.186.211.730.317.357.352.435.Hypothalamo.Hypophyseal.System	-4.33919e-09	5.88874e-09	0.769397	CNS
Type 4	A08.186.211.730.317.357.Hypothalamus	-6.43233e-09	5.8273e-09	0.865166	CNS
Type 4	A08.186.211.730.317.Diencephalon	-8.69869e-09	5.2039e-09	0.952696	CNS
Type 4	A08.186.211.730.885.287.249.487.Corpus.Striatum	-7.77019e-09	4.22074e-09	0.967186	CNS
Type 4	A08.186.211.730.885.287.249.Basal.Ganglia	-1.22973e-08	4.09598e-09	0.99866	CNS
Type 4	A08.186.211.730.885.287.500.270.Frontal.Lobe	-1.17146e-08	3.87562e-09	0.998747	CNS
Type 4	A08.186.211.730.885.287.500.571.735.Visual.Cortex	-1.46425e-08	3.56124e-09	0.99998	CNS
Type 4	A08.186.211.730.885.287.500.670.Parietal.Lobe	-1.79168e-08	3.45608e-09	1	CNS
Type 4	A08.186.211.730.885.287.500.Cerebral.Cortex	-1.90077e-08	3.59053e-09	1	CNS
Type 4	A08.186.211.865.428.Metencephalon	-1.78001e-08	3.07718e-09	1	CNS
Type 4	A08.186.211.Brain	-1.67535e-08	3.64326e-09	0.999998	CNS
Type 4	A09.371.729.Retina	-7.37653e-09	3.87296e-09	0.971586	CNS
Type 4	A11.872.653.Neural.Stem.Cells	-4.53415e-09	4.74541e-09	0.830333	CNS
Type 4	Brain_Amygdala	-1.67809e-08	2.95042e-09	1	CNS
Type 4	Brain_Anterior_cingulate_cortex_(BA24)	-1.78761e-08	3.0363e-09	1	CNS
Type 4	Brain_Caudate_(basal_ganglia)	-1.51923e-08	3.0438e-09	1	CNS
Type 4	Brain_Cerebellar_Hemisphere	-1.57733e-08	2.92456e-09	1	CNS
Type 4	Brain_Cerebellum	-1.51e-08	2.92767e-09	1	CNS
Type 4	Brain_Cortex	-1.71061e-08	3.00256e-09	1	CNS
Type 4	Brain_Frontal_Cortex_(BA9)	-1.67564e-08	3.04079e-09	1	CNS
Type 4	Brain_Hippocampus	-1.6907e-08	2.96405e-09	1	CNS
Type 4	Brain_Hypothalamus	-1.82957e-08	3.12567e-09	1	CNS
Type 4	Brain_Nucleus_accumbens_(basal_ganglia)	-1.62693e-08	3.01144e-09	1	CNS
Type 4	Brain_Putamen_(basal_ganglia)	-1.40867e-08	3.07797e-09	0.999998	CNS
Type 4	Brain_Spinal_cord_(cervical_c-1)	-1.1397e-08	3.05808e-09	0.999903	CNS
Type 4	Brain_Substantia_nigra	-1.10528e-08	3.42007e-09	0.999385	CNS
Type 4	A07.231.114.Arteries	2.13946e-09	7.09001e-09	0.381419	Cardiovascular
Type 4	A07.231.908.670.874.Umbilical.Veins	-8.52666e-09	5.33787e-09	0.944911	Cardiovascular
Type 4	A07.231.908.Veins	-9.88625e-09	5.53173e-09	0.963047	Cardiovascular
Type 4	A07.231.Blood.Vessels	-9.92707e-09	5.65869e-09	0.960311	Cardiovascular
Type 4	A07.541.358.100.Atrial.Appendage	-4.99988e-10	5.83364e-09	0.534151	Cardiovascular
Type 4	A07.541.358.Heart.Atria	-1.914e-09	5.82585e-09	0.628747	Cardiovascular
Type 4	A07.541.510.110.Aortic.Valve	1.05922e-08	5.97708e-09	0.0381866	Cardiovascular
Type 4	A07.541.560.Heart.Ventricles	-3.90198e-09	5.46122e-09	0.762538	Cardiovascular
Type 4	A07.541.Heart	-6.11219e-09	5.47104e-09	0.868043	Cardiovascular
Type 4	Artery_Aorta	6.40134e-10	5.5225e-09	0.45386	Cardiovascular
Type 4	Artery_Coronary	-3.38372e-09	4.5326e-09	0.772327	Cardiovascular
Type 4	Artery_Tibial	6.04778e-09	5.00065e-09	0.113255	Cardiovascular
Type 4	Heart_Atrial_Appendage	-1.32423e-08	4.82056e-09	0.996993	Cardiovascular
Type 4	Heart_Left_Ventricle	-1.09232e-08	4.36855e-09	0.993797	Cardiovascular
Type 4	A03.556.124.369.Intestinal.Mucosa	5.98113e-10	5.09443e-09	0.453269	Digestive
Type 4	A03.556.124.526.767.Rectum	3.10081e-09	6.07584e-09	0.304903	Digestive
Type 4	A03.556.124.684.Intestine..Small	2.25819e-09	6.3324e-09	0.360692	Digestive
Type 4	A03.556.124.Intestines	-1.30771e-09	4.90088e-09	0.605201	Digestive
Type 4	A03.556.249.124.Ileum	-5.94828e-09	4.75581e-09	0.894485	Digestive
Type 4	A03.556.249.249.209.Cecum	-6.2329e-09	4.6573e-09	0.909602	Digestive
Type 4	A03.556.249.249.356.668.Colon..Sigmoid	-5.8623e-10	5.87154e-09	0.539765	Digestive
Type 4	A03.556.249.249.356.Colon	-4.69004e-09	4.8772e-09	0.831881	Digestive
Type 4	A03.556.500.760.464.Parotid.Gland	8.11757e-09	6.08094e-09	0.0909513	Digestive
Type 4	A03.556.500.760.Salivary.Glands	8.28418e-09	6.04474e-09	0.0852687	Digestive
Type 4	A03.556.875.500.Esophagus	-2.29843e-09	4.63317e-09	0.690081	Digestive
Type 4	A03.556.875.875.Stomach	1.73276e-09	6.53615e-09	0.395465	Digestive
Type 4	A03.556.875.Upper.Gastrointestinal.Tract	-1.28974e-09	6.27416e-09	0.581434	Digestive
Type 4	A03.556.Gastrointestinal.Tract	-6.52917e-10	4.52847e-09	0.557321	Digestive
Type 4	Colon_Sigmoid	3.98654e-09	5.70336e-09	0.242282	Digestive
Type 4	Colon_Transverse	-1.86646e-09	4.12267e-09	0.674628	Digestive
Type 4	Esophagus_Gastroesophageal_Junction	7.6283e-09	6.74922e-09	0.129185	Digestive
Type 4	Esophagus_Mucosa	3.7251e-09	4.74852e-09	0.21638	Digestive
Type 4	Esophagus_Muscularis	4.10633e-09	6.11189e-09	0.250837	Digestive
Type 4	Small_Intestine_Terminal_Ileum	-6.12477e-09	4.64534e-09	0.906328	Digestive
Type 4	Stomach	-4.33304e-09	5.68745e-09	0.776928	Digestive
Type 4	A03.620.Liver	-2.06117e-10	5.34407e-09	0.515383	Liver
Type 4	A11.436.348.Hepatocytes	-1.42017e-09	4.9662e-09	0.612548	Liver
Type 4	Liver	-6.21712e-09	4.45139e-09	0.918743	Liver
Type 4	A02.165.Cartilage	8.37588e-10	6.07703e-09	0.445188	Musculoskeletal/Connective
Type 4	A02.633.567.850.Quadriceps.Muscle	-6.06865e-09	4.42855e-09	0.914711	Musculoskeletal/Connective
Type 4	A02.835.232.834.151.Cervical.Vertebrae	1.61378e-10	4.51121e-09	0.485732	Musculoskeletal/Connective
Type 4	A02.835.583.443.800.Synovial.Membrane	2.64219e-09	5.65819e-09	0.320262	Musculoskeletal/Connective
Type 4	A05.360.319.679.690.Myometrium	6.75018e-09	5.35089e-09	0.103563	Musculoskeletal/Connective
Type 4	A10.165.450.300.425.Keloid	3.63407e-09	6.40973e-09	0.28537	Musculoskeletal/Connective
Type 4	A10.165.450.300.Cicatrix	3.80637e-09	6.27174e-09	0.271956	Musculoskeletal/Connective
Type 4	A10.690.467.Muscle..Smooth	5.78123e-09	8.49821e-09	0.248161	Musculoskeletal/Connective
Type 4	A10.690.Muscles	-7.09576e-09	4.66675e-09	0.935806	Musculoskeletal/Connective
Type 4	A11.329.171.Chondrocytes	1.01468e-08	6.38233e-09	0.0559373	Musculoskeletal/Connective
Type 4	A11.329.228.Fibroblasts	3.98642e-09	5.30268e-09	0.226094	Musculoskeletal/Connective
Type 4	A11.329.629.Osteoblasts	-2.36607e-09	4.52859e-09	0.69933	Musculoskeletal/Connective
Type 4	A11.329.830.Stromal.Cells	-3.35026e-09	5.07014e-09	0.745624	Musculoskeletal/Connective
Type 4	A11.329.Connective.Tissue.Cells	-7.11966e-10	5.04424e-09	0.556122	Musculoskeletal/Connective
Type 4	A11.620.520.Myocytes..Smooth.Muscle	8.62872e-10	8.06935e-09	0.457421	Musculoskeletal/Connective
Type 4	Cells_Transformed_fibroblasts	-4.60489e-10	4.88891e-09	0.537521	Musculoskeletal/Connective
Type 4	Muscle_Skeletal	-2.37207e-09	5.67297e-09	0.662076	Musculoskeletal/Connective
Type 4	A04.411.Lung	1.97403e-09	5.55361e-09	0.361126	Other
Type 4	A04.531.520.Nasal.Mucosa	-1.16352e-09	4.26765e-09	0.607434	Other
Type 4	A05.360.319.679.490.Endometrium	5.18797e-09	4.61399e-09	0.130421	Other
Type 4	A05.360.444.492.362.Foreskin	5.68914e-09	5.15729e-09	0.134986	Other
Type 4	A05.360.444.Genitalia..Male	6.32006e-09	5.02497e-09	0.104244	Other
Type 4	A05.360.490.Germ.Cells	4.84412e-09	5.00099e-09	0.166365	Other
Type 4	A05.360.Genitalia	9.22814e-09	4.92178e-09	0.0303992	Other
Type 4	A05.810.453.324.Kidney.Cortex	3.93867e-09	5.96886e-09	0.254669	Other
Type 4	A05.810.453.Kidney	-2.97261e-09	4.22778e-09	0.759008	Other
Type 4	A05.810.890.Urinary.Bladder	3.02581e-10	6.06485e-09	0.480105	Other
Type 4	A06.407.071.140.Adrenal.Cortex	4.01368e-09	5.95349e-09	0.250101	Other
Type 4	A06.407.071.Adrenal.Glands	6.71689e-09	6.78336e-09	0.161038	Other
Type 4	A06.407.312.782.Testis	-2.38816e-09	4.87963e-09	0.687726	Other
Type 4	A06.407.312.Gonads	7.74865e-09	5.78375e-09	0.0901672	Other
Type 4	A06.407.900.Thyroid.Gland	3.434e-09	5.47682e-09	0.265328	Other
Type 4	A06.407.Endocrine.Glands	8.24039e-09	5.83101e-09	0.0787982	Other
Type 4	A09.371.Eye	2.81632e-09	5.26557e-09	0.296375	Other
Type 4	A10.272.497.Epidermis	6.17663e-09	4.51504e-09	0.0856545	Other
Type 4	A10.272.Epithelium	-1.57883e-09	4.13746e-09	0.648619	Other
Type 4	A10.336.707.Prostate	5.32594e-09	4.82784e-09	0.134976	Other
Type 4	A10.615.550.599.Mouth.Mucosa	3.93736e-09	4.43874e-09	0.187528	Other
Type 4	A10.615.550.Mucous.Membrane	3.9189e-09	4.84076e-09	0.209096	Other
Type 4	A10.615.789.Serous.Membrane	5.8497e-09	6.11245e-09	0.16928	Other
Type 4	A10.615.Membranes	4.61005e-09	4.70736e-09	0.163709	Other
Type 4	A11.382.Endocrine.Cells	-2.36075e-09	5.08593e-09	0.678738	Other
Type 4	A11.436.275.Endothelial.Cells	-6.94872e-09	5.71799e-09	0.887863	Other
Type 4	A11.436.294.064.Glucagon.Secreting.Cells	-2.50379e-09	4.62386e-09	0.705916	Other
Type 4	A11.436.329.Granulosa.Cells	-3.28456e-09	4.5071e-09	0.766923	Other
Type 4	A11.436.397.Keratinocytes	-3.21547e-09	4.12184e-09	0.782336	Other
Type 4	A11.436.Epithelial.Cells	-3.43037e-10	5.29994e-09	0.525803	Other
Type 4	A11.497.497.600.Oocytes	5.82927e-09	4.90925e-09	0.117534	Other
Type 4	A11.872.040.Adult.Stem.Cells	-4.91598e-09	4.05601e-09	0.887248	Other
Type 4	A11.872.190.260.Embryoid.Bodies	3.76702e-09	5.82182e-09	0.258799	Other
Type 4	A11.872.190.Embryonic.Stem.Cells	2.15059e-09	5.20502e-09	0.339739	Other
Type 4	A11.872.580.Mesenchymal.Stem.Cells	3.50311e-09	5.06399e-09	0.244542	Other
Type 4	A11.872.700.500.Induced.Pluripotent.Stem.Cells	-3.07433e-09	4.98721e-09	0.731199	Other
Type 4	A11.872.Stem.Cells	-1.23978e-09	4.90643e-09	0.599744	Other
Type 4	A14.549.167.646.Periodontium	3.84813e-09	5.46405e-09	0.240634	Other
Type 4	A14.549.167.Dentition	1.02924e-08	6.53336e-09	0.057586	Other
Type 4	A14.549.885.Tongue	5.16563e-09	7.76654e-09	0.252989	Other
Type 4	A14.549.Mouth	4.15198e-09	4.70155e-09	0.188589	Other
Type 4	A14.724.557.Nasopharynx	8.89929e-09	7.75978e-09	0.125722	Other
Type 4	A14.724.Pharynx	1.02848e-08	8.20286e-09	0.104955	Other
Type 4	A17.815.Skin	9.62502e-09	4.95741e-09	0.0260963	Other
Type 4	Adrenal_Gland	1.29005e-08	6.69403e-09	0.0269791	Other
Type 4	Bladder	2.14757e-09	3.94222e-09	0.292958	Other
Type 4	Kidney_Cortex	-1.4909e-09	5.97774e-09	0.598478	Other
Type 4	Lung	-1.42802e-08	3.98036e-09	0.999833	Other
Type 4	Minor_Salivary_Gland	6.52422e-09	4.26601e-09	0.0630889	Other
Type 4	Nerve_Tibial	5.74571e-09	4.59792e-09	0.105717	Other
Type 4	Pituitary	-6.83023e-09	4.22702e-09	0.946937	Other
Type 4	Prostate	3.15457e-09	5.35427e-09	0.277874	Other
Type 4	Skin_Not_Sun_Exposed_(Suprapubic)	1.55447e-08	5.49723e-09	0.00234399	Other
Type 4	Skin_Sun_Exposed_(Lower_leg)	1.69402e-08	5.81433e-09	0.00178687	Other
Type 4	Testis	8.39204e-09	6.68686e-09	0.104739	Other
Type 4	Thyroid	-3.31277e-09	3.6806e-09	0.815956	Other
Type 4	A03.734.414.Islets.of.Langerhans	-6.29302e-10	4.53812e-09	0.555145	Pancreas
Type 4	A03.734.Pancreas	-4.6703e-09	4.63069e-09	0.843406	Pancreas
Type 4	Pancreas	-4.77574e-09	4.87239e-09	0.836497	Pancreas

## Sheet: Data S2
Supplementary Data S2. Results of LDSC-SEG using multi-tissue chromatin modification dataset.
MPB_Type	Name	Coefficient	Coefficient_std_error	Coefficient_P_value	Mark	Tissue_category
Type 2	Adipose_Nuclei	2.33299e-08	1.5846e-08	0.0704711	H3K27ac	Adipose
Type 2	Adipose_Nuclei	1.65672e-08	1.99473e-08	0.203113	H3K36me3	Adipose
Type 2	Adipose_Nuclei	3.06847e-08	3.98538e-08	0.22067	H3K9ac	Adipose
Type 2	Adipose_Nuclei	1.50346e-08	2.20211e-08	0.247388	H3K4me1	Adipose
Type 2	Adipose_Nuclei	-5.32447e-09	3.37105e-08	0.562751	H3K4me3	Adipose
Type 2	Fetal_Thymus	1.20181e-08	1.86311e-08	0.259445	H3K36me3	Blood/Immune
Type 2	Fetal_Thymus	-9.92536e-09	1.66711e-08	0.724199	H3K4me1	Blood/Immune
Type 2	Fetal_Thymus	-7.30097e-08	6.46171e-08	0.870737	H3K4me3	Blood/Immune
Type 2	Fetal_Thymus	-2.78151e-08	2.42928e-08	0.873894	H3K27ac	Blood/Immune
Type 2	Fetal_Thymus	-5.91227e-08	3.52872e-08	0.953079	DNase	Blood/Immune
Type 2	Primary_B_cells_from_cord_blood	-2.86875e-08	4.4282e-08	0.741454	H3K36me3	Blood/Immune
Type 2	Primary_B_cells_from_cord_blood	-1.17049e-07	6.46939e-08	0.964796	H3K4me3	Blood/Immune
Type 2	Primary_B_cells_from_cord_blood	-5.4456e-08	1.54702e-08	0.999784	H3K4me1	Blood/Immune
Type 2	Primary_B_cells_from_peripheral_blood	-1.66433e-08	1.19065e-08	0.918918	H3K36me3	Blood/Immune
Type 2	Primary_B_cells_from_peripheral_blood	-1.08757e-07	6.56801e-08	0.951124	H3K4me3	Blood/Immune
Type 2	Primary_B_cells_from_peripheral_blood	-8.98026e-08	3.07741e-08	0.998239	DNase	Blood/Immune
Type 2	Primary_B_cells_from_peripheral_blood	-3.96036e-08	1.21043e-08	0.999466	H3K4me1	Blood/Immune
Type 2	Primary_B_cells_from_peripheral_blood	-7.03738e-08	2.00311e-08	0.999779	H3K27ac	Blood/Immune
Type 2	Primary_Natural_Killer_cells_from_peripheral_blood	-4.99241e-08	4.81764e-08	0.849964	DNase	Blood/Immune
Type 2	Primary_Natural_Killer_cells_from_peripheral_blood	-2.18253e-08	2.03209e-08	0.858596	H3K4me1	Blood/Immune
Type 2	Primary_Natural_Killer_cells_from_peripheral_blood	-1.94294e-08	1.43096e-08	0.912735	H3K36me3	Blood/Immune
Type 2	Primary_Natural_Killer_cells_from_peripheral_blood	-9.90637e-08	6.4777e-08	0.936905	H3K4me3	Blood/Immune
Type 2	Primary_Natural_Killer_cells_from_peripheral_blood	-3.92099e-08	2.05291e-08	0.971931	H3K27ac	Blood/Immune
Type 2	Primary_T_cells_effector_memory_enriched_from_peripheral_blood	-1.45592e-08	4.03658e-08	0.640831	H3K4me1	Blood/Immune
Type 2	Primary_T_cells_effector_memory_enriched_from_peripheral_blood	-4.84203e-08	4.81404e-08	0.842748	H3K4me3	Blood/Immune
Type 2	Primary_T_cells_effector_memory_enriched_from_peripheral_blood	-3.04304e-08	1.70896e-08	0.962514	H3K36me3	Blood/Immune
Type 2	Primary_T_cells_effector_memory_enriched_from_peripheral_blood	-5.20831e-08	2.64753e-08	0.975422	H3K27ac	Blood/Immune
Type 2	Primary_T_cells_from_cord_blood	-7.0781e-09	4.75346e-08	0.559185	H3K4me1	Blood/Immune
Type 2	Primary_T_cells_from_cord_blood	-9.87695e-09	2.8266e-08	0.636616	H3K36me3	Blood/Immune
Type 2	Primary_T_cells_from_cord_blood	-2.77088e-08	6.36384e-08	0.668367	H3K4me3	Blood/Immune
Type 2	Primary_T_cells_from_cord_blood	-8.39815e-08	3.99808e-08	0.98216	DNase	Blood/Immune
Type 2	Primary_T_cells_from_peripheral_blood	-7.1246e-09	1.57011e-08	0.675001	H3K36me3	Blood/Immune
Type 2	Primary_T_cells_from_peripheral_blood	-3.22243e-08	5.05193e-08	0.738218	H3K4me3	Blood/Immune
Type 2	Primary_T_cells_from_peripheral_blood	-1.71372e-08	2.04212e-08	0.799317	H3K4me1	Blood/Immune
Type 2	Primary_T_cells_from_peripheral_blood	-3.0941e-08	3.42609e-08	0.816763	DNase	Blood/Immune
Type 2	Primary_T_cells_from_peripheral_blood	-4.17346e-08	2.50149e-08	0.952381	H3K27ac	Blood/Immune
Type 2	Primary_T_helper_17_cells_PMA-I_stimulated	3.04083e-08	5.97541e-08	0.305415	H3K4me3	Blood/Immune
Type 2	Primary_T_helper_17_cells_PMA-I_stimulated	-6.22693e-09	2.82249e-08	0.587305	H3K4me1	Blood/Immune
Type 2	Primary_T_helper_17_cells_PMA-I_stimulated	-1.52764e-08	4.75122e-08	0.626094	H3K27ac	Blood/Immune
Type 2	Primary_T_helper_17_cells_PMA-I_stimulated	-3.07418e-08	1.64341e-08	0.969301	H3K36me3	Blood/Immune
Type 2	Primary_T_helper_cells_PMA-I_stimulated	-1.45037e-08	2.39876e-08	0.727288	H3K27ac	Blood/Immune
Type 2	Primary_T_helper_cells_PMA-I_stimulated	-1.35484e-08	1.59282e-08	0.802502	H3K4me1	Blood/Immune
Type 2	Primary_T_helper_cells_PMA-I_stimulated	-1.33279e-08	1.45931e-08	0.819459	H3K36me3	Blood/Immune
Type 2	Primary_T_helper_cells_PMA-I_stimulated	-3.36403e-08	3.04467e-08	0.865396	H3K4me3	Blood/Immune
Type 2	Primary_T_helper_cells_from_peripheral_blood	-1.1034e-08	1.85193e-08	0.72435	H3K4me1	Blood/Immune
Type 2	Primary_T_helper_cells_from_peripheral_blood	-8.73459e-09	1.34099e-08	0.74259	H3K36me3	Blood/Immune
Type 2	Primary_T_helper_cells_from_peripheral_blood	-3.68452e-08	4.32365e-08	0.802942	H3K4me3	Blood/Immune
Type 2	Primary_T_helper_cells_from_peripheral_blood	-4.82107e-08	2.38033e-08	0.978586	H3K27ac	Blood/Immune
Type 2	Primary_T_helper_memory_cells_from_peripheral_blood_1	-1.36306e-08	1.95934e-08	0.756683	H3K4me1	Blood/Immune
Type 2	Primary_T_helper_memory_cells_from_peripheral_blood_1	-3.5474e-08	2.20768e-08	0.945956	H3K36me3	Blood/Immune
Type 2	Primary_T_helper_memory_cells_from_peripheral_blood_1	-6.09879e-08	2.865e-08	0.983362	H3K27ac	Blood/Immune
Type 2	Primary_T_helper_memory_cells_from_peripheral_blood_1	-9.94487e-08	4.39401e-08	0.988191	H3K4me3	Blood/Immune
Type 2	Primary_T_helper_memory_cells_from_peripheral_blood_2	-7.40606e-09	5.15966e-08	0.557067	H3K4me3	Blood/Immune
Type 2	Primary_T_helper_memory_cells_from_peripheral_blood_2	-1.19346e-08	1.71884e-08	0.756267	H3K4me1	Blood/Immune
Type 2	Primary_T_helper_memory_cells_from_peripheral_blood_2	-2.41416e-08	2.65995e-08	0.817954	H3K36me3	Blood/Immune
Type 2	Primary_T_helper_memory_cells_from_peripheral_blood_2	-2.81611e-08	2.48011e-08	0.871912	H3K27ac	Blood/Immune
Type 2	Primary_T_helper_naive_cells_from_peripheral_blood	-1.41443e-08	5.30303e-08	0.605158	H3K9ac	Blood/Immune
Type 2	Primary_T_helper_naive_cells_from_peripheral_blood_1	-1.27535e-08	4.69147e-08	0.607129	H3K4me3	Blood/Immune
Type 2	Primary_T_helper_naive_cells_from_peripheral_blood_1	-1.15787e-08	1.87844e-08	0.731185	H3K36me3	Blood/Immune
Type 2	Primary_T_helper_naive_cells_from_peripheral_blood_1	-1.52214e-08	2.41144e-08	0.73605	H3K4me1	Blood/Immune
Type 2	Primary_T_helper_naive_cells_from_peripheral_blood_1	-8.11226e-08	3.80673e-08	0.983457	H3K27ac	Blood/Immune
Type 2	Primary_T_helper_naive_cells_from_peripheral_blood_2	-1.13366e-08	4.52069e-08	0.599005	H3K4me3	Blood/Immune
Type 2	Primary_T_helper_naive_cells_from_peripheral_blood_2	-8.84498e-09	1.93085e-08	0.676555	H3K4me1	Blood/Immune
Type 2	Primary_T_helper_naive_cells_from_peripheral_blood_2	-2.14361e-08	1.56624e-08	0.914443	H3K36me3	Blood/Immune
Type 2	Primary_T_helper_naive_cells_from_peripheral_blood_2	-3.7674e-08	1.87472e-08	0.977762	H3K27ac	Blood/Immune
Type 2	Primary_T_killer_memory_cells_from_peripheral_blood	-2.52859e-08	5.51417e-08	0.676726	H3K4me3	Blood/Immune
Type 2	Primary_T_killer_memory_cells_from_peripheral_blood	-1.36218e-08	2.75628e-08	0.689421	H3K27ac	Blood/Immune
Type 2	Primary_T_killer_memory_cells_from_peripheral_blood	-2.19939e-08	2.66914e-08	0.795032	H3K4me1	Blood/Immune
Type 2	Primary_T_killer_memory_cells_from_peripheral_blood	-2.79704e-08	2.46556e-08	0.871696	H3K36me3	Blood/Immune
Type 2	Primary_T_killer_naive_cells_from_peripheral_blood	-4.78038e-09	6.32036e-08	0.530145	H3K9ac	Blood/Immune
Type 2	Primary_T_killer_naive_cells_from_peripheral_blood	-9.55723e-09	1.98068e-08	0.685282	H3K4me1	Blood/Immune
Type 2	Primary_T_killer_naive_cells_from_peripheral_blood	-4.57468e-08	6.23507e-08	0.768435	H3K4me3	Blood/Immune
Type 2	Primary_T_killer_naive_cells_from_peripheral_blood	-2.14917e-08	2.59921e-08	0.795841	H3K36me3	Blood/Immune
Type 2	Primary_T_killer_naive_cells_from_peripheral_blood	-6.82996e-08	4.08852e-08	0.952592	H3K27ac	Blood/Immune
Type 2	Primary_T_regulatory_cells_from_peripheral_blood	-1.93356e-09	4.41801e-08	0.517454	H3K4me3	Blood/Immune
Type 2	Primary_T_regulatory_cells_from_peripheral_blood	-2.1612e-09	2.65454e-08	0.532444	H3K4me1	Blood/Immune
Type 2	Primary_T_regulatory_cells_from_peripheral_blood	-1.09661e-08	1.26818e-08	0.806401	H3K36me3	Blood/Immune
Type 2	Primary_T_regulatory_cells_from_peripheral_blood	-3.43985e-08	1.93419e-08	0.962334	H3K27ac	Blood/Immune
Type 2	Primary_hematopoietic_stem_cells	2.78247e-08	4.24394e-08	0.25603	H3K36me3	Blood/Immune
Type 2	Primary_hematopoietic_stem_cells	4.46728e-08	6.89169e-08	0.258424	H3K4me3	Blood/Immune
Type 2	Primary_hematopoietic_stem_cells	-3.04585e-10	3.23299e-08	0.503758	H3K4me1	Blood/Immune
Type 2	Primary_hematopoietic_stem_cells_G-CSF-mobilized_Female	3.11713e-08	2.21835e-08	0.0799878	H3K36me3	Blood/Immune
Type 2	Primary_hematopoietic_stem_cells_G-CSF-mobilized_Female	1.74112e-08	4.5464e-08	0.350872	H3K27ac	Blood/Immune
Type 2	Primary_hematopoietic_stem_cells_G-CSF-mobilized_Female	5.25617e-09	1.84382e-08	0.387795	H3K4me1	Blood/Immune
Type 2	Primary_hematopoietic_stem_cells_G-CSF-mobilized_Female	-2.86717e-08	4.75591e-08	0.726701	H3K4me3	Blood/Immune
Type 2	Primary_hematopoietic_stem_cells_G-CSF-mobilized_Female	-3.5298e-08	4.24244e-08	0.797302	DNase	Blood/Immune
Type 2	Primary_hematopoietic_stem_cells_G-CSF-mobilized_Male	2.29439e-08	1.8695e-08	0.10986	H3K36me3	Blood/Immune
Type 2	Primary_hematopoietic_stem_cells_G-CSF-mobilized_Male	2.6031e-09	2.18979e-08	0.452687	H3K4me1	Blood/Immune
Type 2	Primary_hematopoietic_stem_cells_G-CSF-mobilized_Male	-1.73203e-08	4.3786e-08	0.653788	H3K4me3	Blood/Immune
Type 2	Primary_hematopoietic_stem_cells_G-CSF-mobilized_Male	-6.9335e-08	4.54002e-08	0.936644	DNase	Blood/Immune
Type 2	Primary_hematopoietic_stem_cells_short_term_culture	1.31721e-08	2.32105e-08	0.285185	H3K36me3	Blood/Immune
Type 2	Primary_hematopoietic_stem_cells_short_term_culture	3.44573e-09	2.24705e-08	0.439063	H3K4me1	Blood/Immune
Type 2	Primary_hematopoietic_stem_cells_short_term_culture	-9.97423e-09	6.39607e-08	0.561961	H3K4me3	Blood/Immune
Type 2	Primary_monocytes_from_peripheral_blood	4.41965e-09	1.07537e-08	0.340541	H3K36me3	Blood/Immune
Type 2	Primary_monocytes_from_peripheral_blood	-3.78989e-09	4.40479e-08	0.534283	DNase	Blood/Immune
Type 2	Primary_monocytes_from_peripheral_blood	-6.88625e-09	5.65618e-08	0.54845	H3K4me3	Blood/Immune
Type 2	Primary_monocytes_from_peripheral_blood	-5.25564e-09	1.31322e-08	0.655499	H3K4me1	Blood/Immune
Type 2	Primary_monocytes_from_peripheral_blood	-2.18605e-08	2.58225e-08	0.801383	H3K27ac	Blood/Immune
Type 2	Primary_mononuclear_cells_from_peripheral_blood	4.07846e-08	5.80401e-08	0.241122	H3K4me1	Blood/Immune
Type 2	Primary_mononuclear_cells_from_peripheral_blood	2.22281e-08	5.40952e-08	0.34057	H3K27ac	Blood/Immune
Type 2	Primary_mononuclear_cells_from_peripheral_blood	6.28338e-09	6.27362e-08	0.46011	H3K4me3	Blood/Immune
Type 2	Primary_mononuclear_cells_from_peripheral_blood	-3.70065e-09	1.52499e-08	0.595868	H3K36me3	Blood/Immune
Type 2	Primary_mononuclear_cells_from_peripheral_blood	-1.48461e-08	4.4718e-08	0.630053	H3K9ac	Blood/Immune
Type 2	Primary_neutrophils_from_peripheral_blood	7.99302e-09	1.33915e-08	0.275296	H3K4me1	Blood/Immune
Type 2	Primary_neutrophils_from_peripheral_blood	1.31906e-09	9.41329e-09	0.44428	H3K36me3	Blood/Immune
Type 2	Primary_neutrophils_from_peripheral_blood	-3.97168e-09	2.86453e-08	0.555137	H3K4me3	Blood/Immune
Type 2	Spleen	4.41781e-09	2.75798e-08	0.436368	H3K4me1	Blood/Immune
Type 2	Spleen	-3.34614e-08	4.39847e-08	0.776597	H3K4me3	Blood/Immune
Type 2	Spleen	-2.1655e-08	2.16882e-08	0.840975	H3K36me3	Blood/Immune
Type 2	Spleen	-4.23996e-08	2.00705e-08	0.98268	H3K27ac	Blood/Immune
Type 2	Thymus	5.8715e-09	2.17649e-08	0.393669	H3K36me3	Blood/Immune
Type 2	Thymus	-1.23668e-08	4.37825e-08	0.611205	H3K4me1	Blood/Immune
Type 2	Thymus	-2.97665e-08	4.05312e-08	0.768651	H3K27ac	Blood/Immune
Type 2	Thymus	-7.65521e-08	4.97056e-08	0.938233	H3K4me3	Blood/Immune
Type 2	Brain_Angular_Gyrus	-1.97167e-08	1.84022e-08	0.858013	H3K27ac	CNS
Type 2	Brain_Angular_Gyrus	-4.66107e-08	3.89594e-08	0.884228	H3K9ac	CNS
Type 2	Brain_Angular_Gyrus	-3.20331e-08	2.22027e-08	0.925456	H3K4me1	CNS
Type 2	Brain_Angular_Gyrus	-1.05315e-07	5.49609e-08	0.972329	H3K4me3	CNS
Type 2	Brain_Angular_Gyrus	-7.30697e-08	2.3278e-08	0.999152	H3K36me3	CNS
Type 2	Brain_Anterior_Caudate	-1.06076e-08	5.09138e-08	0.58252	H3K4me3	CNS
Type 2	Brain_Anterior_Caudate	-1.25598e-08	3.79489e-08	0.629665	H3K9ac	CNS
Type 2	Brain_Anterior_Caudate	-1.56973e-08	2.17255e-08	0.765015	H3K4me1	CNS
Type 2	Brain_Anterior_Caudate	-1.34884e-08	1.67954e-08	0.789042	H3K27ac	CNS
Type 2	Brain_Anterior_Caudate	-3.07657e-08	2.03406e-08	0.9348	H3K36me3	CNS
Type 2	Brain_Cingulate_Gyrus	2.37622e-08	5.87571e-08	0.342954	H3K4me3	CNS
Type 2	Brain_Cingulate_Gyrus	-6.46915e-09	1.78288e-08	0.641641	H3K27ac	CNS
Type 2	Brain_Cingulate_Gyrus	-3.6015e-08	3.80237e-08	0.828225	H3K9ac	CNS
Type 2	Brain_Cingulate_Gyrus	-1.8998e-08	1.94166e-08	0.836071	H3K4me1	CNS
Type 2	Brain_Cingulate_Gyrus	-2.69948e-08	2.13685e-08	0.896759	H3K36me3	CNS
Type 2	Brain_Dorsolateral_Prefrontal_Cortex	-1.16941e-08	1.99274e-08	0.721343	H3K27ac	CNS
Type 2	Brain_Dorsolateral_Prefrontal_Cortex	-6.22824e-08	4.31329e-08	0.925625	H3K9ac	CNS
Type 2	Brain_Dorsolateral_Prefrontal_Cortex	-3.29652e-08	2.15329e-08	0.937105	H3K36me3	CNS
Type 2	Brain_Dorsolateral_Prefrontal_Cortex	-4.43623e-08	2.47649e-08	0.963381	H3K4me1	CNS
Type 2	Brain_Dorsolateral_Prefrontal_Cortex	-9.75193e-08	5.27877e-08	0.967654	H3K4me3	CNS
Type 2	Brain_Germinal_Matrix	-9.48794e-09	4.81151e-08	0.578162	H3K4me3	CNS
Type 2	Brain_Germinal_Matrix	-3.09861e-08	2.87626e-08	0.859328	H3K4me1	CNS
Type 2	Brain_Germinal_Matrix	-2.63329e-08	2.40262e-08	0.863463	H3K36me3	CNS
Type 2	Brain_Hippocampus_Middle	6.94932e-09	1.6311e-08	0.335036	H3K27ac	CNS
Type 2	Brain_Hippocampus_Middle	-5.57252e-09	1.60498e-08	0.63578	H3K4me1	CNS
Type 2	Brain_Hippocampus_Middle	-2.20931e-08	4.25745e-08	0.698094	H3K4me3	CNS
Type 2	Brain_Hippocampus_Middle	-1.59067e-08	1.8525e-08	0.804736	H3K36me3	CNS
Type 2	Brain_Inferior_Temporal_Lobe	-1.51493e-08	3.37928e-08	0.673032	H3K9ac	CNS
Type 2	Brain_Inferior_Temporal_Lobe	-2.63583e-08	5.10386e-08	0.697226	H3K4me3	CNS
Type 2	Brain_Inferior_Temporal_Lobe	-1.8401e-08	2.37875e-08	0.780403	H3K4me1	CNS
Type 2	Brain_Inferior_Temporal_Lobe	-1.77896e-08	1.46844e-08	0.887141	H3K27ac	CNS
Type 2	Brain_Inferior_Temporal_Lobe	-3.63677e-08	1.98023e-08	0.966861	H3K36me3	CNS
Type 2	Brain_Substantia_Nigra	-6.94356e-10	1.42074e-08	0.51949	H3K27ac	CNS
Type 2	Brain_Substantia_Nigra	-2.66276e-09	3.95602e-08	0.526832	H3K9ac	CNS
Type 2	Brain_Substantia_Nigra	-2.7695e-09	1.84535e-08	0.559649	H3K4me1	CNS
Type 2	Brain_Substantia_Nigra	-1.31447e-08	3.4373e-08	0.648922	H3K36me3	CNS
Type 2	Brain_Substantia_Nigra	-2.16139e-08	4.98368e-08	0.667744	H3K4me3	CNS
Type 2	Cortex_derived_primary_cultured_neurospheres	5.90795e-08	6.87095e-08	0.194937	H3K4me3	CNS
Type 2	Cortex_derived_primary_cultured_neurospheres	-1.50438e-08	2.06359e-08	0.767003	H3K36me3	CNS
Type 2	Cortex_derived_primary_cultured_neurospheres	-2.61714e-08	1.98087e-08	0.906785	H3K4me1	CNS
Type 2	Fetal_Brain_Female	-3.05092e-08	5.67437e-08	0.704596	H3K4me3	CNS
Type 2	Fetal_Brain_Female	-2.80482e-08	1.92293e-08	0.927665	H3K36me3	CNS
Type 2	Fetal_Brain_Female	-1.22429e-07	3.85409e-08	0.999255	DNase	CNS
Type 2	Fetal_Brain_Female	-9.27402e-08	2.48014e-08	0.999908	H3K4me1	CNS
Type 2	Fetal_Brain_Male	6.71611e-08	6.90325e-08	0.165304	H3K36me3	CNS
Type 2	Fetal_Brain_Male	-1.53647e-07	9.25633e-08	0.951534	H3K4me3	CNS
Type 2	Fetal_Brain_Male	-4.82144e-08	1.48964e-08	0.999395	H3K4me1	CNS
Type 2	Fetal_Brain_Male	-1.46743e-07	3.87653e-08	0.999923	DNase	CNS
Type 2	Ganglion_Eminence_derived_primary_cultured_neurospheres	3.34246e-08	4.95117e-08	0.249811	H3K4me3	CNS
Type 2	Ganglion_Eminence_derived_primary_cultured_neurospheres	1.83929e-09	2.12683e-08	0.465542	H3K36me3	CNS
Type 2	Ganglion_Eminence_derived_primary_cultured_neurospheres	-1.93439e-08	2.62717e-08	0.769226	H3K4me1	CNS
Type 2	Aorta	1.07667e-07	8.80978e-08	0.110829	H3K4me3	Cardiovascular
Type 2	Aorta	5.86224e-08	4.87309e-08	0.114492	H3K4me1	Cardiovascular
Type 2	Aorta	5.25124e-08	5.21947e-08	0.157187	H3K36me3	Cardiovascular
Type 2	Aorta	2.10468e-08	2.30826e-08	0.180936	H3K27ac	Cardiovascular
Type 2	Fetal_Heart	3.32923e-09	5.20059e-08	0.474479	H3K36me3	Cardiovascular
Type 2	Fetal_Heart	-8.94533e-09	1.91288e-08	0.679978	H3K9ac	Cardiovascular
Type 2	Fetal_Heart	-2.40393e-08	2.08934e-08	0.875046	DNase	Cardiovascular
Type 2	Fetal_Heart	-1.36685e-08	1.08734e-08	0.895633	H3K4me1	Cardiovascular
Type 2	Fetal_Heart	-4.72987e-08	3.474e-08	0.913323	H3K4me3	Cardiovascular
Type 2	Left_Ventricle	1.13566e-08	2.7875e-08	0.341853	H3K36me3	Cardiovascular
Type 2	Left_Ventricle	4.08388e-09	2.49575e-08	0.43501	H3K4me1	Cardiovascular
Type 2	Left_Ventricle	-1.24165e-08	1.73854e-08	0.762446	H3K27ac	Cardiovascular
Type 2	Left_Ventricle	-1.06294e-07	6.49393e-08	0.949165	H3K4me3	Cardiovascular
Type 2	Right_Atrium	5.81764e-09	2.61146e-08	0.411856	H3K27ac	Cardiovascular
Type 2	Right_Atrium	-9.30354e-10	3.62396e-08	0.510241	H3K4me1	Cardiovascular
Type 2	Right_Atrium	-9.70166e-09	7.15462e-08	0.553931	H3K4me3	Cardiovascular
Type 2	Right_Atrium	-3.64112e-08	5.53991e-08	0.744491	H3K36me3	Cardiovascular
Type 2	Right_Ventricle	3.56949e-08	5.35719e-08	0.25261	H3K4me3	Cardiovascular
Type 2	Right_Ventricle	-8.6515e-09	2.75617e-08	0.6232	H3K4me1	Cardiovascular
Type 2	Right_Ventricle	-1.74384e-08	2.67133e-08	0.743056	H3K36me3	Cardiovascular
Type 2	Right_Ventricle	-1.77179e-08	2.24748e-08	0.784753	H3K27ac	Cardiovascular
Type 2	Colonic_Mucosa	1.82593e-08	2.99419e-08	0.270989	H3K36me3	Digestive
Type 2	Colonic_Mucosa	2.74132e-08	5.2152e-08	0.299569	H3K9ac	Digestive
Type 2	Colonic_Mucosa	2.81024e-08	5.71852e-08	0.311562	H3K4me3	Digestive
Type 2	Colonic_Mucosa	4.47765e-09	3.46725e-08	0.448623	H3K4me1	Digestive
Type 2	Colonic_Mucosa	-5.44793e-09	2.9633e-08	0.572933	H3K27ac	Digestive
Type 2	Duodenum_Mucosa	2.70293e-08	2.11081e-08	0.100181	H3K4me1	Digestive
Type 2	Duodenum_Mucosa	2.15833e-08	1.83483e-08	0.119736	H3K36me3	Digestive
Type 2	Duodenum_Mucosa	-1.69526e-08	4.61797e-08	0.643228	H3K9ac	Digestive
Type 2	Duodenum_Mucosa	-2.24057e-08	4.47909e-08	0.691543	H3K4me3	Digestive
Type 2	Esophagus	5.19507e-08	2.73761e-08	0.0288701	H3K27ac	Digestive
Type 2	Esophagus	2.46167e-08	5.80162e-08	0.335671	H3K4me3	Digestive
Type 2	Esophagus	1.17623e-09	3.14327e-08	0.485075	H3K4me1	Digestive
Type 2	Esophagus	-5.38915e-09	2.82324e-08	0.575692	H3K36me3	Digestive
Type 2	Fetal_Intestine_Large	8.46282e-09	1.41661e-08	0.275121	H3K4me1	Digestive
Type 2	Fetal_Intestine_Large	2.63042e-09	1.46829e-08	0.42891	H3K36me3	Digestive
Type 2	Fetal_Intestine_Large	-3.17113e-09	1.74968e-08	0.571911	H3K27ac	Digestive
Type 2	Fetal_Intestine_Large	-7.05598e-09	3.59207e-08	0.577864	DNase	Digestive
Type 2	Fetal_Intestine_Large	-1.57148e-08	7.10792e-08	0.587489	H3K4me3	Digestive
Type 2	Fetal_Intestine_Small	2.61494e-08	4.6954e-08	0.288793	DNase	Digestive
Type 2	Fetal_Intestine_Small	1.59857e-09	1.12177e-08	0.443341	H3K36me3	Digestive
Type 2	Fetal_Intestine_Small	1.57931e-09	1.44417e-08	0.456459	H3K4me1	Digestive
Type 2	Fetal_Intestine_Small	-5.3419e-09	1.81334e-08	0.615846	H3K27ac	Digestive
Type 2	Fetal_Intestine_Small	-3.66828e-08	6.43398e-08	0.715709	H3K4me3	Digestive
Type 2	Fetal_Stomach	6.69321e-08	4.89455e-08	0.0857373	DNase	Digestive
Type 2	Fetal_Stomach	1.90908e-08	2.13522e-08	0.185637	H3K4me1	Digestive
Type 2	Fetal_Stomach	7.09756e-09	2.3228e-08	0.37997	H3K27ac	Digestive
Type 2	Fetal_Stomach	2.17416e-09	1.41304e-08	0.438858	H3K36me3	Digestive
Type 2	Fetal_Stomach	-2.20614e-09	7.52827e-08	0.511689	H3K4me3	Digestive
Type 2	Gastric	6.0933e-08	3.18054e-08	0.0276948	H3K27ac	Digestive
Type 2	Gastric	4.1635e-08	3.06829e-08	0.0873994	H3K4me1	Digestive
Type 2	Gastric	7.73168e-09	2.70022e-08	0.387311	H3K36me3	Digestive
Type 2	Gastric	-2.05296e-08	5.17852e-08	0.654109	DNase	Digestive
Type 2	Gastric	-4.33734e-08	6.08245e-08	0.762105	H3K4me3	Digestive
Type 2	Rectal_Mucosa_Donor_29	5.07132e-08	2.98663e-08	0.0447532	H3K4me1	Digestive
Type 2	Rectal_Mucosa_Donor_29	1.79501e-08	2.39392e-08	0.226681	H3K36me3	Digestive
Type 2	Rectal_Mucosa_Donor_29	2.79433e-09	4.6687e-08	0.476137	H3K9ac	Digestive
Type 2	Rectal_Mucosa_Donor_29	-3.26944e-09	2.42971e-08	0.553521	H3K27ac	Digestive
Type 2	Rectal_Mucosa_Donor_29	-5.10124e-08	4.34103e-08	0.880027	H3K4me3	Digestive
Type 2	Rectal_Mucosa_Donor_31	2.03694e-08	2.09705e-08	0.165691	H3K4me1	Digestive
Type 2	Rectal_Mucosa_Donor_31	1.77491e-08	1.89612e-08	0.174617	H3K36me3	Digestive
Type 2	Rectal_Mucosa_Donor_31	4.51294e-08	5.67251e-08	0.213138	H3K4me3	Digestive
Type 2	Rectal_Mucosa_Donor_31	-1.40326e-09	2.29518e-08	0.524376	H3K27ac	Digestive
Type 2	Rectal_Mucosa_Donor_31	-8.74429e-09	3.40855e-08	0.601233	H3K9ac	Digestive
Type 2	Sigmoid_Colon	7.49723e-08	5.32789e-08	0.0796889	H3K4me1	Digestive
Type 2	Sigmoid_Colon	3.9045e-08	3.14763e-08	0.107404	H3K36me3	Digestive
Type 2	Sigmoid_Colon	-1.08529e-08	2.94843e-08	0.643598	H3K27ac	Digestive
Type 2	Sigmoid_Colon	-4.33122e-08	8.3201e-08	0.698668	H3K4me3	Digestive
Type 2	Small_Intestine	5.57292e-08	3.68003e-08	0.0649661	H3K4me1	Digestive
Type 2	Small_Intestine	3.22278e-08	4.57429e-08	0.240548	DNase	Digestive
Type 2	Small_Intestine	1.32907e-08	3.13196e-08	0.335653	H3K27ac	Digestive
Type 2	Small_Intestine	1.40711e-08	4.90584e-08	0.387124	H3K36me3	Digestive
Type 2	Small_Intestine	-1.31312e-07	7.9322e-08	0.951082	H3K4me3	Digestive
Type 2	Stomach_Mucosa	2.33373e-08	1.54682e-08	0.065685	H3K4me1	Digestive
Type 2	Stomach_Mucosa	4.44943e-08	3.46838e-08	0.0997718	H3K36me3	Digestive
Type 2	Stomach_Mucosa	9.3336e-08	8.45087e-08	0.134698	H3K4me3	Digestive
Type 2	Stomach_Mucosa	1.66427e-08	3.75514e-08	0.328811	H3K9ac	Digestive
Type 2	Liver	2.39267e-08	1.8817e-08	0.101768	H3K36me3	Liver
Type 2	Liver	2.04878e-08	1.64055e-08	0.105863	H3K27ac	Liver
Type 2	Liver	1.81259e-08	1.61118e-08	0.130292	H3K4me1	Liver
Type 2	Liver	1.48699e-08	2.9048e-08	0.304357	H3K9ac	Liver
Type 2	Liver	-1.1187e-08	2.99027e-08	0.64584	H3K4me3	Liver
Type 2	Colon_Smooth_Muscle	3.67829e-08	2.4575e-08	0.0672277	H3K4me1	Musculoskeletal/Connective
Type 2	Colon_Smooth_Muscle	1.97145e-08	2.15414e-08	0.180046	H3K36me3	Musculoskeletal/Connective
Type 2	Colon_Smooth_Muscle	1.9984e-08	2.18869e-08	0.180607	H3K27ac	Musculoskeletal/Connective
Type 2	Colon_Smooth_Muscle	2.00986e-08	5.30463e-08	0.352386	H3K4me3	Musculoskeletal/Connective
Type 2	Colon_Smooth_Muscle	1.00752e-08	4.63759e-08	0.414007	H3K9ac	Musculoskeletal/Connective
Type 2	Duodenum_Smooth_Muscle	2.64747e-08	2.83892e-08	0.175524	H3K36me3	Musculoskeletal/Connective
Type 2	Duodenum_Smooth_Muscle	1.75593e-08	3.22839e-08	0.293254	H3K4me1	Musculoskeletal/Connective
Type 2	Duodenum_Smooth_Muscle	5.7e-10	2.90707e-08	0.492178	H3K27ac	Musculoskeletal/Connective
Type 2	Duodenum_Smooth_Muscle	-3.33282e-08	2.98165e-08	0.868169	H3K4me3	Musculoskeletal/Connective
Type 2	Fetal_Muscle_Leg	7.55961e-08	3.679e-08	0.0199491	DNase	Musculoskeletal/Connective
Type 2	Fetal_Muscle_Leg	9.10546e-08	7.43443e-08	0.110331	H3K4me3	Musculoskeletal/Connective
Type 2	Fetal_Muscle_Leg	1.53094e-08	2.68727e-08	0.28444	H3K27ac	Musculoskeletal/Connective
Type 2	Fetal_Muscle_Leg	-2.88779e-09	2.27355e-08	0.550536	H3K36me3	Musculoskeletal/Connective
Type 2	Fetal_Muscle_Leg	-7.15138e-09	1.70573e-08	0.662486	H3K4me1	Musculoskeletal/Connective
Type 2	Fetal_Muscle_Trunk	8.73446e-08	4.51759e-08	0.0265913	DNase	Musculoskeletal/Connective
Type 2	Fetal_Muscle_Trunk	1.37146e-07	8.12587e-08	0.0457282	H3K4me3	Musculoskeletal/Connective
Type 2	Fetal_Muscle_Trunk	3.86699e-08	3.39103e-08	0.127068	H3K27ac	Musculoskeletal/Connective
Type 2	Fetal_Muscle_Trunk	-3.36227e-09	2.29e-08	0.558365	H3K36me3	Musculoskeletal/Connective
Type 2	Fetal_Muscle_Trunk	-9.57538e-09	1.63426e-08	0.721034	H3K4me1	Musculoskeletal/Connective
Type 2	Foreskin_Fibroblast_Primary_Cells_skin01	1.33992e-07	6.08296e-08	0.0138065	H3K4me3	Musculoskeletal/Connective
Type 2	Foreskin_Fibroblast_Primary_Cells_skin01	4.08133e-08	1.92445e-08	0.01697	H3K4me1	Musculoskeletal/Connective
Type 2	Foreskin_Fibroblast_Primary_Cells_skin01	1.05762e-07	4.98728e-08	0.0169767	DNase	Musculoskeletal/Connective
Type 2	Foreskin_Fibroblast_Primary_Cells_skin01	3.98112e-08	2.48781e-08	0.0547716	H3K27ac	Musculoskeletal/Connective
Type 2	Foreskin_Fibroblast_Primary_Cells_skin01	1.412e-08	1.50743e-08	0.174458	H3K36me3	Musculoskeletal/Connective
Type 2	Foreskin_Fibroblast_Primary_Cells_skin02	7.27236e-08	3.26075e-08	0.0128647	H3K27ac	Musculoskeletal/Connective
Type 2	Foreskin_Fibroblast_Primary_Cells_skin02	7.34531e-08	3.62602e-08	0.0213966	H3K4me3	Musculoskeletal/Connective
Type 2	Foreskin_Fibroblast_Primary_Cells_skin02	9.92968e-08	4.95472e-08	0.0225305	DNase	Musculoskeletal/Connective
Type 2	Foreskin_Fibroblast_Primary_Cells_skin02	4.11819e-08	2.60932e-08	0.0572526	H3K4me1	Musculoskeletal/Connective
Type 2	Foreskin_Fibroblast_Primary_Cells_skin02	1.5768e-08	2.08176e-08	0.224393	H3K36me3	Musculoskeletal/Connective
Type 2	NHDF-Ad_Adult_Dermal_Fibroblast_Primary_Cells	1.74848e-07	4.59554e-08	7.09827e-05	DNase	Musculoskeletal/Connective
Type 2	NHDF-Ad_Adult_Dermal_Fibroblast_Primary_Cells	7.82827e-08	3.48479e-08	0.0123388	H3K4me1	Musculoskeletal/Connective
Type 2	NHDF-Ad_Adult_Dermal_Fibroblast_Primary_Cells	1.63395e-07	8.47906e-08	0.0269876	H3K9ac	Musculoskeletal/Connective
Type 2	NHDF-Ad_Adult_Dermal_Fibroblast_Primary_Cells	3.03646e-07	1.70984e-07	0.0378772	H3K4me3	Musculoskeletal/Connective
Type 2	NHDF-Ad_Adult_Dermal_Fibroblast_Primary_Cells	5.74937e-08	4.88677e-08	0.119694	H3K27ac	Musculoskeletal/Connective
Type 2	NHDF-Ad_Adult_Dermal_Fibroblast_Primary_Cells	-1.7275e-08	4.17905e-08	0.660333	H3K36me3	Musculoskeletal/Connective
Type 2	NHLF_Lung_Fibroblast_Primary_Cells	4.15846e-08	3.06043e-08	0.0871077	H3K4me1	Musculoskeletal/Connective
Type 2	NHLF_Lung_Fibroblast_Primary_Cells	9.89553e-08	7.96283e-08	0.106986	H3K9ac	Musculoskeletal/Connective
Type 2	NHLF_Lung_Fibroblast_Primary_Cells	1.0613e-07	1.20043e-07	0.188322	H3K4me3	Musculoskeletal/Connective
Type 2	NHLF_Lung_Fibroblast_Primary_Cells	1.90349e-08	3.20374e-08	0.276207	H3K27ac	Musculoskeletal/Connective
Type 2	NHLF_Lung_Fibroblast_Primary_Cells	-2.51276e-09	3.90993e-08	0.525621	DNase	Musculoskeletal/Connective
Type 2	NHLF_Lung_Fibroblast_Primary_Cells	-1.3579e-08	2.8772e-08	0.681519	H3K36me3	Musculoskeletal/Connective
Type 2	Osteoblast_Primary_Cells	2.8809e-08	2.33104e-08	0.10825	H3K4me1	Musculoskeletal/Connective
Type 2	Osteoblast_Primary_Cells	7.51103e-08	8.26762e-08	0.181811	H3K4me3	Musculoskeletal/Connective
Type 2	Osteoblast_Primary_Cells	1.14454e-08	2.13291e-08	0.295768	H3K27ac	Musculoskeletal/Connective
Type 2	Osteoblast_Primary_Cells	-2.25277e-09	1.29822e-08	0.568881	H3K36me3	Musculoskeletal/Connective
Type 2	Psoas_Muscle	1.69381e-08	2.56405e-08	0.254434	H3K27ac	Musculoskeletal/Connective
Type 2	Psoas_Muscle	1.56933e-08	3.66294e-08	0.334167	H3K4me1	Musculoskeletal/Connective
Type 2	Psoas_Muscle	3.27167e-08	7.70268e-08	0.335511	H3K4me3	Musculoskeletal/Connective
Type 2	Psoas_Muscle	1.41199e-08	4.32088e-08	0.371916	H3K36me3	Musculoskeletal/Connective
Type 2	Psoas_Muscle	-5.81778e-08	3.51228e-08	0.951181	DNase	Musculoskeletal/Connective
Type 2	Rectal_Smooth_Muscle	5.46785e-08	4.32649e-08	0.10315	H3K36me3	Musculoskeletal/Connective
Type 2	Rectal_Smooth_Muscle	2.58039e-08	2.85419e-08	0.182979	H3K4me1	Musculoskeletal/Connective
Type 2	Rectal_Smooth_Muscle	1.35163e-08	1.97378e-08	0.246738	H3K27ac	Musculoskeletal/Connective
Type 2	Rectal_Smooth_Muscle	-1.63997e-08	7.29751e-08	0.588905	H3K9ac	Musculoskeletal/Connective
Type 2	Rectal_Smooth_Muscle	-4.05121e-08	6.73286e-08	0.726315	H3K4me3	Musculoskeletal/Connective
Type 2	Skeletal_Muscle_Female	1.33093e-08	1.91279e-08	0.243276	H3K27ac	Musculoskeletal/Connective
Type 2	Skeletal_Muscle_Female	1.00955e-08	4.00902e-08	0.40059	H3K4me3	Musculoskeletal/Connective
Type 2	Skeletal_Muscle_Female	-5.98482e-09	3.63427e-08	0.565401	H3K9ac	Musculoskeletal/Connective
Type 2	Skeletal_Muscle_Female	-5.89283e-09	1.99726e-08	0.616021	H3K36me3	Musculoskeletal/Connective
Type 2	Skeletal_Muscle_Female	-9.52181e-09	1.58167e-08	0.726417	H3K4me1	Musculoskeletal/Connective
Type 2	Skeletal_Muscle_Male	7.38588e-09	1.99322e-08	0.355486	H3K4me1	Musculoskeletal/Connective
Type 2	Skeletal_Muscle_Male	2.54698e-10	2.51152e-08	0.495954	H3K9ac	Musculoskeletal/Connective
Type 2	Skeletal_Muscle_Male	-3.28302e-09	4.04989e-08	0.532305	H3K4me3	Musculoskeletal/Connective
Type 2	Skeletal_Muscle_Male	-5.69865e-09	2.77892e-08	0.58124	H3K36me3	Musculoskeletal/Connective
Type 2	Stomach_Smooth_Muscle	5.50111e-11	1.45439e-08	0.498491	H3K27ac	Musculoskeletal/Connective
Type 2	Stomach_Smooth_Muscle	-2.04392e-09	1.97627e-08	0.541186	H3K4me1	Musculoskeletal/Connective
Type 2	Stomach_Smooth_Muscle	-7.4182e-09	2.04422e-08	0.641655	H3K36me3	Musculoskeletal/Connective
Type 2	Stomach_Smooth_Muscle	-2.27362e-08	4.90455e-08	0.678523	H3K9ac	Musculoskeletal/Connective
Type 2	Stomach_Smooth_Muscle	-2.50587e-08	4.0587e-08	0.731517	H3K4me3	Musculoskeletal/Connective
Type 2	Breast_Myoepithelial_Primary_Cells	1.60706e-08	1.30541e-08	0.109146	H3K36me3	Other
Type 2	Breast_Myoepithelial_Primary_Cells	5.88235e-08	4.87483e-08	0.113778	H3K9ac	Other
Type 2	Breast_Myoepithelial_Primary_Cells	5.78793e-09	1.3522e-08	0.334312	H3K4me1	Other
Type 2	Breast_Myoepithelial_Primary_Cells	-6.90773e-10	4.63262e-08	0.505948	H3K4me3	Other
Type 2	Breast_variant_Human_Mammary_Epithelial_Cells_(vHMEC)	-3.48414e-09	1.25559e-08	0.609298	H3K36me3	Other
Type 2	Breast_variant_Human_Mammary_Epithelial_Cells_(vHMEC)	-4.00337e-08	6.17268e-08	0.741689	H3K4me3	Other
Type 2	Breast_variant_Human_Mammary_Epithelial_Cells_(vHMEC)	-4.05275e-08	4.16514e-08	0.834727	DNase	Other
Type 2	Breast_variant_Human_Mammary_Epithelial_Cells_(vHMEC)	-2.67706e-08	1.82532e-08	0.928761	H3K4me1	Other
Type 2	Fetal_Adrenal_Gland	5.07604e-09	1.53563e-08	0.370492	H3K36me3	Other
Type 2	Fetal_Adrenal_Gland	-1.98598e-08	7.21244e-08	0.608478	H3K4me3	Other
Type 2	Fetal_Adrenal_Gland	-5.86801e-09	1.7144e-08	0.633929	H3K4me1	Other
Type 2	Fetal_Adrenal_Gland	-1.55368e-08	1.68321e-08	0.822008	H3K27ac	Other
Type 2	Fetal_Adrenal_Gland	-7.64431e-08	3.70986e-08	0.980326	DNase	Other
Type 2	Fetal_Kidney	5.68555e-08	5.55558e-08	0.153061	H3K4me1	Other
Type 2	Fetal_Kidney	3.36817e-08	4.21131e-08	0.211915	DNase	Other
Type 2	Fetal_Kidney	2.76763e-08	5.16327e-08	0.295972	H3K36me3	Other
Type 2	Fetal_Kidney	-3.51982e-08	7.53326e-08	0.679835	H3K4me3	Other
Type 2	Fetal_Kidney	-1.02739e-07	7.16274e-08	0.924265	H3K9ac	Other
Type 2	Fetal_Lung	4.25709e-08	2.20081e-08	0.0265364	H3K4me1	Other
Type 2	Fetal_Lung	6.77054e-08	4.19709e-08	0.0533561	DNase	Other
Type 2	Fetal_Lung	3.69062e-08	5.12795e-08	0.235853	H3K9ac	Other
Type 2	Fetal_Lung	1.04843e-08	2.05289e-08	0.304778	H3K36me3	Other
Type 2	Fetal_Lung	-2.03229e-08	5.90763e-08	0.634581	H3K4me3	Other
Type 2	Foreskin_Keratinocyte_Primary_Cells_skin02	-2.9652e-08	5.23522e-08	0.714437	H3K4me3	Other
Type 2	Foreskin_Keratinocyte_Primary_Cells_skin02	-1.8214e-08	2.14147e-08	0.802487	H3K4me1	Other
Type 2	Foreskin_Keratinocyte_Primary_Cells_skin02	-1.64296e-08	1.75973e-08	0.824756	H3K36me3	Other
Type 2	Foreskin_Keratinocyte_Primary_Cells_skin02	-4.01893e-08	3.4873e-08	0.875431	DNase	Other
Type 2	Foreskin_Keratinocyte_Primary_Cells_skin03	1.13018e-08	4.35343e-08	0.397583	H3K4me3	Other
Type 2	Foreskin_Keratinocyte_Primary_Cells_skin03	3.53717e-09	2.19874e-08	0.436097	H3K27ac	Other
Type 2	Foreskin_Keratinocyte_Primary_Cells_skin03	-6.84856e-09	1.6504e-08	0.660916	H3K4me1	Other
Type 2	Foreskin_Keratinocyte_Primary_Cells_skin03	-9.00187e-09	1.02091e-08	0.811044	H3K36me3	Other
Type 2	Foreskin_Melanocyte_Primary_Cells_skin01	2.85001e-07	1.24036e-07	0.0107885	H3K4me3	Other
Type 2	Foreskin_Melanocyte_Primary_Cells_skin01	1.5097e-07	8.28629e-08	0.0342333	H3K4me1	Other
Type 2	Foreskin_Melanocyte_Primary_Cells_skin01	1.52305e-07	8.53352e-08	0.0371477	DNase	Other
Type 2	Foreskin_Melanocyte_Primary_Cells_skin01	1.48955e-07	1.01298e-07	0.0707175	H3K27ac	Other
Type 2	Foreskin_Melanocyte_Primary_Cells_skin01	4.5811e-08	3.75923e-08	0.111493	H3K36me3	Other
Type 2	Foreskin_Melanocyte_Primary_Cells_skin03	2.88844e-07	1.35417e-07	0.0164624	H3K4me3	Other
Type 2	Foreskin_Melanocyte_Primary_Cells_skin03	5.29285e-08	2.60758e-08	0.0211886	H3K36me3	Other
Type 2	Foreskin_Melanocyte_Primary_Cells_skin03	8.42702e-08	4.34142e-08	0.0261246	H3K4me1	Other
Type 2	Foreskin_Melanocyte_Primary_Cells_skin03	1.2157e-07	7.62382e-08	0.0553997	H3K27ac	Other
Type 2	HMEC_Mammary_Epithelial_Primary_Cells	4.55579e-08	6.35473e-08	0.236714	H3K4me3	Other
Type 2	HMEC_Mammary_Epithelial_Primary_Cells	2.71872e-08	3.84592e-08	0.239811	H3K9ac	Other
Type 2	HMEC_Mammary_Epithelial_Primary_Cells	-8.53545e-09	2.343e-08	0.642181	H3K27ac	Other
Type 2	HMEC_Mammary_Epithelial_Primary_Cells	-5.14416e-08	4.15835e-08	0.891969	DNase	Other
Type 2	HMEC_Mammary_Epithelial_Primary_Cells	-3.15148e-08	2.39877e-08	0.905542	H3K36me3	Other
Type 2	HMEC_Mammary_Epithelial_Primary_Cells	-3.20891e-08	1.85709e-08	0.957999	H3K4me1	Other
Type 2	Lung	1.11542e-08	3.6857e-08	0.381084	H3K4me1	Other
Type 2	Lung	2.46167e-08	9.07536e-08	0.3931	H3K4me3	Other
Type 2	Lung	6.05094e-09	2.38914e-08	0.40003	H3K27ac	Other
Type 2	Lung	-1.70995e-08	2.98236e-08	0.716798	H3K36me3	Other
Type 2	NHEK-Epidermal_Keratinocyte_Primary_Cells	1.48712e-08	4.12005e-08	0.35907	H3K4me3	Other
Type 2	NHEK-Epidermal_Keratinocyte_Primary_Cells	8.6029e-09	2.97755e-08	0.386319	H3K9ac	Other
Type 2	NHEK-Epidermal_Keratinocyte_Primary_Cells	-1.38634e-08	2.06017e-08	0.749503	H3K27ac	Other
Type 2	NHEK-Epidermal_Keratinocyte_Primary_Cells	-3.71534e-08	3.66858e-08	0.844409	DNase	Other
Type 2	NHEK-Epidermal_Keratinocyte_Primary_Cells	-1.82423e-08	1.62867e-08	0.868658	H3K4me1	Other
Type 2	NHEK-Epidermal_Keratinocyte_Primary_Cells	-1.84984e-08	1.60814e-08	0.874989	H3K36me3	Other
Type 2	Ovary	4.97285e-08	3.10325e-08	0.0545262	H3K4me1	Other
Type 2	Ovary	4.89628e-08	3.23501e-08	0.0650725	H3K27ac	Other
Type 2	Ovary	1.02106e-07	6.75437e-08	0.0653045	H3K4me3	Other
Type 2	Ovary	2.5621e-08	2.75575e-08	0.176256	H3K36me3	Other
Type 2	Ovary	2.06936e-08	3.5937e-08	0.282365	DNase	Other
Type 2	Placenta	-1.58324e-08	1.59061e-08	0.84022	H3K4me1	Other
Type 2	Placenta	-1.82628e-08	1.72917e-08	0.854553	H3K36me3	Other
Type 2	Placenta	-1.61605e-08	1.45863e-08	0.866052	H3K27ac	Other
Type 2	Placenta	-7.51574e-08	5.56657e-08	0.911517	H3K4me3	Other
Type 2	Placenta	-5.66099e-08	2.912e-08	0.974054	DNase	Other
Type 2	Placenta_Amnion	1.15139e-08	4.01966e-08	0.387271	H3K27ac	Other
Type 2	Placenta_Amnion	-6.8679e-09	1.74683e-08	0.6529	H3K4me1	Other
Type 2	Placenta_Amnion	-2.94512e-08	1.77966e-08	0.951025	H3K36me3	Other
Type 2	Placenta_Amnion	-1.29331e-07	7.78131e-08	0.95175	H3K4me3	Other
Type 2	Pancreas	1.16775e-07	4.30673e-08	0.0033495	H3K27ac	Pancreas
Type 2	Pancreas	1.05824e-07	6.73723e-08	0.0581226	H3K4me3	Pancreas
Type 2	Pancreas	3.02464e-08	2.3967e-08	0.103474	H3K4me1	Pancreas
Type 2	Pancreas	3.17338e-08	3.1735e-08	0.158664	H3K36me3	Pancreas
Type 2	Pancreas	3.11962e-08	5.423e-08	0.282559	DNase	Pancreas
Type 2	Pancreatic_Islets	-7.77913e-09	3.58603e-08	0.585868	H3K36me3	Pancreas
Type 2	Pancreatic_Islets	-2.25343e-08	3.95734e-08	0.715468	H3K27ac	Pancreas
Type 2	Pancreatic_Islets	-8.83679e-08	7.88485e-08	0.868799	H3K4me3	Pancreas
Type 2	Pancreatic_Islets	-3.09857e-08	2.17771e-08	0.922611	H3K4me1	Pancreas
Type 2	Pancreatic_Islets	-1.53462e-07	6.23588e-08	0.993072	H3K9ac	Pancreas
Type 3	Adipose_Nuclei	5.40501e-08	3.11983e-08	0.0415949	H3K27ac	Adipose
Type 3	Adipose_Nuclei	9.28157e-08	6.1462e-08	0.0655051	H3K9ac	Adipose
Type 3	Adipose_Nuclei	4.20458e-08	2.96498e-08	0.078084	H3K4me1	Adipose
Type 3	Adipose_Nuclei	1.50975e-08	1.59322e-08	0.171665	H3K36me3	Adipose
Type 3	Adipose_Nuclei	1.35299e-08	4.26167e-08	0.37544	H3K4me3	Adipose
Type 3	Fetal_Thymus	1.50444e-08	1.10574e-08	0.0868245	H3K36me3	Blood/Immune
Type 3	Fetal_Thymus	-1.45617e-09	1.33695e-08	0.543366	H3K4me1	Blood/Immune
Type 3	Fetal_Thymus	-8.41142e-09	5.65726e-08	0.559098	H3K4me3	Blood/Immune
Type 3	Fetal_Thymus	-9.83345e-09	2.30855e-08	0.664931	H3K27ac	Blood/Immune
Type 3	Fetal_Thymus	-4.71966e-08	2.98915e-08	0.942824	DNase	Blood/Immune
Type 3	Primary_B_cells_from_cord_blood	-9.34449e-09	4.37285e-08	0.584607	H3K36me3	Blood/Immune
Type 3	Primary_B_cells_from_cord_blood	-2.91175e-08	1.98522e-08	0.928773	H3K4me1	Blood/Immune
Type 3	Primary_B_cells_from_cord_blood	-2.24467e-07	5.87963e-08	0.999933	H3K4me3	Blood/Immune
Type 3	Primary_B_cells_from_peripheral_blood	-3.57935e-09	1.16585e-08	0.620584	H3K36me3	Blood/Immune
Type 3	Primary_B_cells_from_peripheral_blood	-2.40769e-08	2.5938e-08	0.82336	H3K27ac	Blood/Immune
Type 3	Primary_B_cells_from_peripheral_blood	-1.75671e-08	1.85874e-08	0.827699	H3K4me1	Blood/Immune
Type 3	Primary_B_cells_from_peripheral_blood	-7.48294e-08	3.29258e-08	0.988477	DNase	Blood/Immune
Type 3	Primary_B_cells_from_peripheral_blood	-1.58181e-07	5.86793e-08	0.996488	H3K4me3	Blood/Immune
Type 3	Primary_Natural_Killer_cells_from_peripheral_blood	6.56194e-09	1.31416e-08	0.308774	H3K36me3	Blood/Immune
Type 3	Primary_Natural_Killer_cells_from_peripheral_blood	4.15601e-09	2.05189e-08	0.419745	H3K4me1	Blood/Immune
Type 3	Primary_Natural_Killer_cells_from_peripheral_blood	-8.56576e-09	2.05625e-08	0.661504	H3K27ac	Blood/Immune
Type 3	Primary_Natural_Killer_cells_from_peripheral_blood	-5.71355e-08	4.94576e-08	0.876004	DNase	Blood/Immune
Type 3	Primary_Natural_Killer_cells_from_peripheral_blood	-8.7938e-08	5.64192e-08	0.940461	H3K4me3	Blood/Immune
Type 3	Primary_T_cells_effector_memory_enriched_from_peripheral_blood	1.8163e-08	2.49325e-08	0.233158	H3K4me1	Blood/Immune
Type 3	Primary_T_cells_effector_memory_enriched_from_peripheral_blood	-1.95062e-10	5.11948e-08	0.50152	H3K4me3	Blood/Immune
Type 3	Primary_T_cells_effector_memory_enriched_from_peripheral_blood	-1.78798e-08	2.33522e-08	0.77806	H3K27ac	Blood/Immune
Type 3	Primary_T_cells_effector_memory_enriched_from_peripheral_blood	-2.13557e-08	1.52497e-08	0.919303	H3K36me3	Blood/Immune
Type 3	Primary_T_cells_from_cord_blood	1.73943e-08	2.67073e-08	0.257429	H3K4me1	Blood/Immune
Type 3	Primary_T_cells_from_cord_blood	-2.44685e-08	2.51112e-08	0.835073	H3K36me3	Blood/Immune
Type 3	Primary_T_cells_from_cord_blood	-5.90376e-08	5.90206e-08	0.841414	H3K4me3	Blood/Immune
Type 3	Primary_T_cells_from_cord_blood	-7.82625e-08	4.47487e-08	0.959849	DNase	Blood/Immune
Type 3	Primary_T_cells_from_peripheral_blood	6.25103e-09	1.3262e-08	0.318696	H3K36me3	Blood/Immune
Type 3	Primary_T_cells_from_peripheral_blood	6.79948e-09	1.72501e-08	0.346727	H3K4me1	Blood/Immune
Type 3	Primary_T_cells_from_peripheral_blood	-7.98431e-09	2.00339e-08	0.654884	H3K27ac	Blood/Immune
Type 3	Primary_T_cells_from_peripheral_blood	-1.67094e-08	3.57914e-08	0.679698	DNase	Blood/Immune
Type 3	Primary_T_cells_from_peripheral_blood	-4.56824e-08	5.02733e-08	0.818241	H3K4me3	Blood/Immune
Type 3	Primary_T_helper_17_cells_PMA-I_stimulated	2.02674e-08	4.52824e-08	0.327229	H3K4me3	Blood/Immune
Type 3	Primary_T_helper_17_cells_PMA-I_stimulated	5.45444e-09	1.89114e-08	0.386512	H3K4me1	Blood/Immune
Type 3	Primary_T_helper_17_cells_PMA-I_stimulated	8.29345e-09	2.87894e-08	0.386645	H3K27ac	Blood/Immune
Type 3	Primary_T_helper_17_cells_PMA-I_stimulated	-1.34949e-08	1.48879e-08	0.817646	H3K36me3	Blood/Immune
Type 3	Primary_T_helper_cells_PMA-I_stimulated	4.8954e-09	1.60011e-08	0.379825	H3K27ac	Blood/Immune
Type 3	Primary_T_helper_cells_PMA-I_stimulated	-6.24374e-10	1.27188e-08	0.519576	H3K4me1	Blood/Immune
Type 3	Primary_T_helper_cells_PMA-I_stimulated	-3.1627e-09	1.22738e-08	0.601673	H3K36me3	Blood/Immune
Type 3	Primary_T_helper_cells_PMA-I_stimulated	-5.08296e-08	3.04625e-08	0.952401	H3K4me3	Blood/Immune
Type 3	Primary_T_helper_cells_from_peripheral_blood	9.44184e-10	4.57571e-08	0.491769	H3K4me3	Blood/Immune
Type 3	Primary_T_helper_cells_from_peripheral_blood	-2.14694e-09	2.19385e-08	0.538979	H3K27ac	Blood/Immune
Type 3	Primary_T_helper_cells_from_peripheral_blood	-2.42596e-09	1.41722e-08	0.567958	H3K4me1	Blood/Immune
Type 3	Primary_T_helper_cells_from_peripheral_blood	-5.21464e-09	1.17144e-08	0.671894	H3K36me3	Blood/Immune
Type 3	Primary_T_helper_memory_cells_from_peripheral_blood_1	-5.29542e-09	1.50457e-08	0.637564	H3K4me1	Blood/Immune
Type 3	Primary_T_helper_memory_cells_from_peripheral_blood_1	-6.46597e-09	1.69043e-08	0.648956	H3K36me3	Blood/Immune
Type 3	Primary_T_helper_memory_cells_from_peripheral_blood_1	-1.48175e-08	2.56015e-08	0.71863	H3K27ac	Blood/Immune
Type 3	Primary_T_helper_memory_cells_from_peripheral_blood_1	-7.62332e-08	4.70837e-08	0.947287	H3K4me3	Blood/Immune
Type 3	Primary_T_helper_memory_cells_from_peripheral_blood_2	1.65859e-08	2.37055e-08	0.242068	H3K27ac	Blood/Immune
Type 3	Primary_T_helper_memory_cells_from_peripheral_blood_2	6.72059e-10	2.44755e-08	0.489047	H3K36me3	Blood/Immune
Type 3	Primary_T_helper_memory_cells_from_peripheral_blood_2	-1.31155e-10	1.45081e-08	0.503606	H3K4me1	Blood/Immune
Type 3	Primary_T_helper_memory_cells_from_peripheral_blood_2	-4.50225e-08	4.96177e-08	0.817899	H3K4me3	Blood/Immune
Type 3	Primary_T_helper_naive_cells_from_peripheral_blood	-2.06119e-08	4.26415e-08	0.685586	H3K9ac	Blood/Immune
Type 3	Primary_T_helper_naive_cells_from_peripheral_blood_1	4.12696e-09	1.62422e-08	0.399713	H3K4me1	Blood/Immune
Type 3	Primary_T_helper_naive_cells_from_peripheral_blood_1	-5.1287e-09	1.73511e-08	0.616226	H3K36me3	Blood/Immune
Type 3	Primary_T_helper_naive_cells_from_peripheral_blood_1	-3.88254e-08	4.6248e-08	0.799407	H3K4me3	Blood/Immune
Type 3	Primary_T_helper_naive_cells_from_peripheral_blood_1	-3.19747e-08	3.51232e-08	0.818683	H3K27ac	Blood/Immune
Type 3	Primary_T_helper_naive_cells_from_peripheral_blood_2	-1.80201e-09	1.37104e-08	0.552284	H3K4me1	Blood/Immune
Type 3	Primary_T_helper_naive_cells_from_peripheral_blood_2	-1.65017e-08	4.16948e-08	0.653864	H3K4me3	Blood/Immune
Type 3	Primary_T_helper_naive_cells_from_peripheral_blood_2	-1.14478e-08	1.66102e-08	0.754652	H3K27ac	Blood/Immune
Type 3	Primary_T_helper_naive_cells_from_peripheral_blood_2	-2.16126e-08	1.49734e-08	0.925546	H3K36me3	Blood/Immune
Type 3	Primary_T_killer_memory_cells_from_peripheral_blood	9.19825e-09	1.90088e-08	0.314231	H3K4me1	Blood/Immune
Type 3	Primary_T_killer_memory_cells_from_peripheral_blood	3.20828e-09	2.82237e-08	0.454748	H3K27ac	Blood/Immune
Type 3	Primary_T_killer_memory_cells_from_peripheral_blood	-2.00691e-09	2.13195e-08	0.537499	H3K36me3	Blood/Immune
Type 3	Primary_T_killer_memory_cells_from_peripheral_blood	-1.49259e-08	4.75692e-08	0.623153	H3K4me3	Blood/Immune
Type 3	Primary_T_killer_naive_cells_from_peripheral_blood	3.38668e-08	5.38618e-08	0.264749	H3K9ac	Blood/Immune
Type 3	Primary_T_killer_naive_cells_from_peripheral_blood	6.13108e-09	2.0951e-08	0.384899	H3K36me3	Blood/Immune
Type 3	Primary_T_killer_naive_cells_from_peripheral_blood	1.20431e-09	1.69095e-08	0.471611	H3K4me1	Blood/Immune
Type 3	Primary_T_killer_naive_cells_from_peripheral_blood	1.62325e-09	3.46696e-08	0.481328	H3K27ac	Blood/Immune
Type 3	Primary_T_killer_naive_cells_from_peripheral_blood	-8.65563e-08	6.4533e-08	0.910084	H3K4me3	Blood/Immune
Type 3	Primary_T_regulatory_cells_from_peripheral_blood	4.12648e-09	1.81005e-08	0.409832	H3K4me1	Blood/Immune
Type 3	Primary_T_regulatory_cells_from_peripheral_blood	-6.69532e-09	4.00986e-08	0.566304	H3K4me3	Blood/Immune
Type 3	Primary_T_regulatory_cells_from_peripheral_blood	-3.16923e-09	1.20599e-08	0.603644	H3K36me3	Blood/Immune
Type 3	Primary_T_regulatory_cells_from_peripheral_blood	-1.02125e-08	1.6787e-08	0.728525	H3K27ac	Blood/Immune
Type 3	Primary_hematopoietic_stem_cells	2.22859e-08	3.22442e-08	0.244733	H3K36me3	Blood/Immune
Type 3	Primary_hematopoietic_stem_cells	3.958e-08	6.74451e-08	0.278653	H3K4me3	Blood/Immune
Type 3	Primary_hematopoietic_stem_cells	1.41994e-08	3.19255e-08	0.328244	H3K4me1	Blood/Immune
Type 3	Primary_hematopoietic_stem_cells_G-CSF-mobilized_Female	6.36566e-08	4.60784e-08	0.083565	H3K4me3	Blood/Immune
Type 3	Primary_hematopoietic_stem_cells_G-CSF-mobilized_Female	3.07602e-08	2.55613e-08	0.114413	H3K27ac	Blood/Immune
Type 3	Primary_hematopoietic_stem_cells_G-CSF-mobilized_Female	1.51981e-08	1.31129e-08	0.123224	H3K36me3	Blood/Immune
Type 3	Primary_hematopoietic_stem_cells_G-CSF-mobilized_Female	1.06337e-08	1.52074e-08	0.2422	H3K4me1	Blood/Immune
Type 3	Primary_hematopoietic_stem_cells_G-CSF-mobilized_Female	-7.95328e-08	4.22286e-08	0.970176	DNase	Blood/Immune
Type 3	Primary_hematopoietic_stem_cells_G-CSF-mobilized_Male	4.27908e-08	3.60608e-08	0.117687	H3K4me3	Blood/Immune
Type 3	Primary_hematopoietic_stem_cells_G-CSF-mobilized_Male	1.24438e-08	1.16073e-08	0.141845	H3K36me3	Blood/Immune
Type 3	Primary_hematopoietic_stem_cells_G-CSF-mobilized_Male	1.02552e-08	1.6166e-08	0.262921	H3K4me1	Blood/Immune
Type 3	Primary_hematopoietic_stem_cells_G-CSF-mobilized_Male	-6.79787e-08	4.84055e-08	0.919894	DNase	Blood/Immune
Type 3	Primary_hematopoietic_stem_cells_short_term_culture	1.11457e-08	1.47402e-08	0.224781	H3K36me3	Blood/Immune
Type 3	Primary_hematopoietic_stem_cells_short_term_culture	2.08471e-09	2.13843e-08	0.46117	H3K4me1	Blood/Immune
Type 3	Primary_hematopoietic_stem_cells_short_term_culture	-7.78391e-09	5.61658e-08	0.555112	H3K4me3	Blood/Immune
Type 3	Primary_monocytes_from_peripheral_blood	-5.24889e-09	9.5257e-09	0.709192	H3K36me3	Blood/Immune
Type 3	Primary_monocytes_from_peripheral_blood	-2.89744e-08	1.27337e-08	0.98856	H3K4me1	Blood/Immune
Type 3	Primary_monocytes_from_peripheral_blood	-1.11508e-07	4.50741e-08	0.993317	DNase	Blood/Immune
Type 3	Primary_monocytes_from_peripheral_blood	-5.55661e-08	2.17055e-08	0.994766	H3K27ac	Blood/Immune
Type 3	Primary_monocytes_from_peripheral_blood	-2.22915e-07	5.69256e-08	0.999955	H3K4me3	Blood/Immune
Type 3	Primary_mononuclear_cells_from_peripheral_blood	2.30048e-08	4.56633e-08	0.307204	H3K27ac	Blood/Immune
Type 3	Primary_mononuclear_cells_from_peripheral_blood	-1.24295e-09	1.52577e-08	0.532463	H3K36me3	Blood/Immune
Type 3	Primary_mononuclear_cells_from_peripheral_blood	-1.59335e-08	4.9052e-08	0.627344	H3K4me1	Blood/Immune
Type 3	Primary_mononuclear_cells_from_peripheral_blood	-1.72069e-08	4.72132e-08	0.64224	H3K9ac	Blood/Immune
Type 3	Primary_mononuclear_cells_from_peripheral_blood	-8.29016e-08	7.47877e-08	0.866175	H3K4me3	Blood/Immune
Type 3	Primary_neutrophils_from_peripheral_blood	-6.69768e-09	1.25398e-08	0.703368	H3K4me1	Blood/Immune
Type 3	Primary_neutrophils_from_peripheral_blood	-8.35413e-09	8.79345e-09	0.828954	H3K36me3	Blood/Immune
Type 3	Primary_neutrophils_from_peripheral_blood	-5.48421e-08	2.66373e-08	0.980246	H3K4me3	Blood/Immune
Type 3	Spleen	-3.9644e-08	4.49257e-08	0.811229	H3K4me3	Blood/Immune
Type 3	Spleen	-3.47377e-08	2.21432e-08	0.94165	H3K4me1	Blood/Immune
Type 3	Spleen	-4.45536e-08	2.31292e-08	0.972966	H3K27ac	Blood/Immune
Type 3	Spleen	-4.39095e-08	1.83796e-08	0.991554	H3K36me3	Blood/Immune
Type 3	Thymus	7.17083e-09	3.56239e-08	0.420235	H3K27ac	Blood/Immune
Type 3	Thymus	3.17591e-09	2.89886e-08	0.45638	H3K4me1	Blood/Immune
Type 3	Thymus	-1.42047e-09	2.44016e-08	0.52321	H3K36me3	Blood/Immune
Type 3	Thymus	-2.21659e-08	6.53657e-08	0.632735	H3K4me3	Blood/Immune
Type 3	Brain_Angular_Gyrus	-2.87965e-08	4.18461e-08	0.754321	H3K9ac	CNS
Type 3	Brain_Angular_Gyrus	-4.94422e-08	2.54747e-08	0.973861	H3K36me3	CNS
Type 3	Brain_Angular_Gyrus	-4.28455e-08	1.80978e-08	0.991044	H3K27ac	CNS
Type 3	Brain_Angular_Gyrus	-1.29248e-07	4.71953e-08	0.996915	H3K4me3	CNS
Type 3	Brain_Angular_Gyrus	-6.32739e-08	2.1292e-08	0.998519	H3K4me1	CNS
Type 3	Brain_Anterior_Caudate	-1.10788e-08	4.38369e-08	0.599761	H3K4me3	CNS
Type 3	Brain_Anterior_Caudate	-1.17284e-08	2.27229e-08	0.697124	H3K36me3	CNS
Type 3	Brain_Anterior_Caudate	-4.04544e-08	3.67101e-08	0.864768	H3K9ac	CNS
Type 3	Brain_Anterior_Caudate	-3.03387e-08	1.69465e-08	0.963294	H3K27ac	CNS
Type 3	Brain_Anterior_Caudate	-4.62454e-08	2.04246e-08	0.988219	H3K4me1	CNS
Type 3	Brain_Cingulate_Gyrus	1.05937e-08	2.3422e-08	0.325527	H3K36me3	CNS
Type 3	Brain_Cingulate_Gyrus	-5.83883e-08	5.14194e-08	0.871923	H3K4me3	CNS
Type 3	Brain_Cingulate_Gyrus	-6.43858e-08	4.01872e-08	0.945438	H3K9ac	CNS
Type 3	Brain_Cingulate_Gyrus	-3.6165e-08	1.69745e-08	0.983437	H3K27ac	CNS
Type 3	Brain_Cingulate_Gyrus	-5.60297e-08	1.77103e-08	0.999221	H3K4me1	CNS
Type 3	Brain_Dorsolateral_Prefrontal_Cortex	3.42368e-09	2.1661e-08	0.437206	H3K36me3	CNS
Type 3	Brain_Dorsolateral_Prefrontal_Cortex	-8.0461e-08	4.50808e-08	0.962855	H3K4me3	CNS
Type 3	Brain_Dorsolateral_Prefrontal_Cortex	-3.62268e-08	1.89823e-08	0.971833	H3K27ac	CNS
Type 3	Brain_Dorsolateral_Prefrontal_Cortex	-9.07043e-08	4.73537e-08	0.972283	H3K9ac	CNS
Type 3	Brain_Dorsolateral_Prefrontal_Cortex	-8.21267e-08	2.35569e-08	0.999755	H3K4me1	CNS
Type 3	Brain_Germinal_Matrix	3.01816e-08	6.21433e-08	0.313598	H3K4me3	CNS
Type 3	Brain_Germinal_Matrix	4.87383e-09	3.44913e-08	0.443814	H3K4me1	CNS
Type 3	Brain_Germinal_Matrix	-2.56182e-08	2.42896e-08	0.854218	H3K36me3	CNS
Type 3	Brain_Hippocampus_Middle	-4.57469e-09	2.0444e-08	0.588531	H3K36me3	CNS
Type 3	Brain_Hippocampus_Middle	-1.44722e-08	4.12321e-08	0.637203	H3K4me3	CNS
Type 3	Brain_Hippocampus_Middle	-2.52023e-08	1.48327e-08	0.95535	H3K27ac	CNS
Type 3	Brain_Hippocampus_Middle	-3.7225e-08	1.43224e-08	0.995326	H3K4me1	CNS
Type 3	Brain_Inferior_Temporal_Lobe	-6.62578e-09	2.1133e-08	0.62306	H3K36me3	CNS
Type 3	Brain_Inferior_Temporal_Lobe	-3.61748e-08	3.53546e-08	0.846893	H3K9ac	CNS
Type 3	Brain_Inferior_Temporal_Lobe	-4.43862e-08	2.70751e-08	0.949432	H3K4me1	CNS
Type 3	Brain_Inferior_Temporal_Lobe	-7.22146e-08	4.24507e-08	0.955542	H3K4me3	CNS
Type 3	Brain_Inferior_Temporal_Lobe	-4.49183e-08	1.47829e-08	0.998811	H3K27ac	CNS
Type 3	Brain_Substantia_Nigra	-2.22675e-08	4.06822e-08	0.707931	H3K9ac	CNS
Type 3	Brain_Substantia_Nigra	-2.3733e-08	3.20259e-08	0.770671	H3K36me3	CNS
Type 3	Brain_Substantia_Nigra	-6.39268e-08	4.80437e-08	0.908339	H3K4me3	CNS
Type 3	Brain_Substantia_Nigra	-2.67121e-08	1.71311e-08	0.940534	H3K4me1	CNS
Type 3	Brain_Substantia_Nigra	-2.69959e-08	1.37404e-08	0.975276	H3K27ac	CNS
Type 3	Cortex_derived_primary_cultured_neurospheres	-9.65979e-09	1.81251e-08	0.702966	H3K36me3	CNS
Type 3	Cortex_derived_primary_cultured_neurospheres	-1.01877e-08	1.77964e-08	0.716493	H3K4me1	CNS
Type 3	Cortex_derived_primary_cultured_neurospheres	-5.66018e-08	5.8545e-08	0.83318	H3K4me3	CNS
Type 3	Fetal_Brain_Female	2.4673e-08	6.82618e-08	0.358883	H3K4me3	CNS
Type 3	Fetal_Brain_Female	-1.62921e-08	1.82658e-08	0.813789	H3K36me3	CNS
Type 3	Fetal_Brain_Female	-3.95046e-08	2.93536e-08	0.910819	H3K4me1	CNS
Type 3	Fetal_Brain_Female	-9.93717e-08	3.99792e-08	0.993533	DNase	CNS
Type 3	Fetal_Brain_Male	-8.0431e-08	1.09703e-07	0.768272	H3K4me3	CNS
Type 3	Fetal_Brain_Male	-1.16144e-07	6.10993e-08	0.971343	H3K36me3	CNS
Type 3	Fetal_Brain_Male	-3.21468e-08	1.52401e-08	0.982543	H3K4me1	CNS
Type 3	Fetal_Brain_Male	-1.11354e-07	3.9486e-08	0.9976	DNase	CNS
Type 3	Ganglion_Eminence_derived_primary_cultured_neurospheres	3.02723e-08	4.96671e-08	0.271095	H3K4me3	CNS
Type 3	Ganglion_Eminence_derived_primary_cultured_neurospheres	8.8793e-09	2.57538e-08	0.365131	H3K4me1	CNS
Type 3	Ganglion_Eminence_derived_primary_cultured_neurospheres	3.09845e-09	1.66279e-08	0.426089	H3K36me3	CNS
Type 3	Aorta	1.3637e-07	8.43115e-08	0.0528902	H3K4me3	Cardiovascular
Type 3	Aorta	5.3056e-08	4.99743e-08	0.144194	H3K4me1	Cardiovascular
Type 3	Aorta	4.22646e-09	2.08267e-08	0.419593	H3K27ac	Cardiovascular
Type 3	Aorta	-4.9762e-08	4.79024e-08	0.850556	H3K36me3	Cardiovascular
Type 3	Fetal_Heart	-1.79119e-08	4.18221e-08	0.66578	H3K4me3	Cardiovascular
Type 3	Fetal_Heart	-3.50268e-08	4.16669e-08	0.799725	H3K36me3	Cardiovascular
Type 3	Fetal_Heart	-2.42803e-08	2.46077e-08	0.838104	H3K9ac	Cardiovascular
Type 3	Fetal_Heart	-3.27587e-08	2.74764e-08	0.883418	DNase	Cardiovascular
Type 3	Fetal_Heart	-2.01759e-08	1.5055e-08	0.909902	H3K4me1	Cardiovascular
Type 3	Left_Ventricle	-1.27438e-08	2.58066e-08	0.689283	H3K4me1	Cardiovascular
Type 3	Left_Ventricle	-1.21513e-08	2.10227e-08	0.71837	H3K36me3	Cardiovascular
Type 3	Left_Ventricle	-7.33887e-08	8.49225e-08	0.806257	H3K4me3	Cardiovascular
Type 3	Left_Ventricle	-3.70468e-08	1.72536e-08	0.984111	H3K27ac	Cardiovascular
Type 3	Right_Atrium	2.77213e-08	3.52043e-08	0.215511	H3K4me1	Cardiovascular
Type 3	Right_Atrium	5.10596e-08	7.251e-08	0.240662	H3K4me3	Cardiovascular
Type 3	Right_Atrium	-7.70073e-09	4.90271e-08	0.562406	H3K36me3	Cardiovascular
Type 3	Right_Atrium	-9.96311e-09	2.30759e-08	0.66704	H3K27ac	Cardiovascular
Type 3	Right_Ventricle	6.25406e-08	5.905e-08	0.144774	H3K4me3	Cardiovascular
Type 3	Right_Ventricle	-2.92765e-08	1.98007e-08	0.93037	H3K36me3	Cardiovascular
Type 3	Right_Ventricle	-3.52962e-08	2.34096e-08	0.934193	H3K4me1	Cardiovascular
Type 3	Right_Ventricle	-5.08223e-08	1.91483e-08	0.996024	H3K27ac	Cardiovascular
Type 3	Colonic_Mucosa	4.10691e-08	2.86727e-08	0.076023	H3K27ac	Digestive
Type 3	Colonic_Mucosa	7.16311e-08	6.14055e-08	0.121701	H3K4me3	Digestive
Type 3	Colonic_Mucosa	2.9357e-08	6.02364e-08	0.313001	H3K9ac	Digestive
Type 3	Colonic_Mucosa	1.77413e-09	2.96443e-08	0.476139	H3K4me1	Digestive
Type 3	Colonic_Mucosa	-2.12618e-09	2.70617e-08	0.531312	H3K36me3	Digestive
Type 3	Duodenum_Mucosa	4.17673e-08	4.3525e-08	0.168624	H3K9ac	Digestive
Type 3	Duodenum_Mucosa	1.49264e-08	1.73839e-08	0.195272	H3K36me3	Digestive
Type 3	Duodenum_Mucosa	1.47873e-08	2.06679e-08	0.237159	H3K4me1	Digestive
Type 3	Duodenum_Mucosa	-8.83226e-09	4.37444e-08	0.580005	H3K4me3	Digestive
Type 3	Esophagus	4.69667e-08	2.36648e-08	0.023591	H3K27ac	Digestive
Type 3	Esophagus	6.69521e-10	3.13549e-08	0.491482	H3K4me1	Digestive
Type 3	Esophagus	-1.87234e-08	7.04092e-08	0.604851	H3K4me3	Digestive
Type 3	Esophagus	-3.5068e-08	2.29914e-08	0.936404	H3K36me3	Digestive
Type 3	Fetal_Intestine_Large	1.53226e-08	1.47725e-08	0.149812	H3K4me1	Digestive
Type 3	Fetal_Intestine_Large	1.14724e-08	1.46804e-08	0.217261	H3K36me3	Digestive
Type 3	Fetal_Intestine_Large	5.0652e-08	6.78239e-08	0.227587	H3K4me3	Digestive
Type 3	Fetal_Intestine_Large	9.85816e-09	4.09936e-08	0.404979	DNase	Digestive
Type 3	Fetal_Intestine_Large	2.72246e-09	1.69099e-08	0.436047	H3K27ac	Digestive
Type 3	Fetal_Intestine_Small	7.94075e-08	7.24682e-08	0.136593	H3K4me3	Digestive
Type 3	Fetal_Intestine_Small	8.49326e-09	1.50128e-08	0.285788	H3K4me1	Digestive
Type 3	Fetal_Intestine_Small	4.75008e-09	9.82118e-09	0.314315	H3K36me3	Digestive
Type 3	Fetal_Intestine_Small	4.04579e-09	1.71239e-08	0.406613	H3K27ac	Digestive
Type 3	Fetal_Intestine_Small	-2.11809e-08	4.8264e-08	0.669617	DNase	Digestive
Type 3	Fetal_Stomach	2.56468e-08	1.9528e-08	0.0945357	H3K27ac	Digestive
Type 3	Fetal_Stomach	1.79104e-08	2.07222e-08	0.193708	H3K4me1	Digestive
Type 3	Fetal_Stomach	1.65503e-08	7.26029e-08	0.40984	H3K4me3	Digestive
Type 3	Fetal_Stomach	2.07983e-09	1.26446e-08	0.434675	H3K36me3	Digestive
Type 3	Fetal_Stomach	6.62317e-09	4.39714e-08	0.440136	DNase	Digestive
Type 3	Gastric	-4.02132e-09	3.09762e-08	0.551645	H3K27ac	Digestive
Type 3	Gastric	-2.18286e-08	2.20679e-08	0.838706	H3K36me3	Digestive
Type 3	Gastric	-8.44674e-08	4.63506e-08	0.9658	H3K4me3	Digestive
Type 3	Gastric	-1.25853e-07	4.93865e-08	0.994588	DNase	Digestive
Type 3	Gastric	-7.0616e-08	2.5833e-08	0.996867	H3K4me1	Digestive
Type 3	Rectal_Mucosa_Donor_29	3.81596e-08	2.21406e-08	0.0423978	H3K36me3	Digestive
Type 3	Rectal_Mucosa_Donor_29	7.27865e-08	4.8862e-08	0.0681604	H3K9ac	Digestive
Type 3	Rectal_Mucosa_Donor_29	3.65357e-08	2.86194e-08	0.10087	H3K4me1	Digestive
Type 3	Rectal_Mucosa_Donor_29	2.78568e-08	2.20888e-08	0.103632	H3K27ac	Digestive
Type 3	Rectal_Mucosa_Donor_29	1.10391e-09	4.15818e-08	0.48941	H3K4me3	Digestive
Type 3	Rectal_Mucosa_Donor_31	5.10491e-08	3.34506e-08	0.0634919	H3K9ac	Digestive
Type 3	Rectal_Mucosa_Donor_31	2.46765e-08	2.0137e-08	0.110206	H3K4me1	Digestive
Type 3	Rectal_Mucosa_Donor_31	2.292e-08	2.04733e-08	0.131462	H3K27ac	Digestive
Type 3	Rectal_Mucosa_Donor_31	2.05341e-08	1.85539e-08	0.134206	H3K36me3	Digestive
Type 3	Rectal_Mucosa_Donor_31	3.45429e-08	5.06934e-08	0.247806	H3K4me3	Digestive
Type 3	Sigmoid_Colon	6.25604e-08	5.02826e-08	0.106717	H3K4me1	Digestive
Type 3	Sigmoid_Colon	2.20344e-08	3.23488e-08	0.247888	H3K36me3	Digestive
Type 3	Sigmoid_Colon	1.69913e-08	2.76132e-08	0.269167	H3K27ac	Digestive
Type 3	Sigmoid_Colon	-6.5221e-08	9.12179e-08	0.762696	H3K4me3	Digestive
Type 3	Small_Intestine	3.49259e-08	3.05927e-08	0.126801	H3K27ac	Digestive
Type 3	Small_Intestine	2.45833e-08	3.26289e-08	0.225599	H3K4me1	Digestive
Type 3	Small_Intestine	2.94961e-08	4.12352e-08	0.237207	H3K36me3	Digestive
Type 3	Small_Intestine	4.32687e-08	8.1793e-08	0.298402	H3K4me3	Digestive
Type 3	Small_Intestine	-1.96157e-08	3.83565e-08	0.695466	DNase	Digestive
Type 3	Stomach_Mucosa	1.21502e-08	3.39841e-08	0.360349	H3K36me3	Digestive
Type 3	Stomach_Mucosa	1.18338e-08	3.31348e-08	0.360493	H3K9ac	Digestive
Type 3	Stomach_Mucosa	1.84304e-10	1.62815e-08	0.495484	H3K4me1	Digestive
Type 3	Stomach_Mucosa	-8.61135e-08	6.69814e-08	0.900715	H3K4me3	Digestive
Type 3	Liver	1.0864e-08	1.54117e-08	0.24043	H3K36me3	Liver
Type 3	Liver	-1.38553e-08	1.29343e-08	0.857961	H3K4me1	Liver
Type 3	Liver	-2.40482e-08	1.54988e-08	0.939623	H3K27ac	Liver
Type 3	Liver	-4.96917e-08	3.12233e-08	0.944251	H3K4me3	Liver
Type 3	Liver	-4.93271e-08	2.83582e-08	0.95902	H3K9ac	Liver
Type 3	Colon_Smooth_Muscle	3.17085e-08	1.8484e-08	0.0431307	H3K4me1	Musculoskeletal/Connective
Type 3	Colon_Smooth_Muscle	2.32713e-08	2.03745e-08	0.12669	H3K36me3	Musculoskeletal/Connective
Type 3	Colon_Smooth_Muscle	2.49413e-08	4.44367e-08	0.287304	H3K4me3	Musculoskeletal/Connective
Type 3	Colon_Smooth_Muscle	1.07021e-08	1.91489e-08	0.288119	H3K27ac	Musculoskeletal/Connective
Type 3	Colon_Smooth_Muscle	5.37296e-09	4.3098e-08	0.450393	H3K9ac	Musculoskeletal/Connective
Type 3	Duodenum_Smooth_Muscle	3.42581e-08	2.2487e-08	0.0638214	H3K36me3	Musculoskeletal/Connective
Type 3	Duodenum_Smooth_Muscle	2.97337e-08	2.51858e-08	0.118886	H3K27ac	Musculoskeletal/Connective
Type 3	Duodenum_Smooth_Muscle	2.88597e-08	3.17525e-08	0.181702	H3K4me1	Musculoskeletal/Connective
Type 3	Duodenum_Smooth_Muscle	3.38032e-09	2.99439e-08	0.455059	H3K4me3	Musculoskeletal/Connective
Type 3	Fetal_Muscle_Leg	7.90929e-08	3.09393e-08	0.0052882	DNase	Musculoskeletal/Connective
Type 3	Fetal_Muscle_Leg	2.2551e-08	2.34807e-08	0.168425	H3K27ac	Musculoskeletal/Connective
Type 3	Fetal_Muscle_Leg	6.24958e-08	7.71532e-08	0.208964	H3K4me3	Musculoskeletal/Connective
Type 3	Fetal_Muscle_Leg	4.41227e-09	1.56536e-08	0.389022	H3K36me3	Musculoskeletal/Connective
Type 3	Fetal_Muscle_Leg	8.84147e-10	1.46668e-08	0.475966	H3K4me1	Musculoskeletal/Connective
Type 3	Fetal_Muscle_Trunk	1.1412e-07	4.00671e-08	0.0021982	DNase	Musculoskeletal/Connective
Type 3	Fetal_Muscle_Trunk	1.48345e-07	8.1246e-08	0.0339347	H3K4me3	Musculoskeletal/Connective
Type 3	Fetal_Muscle_Trunk	4.13638e-08	2.8575e-08	0.0738712	H3K27ac	Musculoskeletal/Connective
Type 3	Fetal_Muscle_Trunk	5.55603e-10	1.57923e-08	0.485967	H3K36me3	Musculoskeletal/Connective
Type 3	Fetal_Muscle_Trunk	-6.40292e-10	1.44537e-08	0.517667	H3K4me1	Musculoskeletal/Connective
Type 3	Foreskin_Fibroblast_Primary_Cells_skin01	1.47102e-07	6.21693e-08	0.00898695	DNase	Musculoskeletal/Connective
Type 3	Foreskin_Fibroblast_Primary_Cells_skin01	2.68586e-08	2.07903e-08	0.0981998	H3K4me1	Musculoskeletal/Connective
Type 3	Foreskin_Fibroblast_Primary_Cells_skin01	4.51598e-08	3.53455e-08	0.100683	H3K27ac	Musculoskeletal/Connective
Type 3	Foreskin_Fibroblast_Primary_Cells_skin01	1.19262e-07	9.48257e-08	0.104251	H3K4me3	Musculoskeletal/Connective
Type 3	Foreskin_Fibroblast_Primary_Cells_skin01	-7.98528e-09	1.19736e-08	0.747584	H3K36me3	Musculoskeletal/Connective
Type 3	Foreskin_Fibroblast_Primary_Cells_skin02	1.1546e-07	6.36821e-08	0.0349104	DNase	Musculoskeletal/Connective
Type 3	Foreskin_Fibroblast_Primary_Cells_skin02	6.30384e-08	4.09472e-08	0.0618403	H3K27ac	Musculoskeletal/Connective
Type 3	Foreskin_Fibroblast_Primary_Cells_skin02	3.62064e-08	2.61143e-08	0.0828036	H3K4me1	Musculoskeletal/Connective
Type 3	Foreskin_Fibroblast_Primary_Cells_skin02	5.3541e-08	4.20512e-08	0.101468	H3K4me3	Musculoskeletal/Connective
Type 3	Foreskin_Fibroblast_Primary_Cells_skin02	-7.39337e-09	1.61328e-08	0.676625	H3K36me3	Musculoskeletal/Connective
Type 3	NHDF-Ad_Adult_Dermal_Fibroblast_Primary_Cells	2.17626e-07	6.03399e-08	0.00015508	DNase	Musculoskeletal/Connective
Type 3	NHDF-Ad_Adult_Dermal_Fibroblast_Primary_Cells	1.06467e-07	4.07856e-08	0.00452165	H3K4me1	Musculoskeletal/Connective
Type 3	NHDF-Ad_Adult_Dermal_Fibroblast_Primary_Cells	1.80101e-07	7.53255e-08	0.00840188	H3K27ac	Musculoskeletal/Connective
Type 3	NHDF-Ad_Adult_Dermal_Fibroblast_Primary_Cells	3.2193e-07	1.62991e-07	0.0241264	H3K9ac	Musculoskeletal/Connective
Type 3	NHDF-Ad_Adult_Dermal_Fibroblast_Primary_Cells	5.5832e-07	2.96376e-07	0.0297944	H3K4me3	Musculoskeletal/Connective
Type 3	NHDF-Ad_Adult_Dermal_Fibroblast_Primary_Cells	4.09184e-08	4.49893e-08	0.18154	H3K36me3	Musculoskeletal/Connective
Type 3	NHLF_Lung_Fibroblast_Primary_Cells	3.33504e-07	1.94223e-07	0.0429789	H3K4me3	Musculoskeletal/Connective
Type 3	NHLF_Lung_Fibroblast_Primary_Cells	5.83393e-08	4.02954e-08	0.0738378	DNase	Musculoskeletal/Connective
Type 3	NHLF_Lung_Fibroblast_Primary_Cells	1.27657e-07	1.15117e-07	0.133731	H3K9ac	Musculoskeletal/Connective
Type 3	NHLF_Lung_Fibroblast_Primary_Cells	2.71721e-08	3.91711e-08	0.243942	H3K27ac	Musculoskeletal/Connective
Type 3	NHLF_Lung_Fibroblast_Primary_Cells	1.09213e-08	3.40156e-08	0.37408	H3K4me1	Musculoskeletal/Connective
Type 3	NHLF_Lung_Fibroblast_Primary_Cells	-4.25214e-08	2.62418e-08	0.947424	H3K36me3	Musculoskeletal/Connective
Type 3	Osteoblast_Primary_Cells	4.33258e-08	2.70733e-08	0.0547648	H3K27ac	Musculoskeletal/Connective
Type 3	Osteoblast_Primary_Cells	3.1641e-08	2.27851e-08	0.0824664	H3K4me1	Musculoskeletal/Connective
Type 3	Osteoblast_Primary_Cells	1.075e-07	9.43236e-08	0.127208	H3K4me3	Musculoskeletal/Connective
Type 3	Osteoblast_Primary_Cells	9.67691e-09	1.24157e-08	0.21787	H3K36me3	Musculoskeletal/Connective
Type 3	Psoas_Muscle	2.70098e-08	3.2588e-08	0.203601	H3K36me3	Musculoskeletal/Connective
Type 3	Psoas_Muscle	2.97036e-08	7.7143e-08	0.350102	H3K4me3	Musculoskeletal/Connective
Type 3	Psoas_Muscle	1.08792e-10	3.01999e-08	0.498563	H3K4me1	Musculoskeletal/Connective
Type 3	Psoas_Muscle	-3.88841e-09	2.66338e-08	0.558037	H3K27ac	Musculoskeletal/Connective
Type 3	Psoas_Muscle	-2.25662e-08	3.08454e-08	0.76779	DNase	Musculoskeletal/Connective
Type 3	Rectal_Smooth_Muscle	3.73683e-08	4.53371e-08	0.204904	H3K4me3	Musculoskeletal/Connective
Type 3	Rectal_Smooth_Muscle	2.56604e-08	4.1494e-08	0.268152	H3K36me3	Musculoskeletal/Connective
Type 3	Rectal_Smooth_Muscle	1.36782e-08	2.57012e-08	0.297293	H3K4me1	Musculoskeletal/Connective
Type 3	Rectal_Smooth_Muscle	3.54073e-08	7.30876e-08	0.314033	H3K9ac	Musculoskeletal/Connective
Type 3	Rectal_Smooth_Muscle	4.44149e-09	1.75836e-08	0.400291	H3K27ac	Musculoskeletal/Connective
Type 3	Skeletal_Muscle_Female	-8.83585e-09	1.39253e-08	0.737128	H3K4me1	Musculoskeletal/Connective
Type 3	Skeletal_Muscle_Female	-1.26526e-08	1.81791e-08	0.756785	H3K27ac	Musculoskeletal/Connective
Type 3	Skeletal_Muscle_Female	-4.48812e-08	3.7348e-08	0.885261	H3K4me3	Musculoskeletal/Connective
Type 3	Skeletal_Muscle_Female	-1.76514e-08	1.31041e-08	0.911012	H3K36me3	Musculoskeletal/Connective
Type 3	Skeletal_Muscle_Female	-5.11444e-08	3.61751e-08	0.92129	H3K9ac	Musculoskeletal/Connective
Type 3	Skeletal_Muscle_Male	1.79698e-09	1.63207e-08	0.456163	H3K4me1	Musculoskeletal/Connective
Type 3	Skeletal_Muscle_Male	-3.86159e-08	2.28836e-08	0.954246	H3K9ac	Musculoskeletal/Connective
Type 3	Skeletal_Muscle_Male	-8.02451e-08	4.24394e-08	0.970675	H3K4me3	Musculoskeletal/Connective
Type 3	Skeletal_Muscle_Male	-3.53623e-08	1.59015e-08	0.98692	H3K36me3	Musculoskeletal/Connective
Type 3	Stomach_Smooth_Muscle	3.07214e-09	1.95671e-08	0.43762	H3K36me3	Musculoskeletal/Connective
Type 3	Stomach_Smooth_Muscle	-6.62239e-09	2.00336e-08	0.629513	H3K4me1	Musculoskeletal/Connective
Type 3	Stomach_Smooth_Muscle	-1.25547e-08	3.67511e-08	0.633679	H3K4me3	Musculoskeletal/Connective
Type 3	Stomach_Smooth_Muscle	-3.32992e-08	4.76275e-08	0.757774	H3K9ac	Musculoskeletal/Connective
Type 3	Stomach_Smooth_Muscle	-1.02803e-08	1.40454e-08	0.767894	H3K27ac	Musculoskeletal/Connective
Type 3	Breast_Myoepithelial_Primary_Cells	2.33461e-08	1.21819e-08	0.0276532	H3K36me3	Other
Type 3	Breast_Myoepithelial_Primary_Cells	9.90097e-09	1.36572e-08	0.234238	H3K4me1	Other
Type 3	Breast_Myoepithelial_Primary_Cells	2.93964e-08	5.6748e-08	0.302223	H3K4me3	Other
Type 3	Breast_Myoepithelial_Primary_Cells	1.96652e-08	4.63131e-08	0.335559	H3K9ac	Other
Type 3	Breast_variant_Human_Mammary_Epithelial_Cells_(vHMEC)	2.57304e-08	2.0061e-08	0.0998148	H3K4me1	Other
Type 3	Breast_variant_Human_Mammary_Epithelial_Cells_(vHMEC)	2.17081e-08	6.39639e-08	0.367162	H3K4me3	Other
Type 3	Breast_variant_Human_Mammary_Epithelial_Cells_(vHMEC)	-1.91193e-09	1.03654e-08	0.573171	H3K36me3	Other
Type 3	Breast_variant_Human_Mammary_Epithelial_Cells_(vHMEC)	-8.51064e-09	3.8332e-08	0.587853	DNase	Other
Type 3	Fetal_Adrenal_Gland	1.16305e-08	1.31375e-08	0.187999	H3K36me3	Other
Type 3	Fetal_Adrenal_Gland	5.12462e-08	7.6334e-08	0.251002	H3K4me3	Other
Type 3	Fetal_Adrenal_Gland	-1.72123e-08	1.5809e-08	0.861871	H3K4me1	Other
Type 3	Fetal_Adrenal_Gland	-2.47988e-08	1.40174e-08	0.961565	H3K27ac	Other
Type 3	Fetal_Adrenal_Gland	-8.13425e-08	3.54602e-08	0.989102	DNase	Other
Type 3	Fetal_Kidney	7.94363e-08	4.48488e-08	0.0382634	H3K4me1	Other
Type 3	Fetal_Kidney	5.70351e-08	5.1438e-08	0.133756	H3K36me3	Other
Type 3	Fetal_Kidney	5.72683e-08	7.51596e-08	0.223043	H3K4me3	Other
Type 3	Fetal_Kidney	2.03998e-08	7.44275e-08	0.392008	H3K9ac	Other
Type 3	Fetal_Kidney	-5.06858e-08	3.53263e-08	0.924327	DNase	Other
Type 3	Fetal_Lung	5.90953e-08	3.13398e-08	0.0296723	DNase	Other
Type 3	Fetal_Lung	5.48539e-08	4.48915e-08	0.110869	H3K9ac	Other
Type 3	Fetal_Lung	1.66491e-08	1.47791e-08	0.12997	H3K4me1	Other
Type 3	Fetal_Lung	1.40036e-08	1.81909e-08	0.220705	H3K36me3	Other
Type 3	Fetal_Lung	7.39596e-09	5.40274e-08	0.445558	H3K4me3	Other
Type 3	Foreskin_Keratinocyte_Primary_Cells_skin02	1.07131e-07	5.76412e-08	0.0315433	H3K4me3	Other
Type 3	Foreskin_Keratinocyte_Primary_Cells_skin02	3.71351e-08	2.41309e-08	0.0619141	H3K4me1	Other
Type 3	Foreskin_Keratinocyte_Primary_Cells_skin02	2.92575e-08	3.1514e-08	0.176601	DNase	Other
Type 3	Foreskin_Keratinocyte_Primary_Cells_skin02	-2.30132e-08	1.6198e-08	0.922304	H3K36me3	Other
Type 3	Foreskin_Keratinocyte_Primary_Cells_skin03	7.21807e-08	4.4485e-08	0.0523388	H3K4me3	Other
Type 3	Foreskin_Keratinocyte_Primary_Cells_skin03	2.78154e-08	1.81404e-08	0.062596	H3K4me1	Other
Type 3	Foreskin_Keratinocyte_Primary_Cells_skin03	2.85157e-08	2.36736e-08	0.114191	H3K27ac	Other
Type 3	Foreskin_Keratinocyte_Primary_Cells_skin03	-5.28123e-09	9.81136e-09	0.704807	H3K36me3	Other
Type 3	Foreskin_Melanocyte_Primary_Cells_skin01	2.78671e-08	4.44403e-08	0.265308	DNase	Other
Type 3	Foreskin_Melanocyte_Primary_Cells_skin01	2.92056e-08	5.98631e-08	0.31282	H3K27ac	Other
Type 3	Foreskin_Melanocyte_Primary_Cells_skin01	8.271e-09	4.23843e-08	0.42264	H3K4me1	Other
Type 3	Foreskin_Melanocyte_Primary_Cells_skin01	-6.54919e-09	7.041e-08	0.537054	H3K4me3	Other
Type 3	Foreskin_Melanocyte_Primary_Cells_skin01	-3.272e-08	2.51092e-08	0.903731	H3K36me3	Other
Type 3	Foreskin_Melanocyte_Primary_Cells_skin03	2.10182e-08	1.99062e-08	0.145517	H3K4me1	Other
Type 3	Foreskin_Melanocyte_Primary_Cells_skin03	3.56295e-08	3.45715e-08	0.151364	H3K27ac	Other
Type 3	Foreskin_Melanocyte_Primary_Cells_skin03	2.33194e-08	7.37805e-08	0.375977	H3K4me3	Other
Type 3	Foreskin_Melanocyte_Primary_Cells_skin03	3.82962e-09	1.284e-08	0.382754	H3K36me3	Other
Type 3	HMEC_Mammary_Epithelial_Primary_Cells	4.01742e-08	3.64967e-08	0.1355	H3K9ac	Other
Type 3	HMEC_Mammary_Epithelial_Primary_Cells	1.42219e-08	2.02239e-08	0.240959	H3K4me1	Other
Type 3	HMEC_Mammary_Epithelial_Primary_Cells	1.43879e-08	2.21568e-08	0.258051	H3K36me3	Other
Type 3	HMEC_Mammary_Epithelial_Primary_Cells	1.16218e-08	2.1468e-08	0.294132	H3K27ac	Other
Type 3	HMEC_Mammary_Epithelial_Primary_Cells	3.44255e-08	6.48505e-08	0.297763	H3K4me3	Other
Type 3	HMEC_Mammary_Epithelial_Primary_Cells	-4.56879e-08	3.55113e-08	0.900879	DNase	Other
Type 3	Lung	-3.85519e-09	2.60427e-08	0.558842	H3K27ac	Other
Type 3	Lung	-7.1687e-08	8.68967e-08	0.795305	H3K4me3	Other
Type 3	Lung	-2.92049e-08	2.6833e-08	0.861789	H3K4me1	Other
Type 3	Lung	-2.66046e-08	2.38432e-08	0.867748	H3K36me3	Other
Type 3	NHEK-Epidermal_Keratinocyte_Primary_Cells	5.30011e-08	3.09333e-08	0.0433195	H3K9ac	Other
Type 3	NHEK-Epidermal_Keratinocyte_Primary_Cells	6.48043e-08	4.47902e-08	0.0739709	H3K4me3	Other
Type 3	NHEK-Epidermal_Keratinocyte_Primary_Cells	2.1162e-08	1.69694e-08	0.106186	H3K4me1	Other
Type 3	NHEK-Epidermal_Keratinocyte_Primary_Cells	2.46251e-08	1.99262e-08	0.108264	H3K27ac	Other
Type 3	NHEK-Epidermal_Keratinocyte_Primary_Cells	-7.9896e-09	3.17302e-08	0.599401	DNase	Other
Type 3	NHEK-Epidermal_Keratinocyte_Primary_Cells	-7.67879e-09	1.62923e-08	0.681292	H3K36me3	Other
Type 3	Ovary	3.73089e-08	2.63312e-08	0.0782545	H3K36me3	Other
Type 3	Ovary	5.12152e-08	4.33485e-08	0.118707	H3K27ac	Other
Type 3	Ovary	9.88584e-08	9.42371e-08	0.14708	H3K4me3	Other
Type 3	Ovary	4.05282e-08	4.24462e-08	0.169836	H3K4me1	Other
Type 3	Ovary	2.94953e-08	3.565e-08	0.204017	DNase	Other
Type 3	Placenta	2.03928e-10	1.46865e-08	0.494461	H3K36me3	Other
Type 3	Placenta	-6.28355e-09	6.03042e-08	0.541494	H3K4me3	Other
Type 3	Placenta	-1.39572e-08	3.08318e-08	0.674613	DNase	Other
Type 3	Placenta	-8.88121e-09	1.36961e-08	0.741653	H3K27ac	Other
Type 3	Placenta	-1.35458e-08	1.59328e-08	0.80239	H3K4me1	Other
Type 3	Placenta_Amnion	1.74521e-08	1.92356e-08	0.182128	H3K36me3	Other
Type 3	Placenta_Amnion	1.68561e-08	1.95105e-08	0.193809	H3K4me1	Other
Type 3	Placenta_Amnion	1.03076e-08	3.86088e-08	0.394744	H3K27ac	Other
Type 3	Placenta_Amnion	-2.71721e-08	1.0276e-07	0.604273	H3K4me3	Other
Type 3	Pancreas	6.76465e-08	7.01023e-08	0.16728	H3K4me3	Pancreas
Type 3	Pancreas	1.36318e-08	4.54587e-08	0.382137	H3K27ac	Pancreas
Type 3	Pancreas	6.53757e-10	2.47564e-08	0.489466	H3K36me3	Pancreas
Type 3	Pancreas	-2.79024e-08	2.65064e-08	0.853753	H3K4me1	Pancreas
Type 3	Pancreas	-5.98724e-08	5.06008e-08	0.881641	DNase	Pancreas
Type 3	Pancreatic_Islets	3.35497e-08	3.50251e-08	0.169063	H3K36me3	Pancreas
Type 3	Pancreatic_Islets	1.47699e-08	9.29688e-08	0.436886	H3K4me3	Pancreas
Type 3	Pancreatic_Islets	-2.58377e-08	4.75787e-08	0.706453	H3K27ac	Pancreas
Type 3	Pancreatic_Islets	-1.53871e-08	2.07458e-08	0.770864	H3K4me1	Pancreas
Type 3	Pancreatic_Islets	-8.85076e-08	7.20518e-08	0.890349	H3K9ac	Pancreas
Type 4	Adipose_Nuclei	2.04413e-07	8.02661e-08	0.00543744	H3K4me1	Adipose
Type 4	Adipose_Nuclei	2.09697e-07	8.86643e-08	0.00901335	H3K4me3	Adipose
Type 4	Adipose_Nuclei	1.85598e-07	9.42188e-08	0.0244273	H3K27ac	Adipose
Type 4	Adipose_Nuclei	3.01221e-07	1.64486e-07	0.0335284	H3K9ac	Adipose
Type 4	Adipose_Nuclei	8.49194e-08	4.84915e-08	0.0399537	H3K36me3	Adipose
Type 4	Fetal_Thymus	4.40521e-08	3.30395e-08	0.0912139	H3K36me3	Blood/Immune
Type 4	Fetal_Thymus	1.794e-08	4.38817e-08	0.341333	H3K4me1	Blood/Immune
Type 4	Fetal_Thymus	-7.05628e-08	5.58175e-08	0.896915	H3K27ac	Blood/Immune
Type 4	Fetal_Thymus	-1.39799e-07	8.88624e-08	0.942164	DNase	Blood/Immune
Type 4	Fetal_Thymus	-2.65301e-07	1.12538e-07	0.990799	H3K4me3	Blood/Immune
Type 4	Primary_B_cells_from_cord_blood	1.31106e-07	1.08055e-07	0.112502	H3K36me3	Blood/Immune
Type 4	Primary_B_cells_from_cord_blood	-4.39409e-10	1.95061e-07	0.500899	H3K4me3	Blood/Immune
Type 4	Primary_B_cells_from_cord_blood	-2.69275e-08	6.72451e-08	0.655583	H3K4me1	Blood/Immune
Type 4	Primary_B_cells_from_peripheral_blood	3.52278e-08	2.96862e-08	0.117678	H3K36me3	Blood/Immune
Type 4	Primary_B_cells_from_peripheral_blood	2.55254e-08	6.34939e-08	0.343837	H3K4me1	Blood/Immune
Type 4	Primary_B_cells_from_peripheral_blood	1.42014e-08	9.73455e-08	0.442005	H3K27ac	Blood/Immune
Type 4	Primary_B_cells_from_peripheral_blood	-6.62433e-08	1.44009e-07	0.67724	H3K4me3	Blood/Immune
Type 4	Primary_B_cells_from_peripheral_blood	-9.36109e-08	9.62639e-08	0.834584	DNase	Blood/Immune
Type 4	Primary_Natural_Killer_cells_from_peripheral_blood	2.92093e-08	2.93246e-08	0.159608	H3K36me3	Blood/Immune
Type 4	Primary_Natural_Killer_cells_from_peripheral_blood	2.94003e-08	9.76877e-08	0.381722	H3K4me1	Blood/Immune
Type 4	Primary_Natural_Killer_cells_from_peripheral_blood	2.15962e-08	8.28546e-08	0.39718	H3K27ac	Blood/Immune
Type 4	Primary_Natural_Killer_cells_from_peripheral_blood	4.62029e-08	2.58133e-07	0.428973	DNase	Blood/Immune
Type 4	Primary_Natural_Killer_cells_from_peripheral_blood	2.81357e-08	2.57685e-07	0.456527	H3K4me3	Blood/Immune
Type 4	Primary_T_cells_effector_memory_enriched_from_peripheral_blood	1.52667e-08	3.67904e-08	0.339084	H3K36me3	Blood/Immune
Type 4	Primary_T_cells_effector_memory_enriched_from_peripheral_blood	-5.7772e-08	7.22417e-08	0.788059	H3K4me1	Blood/Immune
Type 4	Primary_T_cells_effector_memory_enriched_from_peripheral_blood	-1.67445e-07	1.1698e-07	0.923841	H3K4me3	Blood/Immune
Type 4	Primary_T_cells_effector_memory_enriched_from_peripheral_blood	-9.5869e-08	6.19969e-08	0.93899	H3K27ac	Blood/Immune
Type 4	Primary_T_cells_from_cord_blood	-7.26666e-09	7.98301e-08	0.536264	H3K4me1	Blood/Immune
Type 4	Primary_T_cells_from_cord_blood	-4.48611e-08	5.16546e-08	0.807435	H3K36me3	Blood/Immune
Type 4	Primary_T_cells_from_cord_blood	-1.82515e-07	1.32314e-07	0.916115	DNase	Blood/Immune
Type 4	Primary_T_cells_from_cord_blood	-1.89857e-07	1.35625e-07	0.919224	H3K4me3	Blood/Immune
Type 4	Primary_T_cells_from_peripheral_blood	1.93394e-09	2.83419e-08	0.472799	H3K36me3	Blood/Immune
Type 4	Primary_T_cells_from_peripheral_blood	-1.76865e-08	8.37172e-08	0.58366	H3K4me1	Blood/Immune
Type 4	Primary_T_cells_from_peripheral_blood	-8.29227e-08	1.34694e-07	0.730933	DNase	Blood/Immune
Type 4	Primary_T_cells_from_peripheral_blood	-5.21782e-08	6.64381e-08	0.78388	H3K27ac	Blood/Immune
Type 4	Primary_T_cells_from_peripheral_blood	-1.10886e-07	1.39443e-07	0.786753	H3K4me3	Blood/Immune
Type 4	Primary_T_helper_17_cells_PMA-I_stimulated	-4.1324e-09	3.54665e-08	0.546378	H3K36me3	Blood/Immune
Type 4	Primary_T_helper_17_cells_PMA-I_stimulated	-2.3705e-08	1.04609e-07	0.589635	H3K4me3	Blood/Immune
Type 4	Primary_T_helper_17_cells_PMA-I_stimulated	-2.89212e-08	4.73583e-08	0.729297	H3K4me1	Blood/Immune
Type 4	Primary_T_helper_17_cells_PMA-I_stimulated	-7.03889e-08	5.78535e-08	0.888136	H3K27ac	Blood/Immune
Type 4	Primary_T_helper_cells_PMA-I_stimulated	-3.84722e-09	2.74214e-08	0.555789	H3K36me3	Blood/Immune
Type 4	Primary_T_helper_cells_PMA-I_stimulated	-6.20151e-08	3.59194e-08	0.957872	H3K4me1	Blood/Immune
Type 4	Primary_T_helper_cells_PMA-I_stimulated	-6.0847e-08	3.43475e-08	0.961762	H3K27ac	Blood/Immune
Type 4	Primary_T_helper_cells_PMA-I_stimulated	-1.50767e-07	7.11229e-08	0.982989	H3K4me3	Blood/Immune
Type 4	Primary_T_helper_cells_from_peripheral_blood	1.52424e-08	2.53235e-08	0.273618	H3K36me3	Blood/Immune
Type 4	Primary_T_helper_cells_from_peripheral_blood	-7.97379e-08	3.98967e-08	0.977175	H3K4me1	Blood/Immune
Type 4	Primary_T_helper_cells_from_peripheral_blood	-2.54393e-07	9.66925e-08	0.995743	H3K4me3	Blood/Immune
Type 4	Primary_T_helper_cells_from_peripheral_blood	-1.81641e-07	6.46967e-08	0.997504	H3K27ac	Blood/Immune
Type 4	Primary_T_helper_memory_cells_from_peripheral_blood_1	3.78231e-08	4.49923e-08	0.20027	H3K36me3	Blood/Immune
Type 4	Primary_T_helper_memory_cells_from_peripheral_blood_1	-4.17921e-08	3.98151e-08	0.853061	H3K4me1	Blood/Immune
Type 4	Primary_T_helper_memory_cells_from_peripheral_blood_1	-9.00028e-08	6.84367e-08	0.905766	H3K27ac	Blood/Immune
Type 4	Primary_T_helper_memory_cells_from_peripheral_blood_1	-2.30506e-07	8.92962e-08	0.995079	H3K4me3	Blood/Immune
Type 4	Primary_T_helper_memory_cells_from_peripheral_blood_2	-1.59555e-09	5.26598e-08	0.512086	H3K36me3	Blood/Immune
Type 4	Primary_T_helper_memory_cells_from_peripheral_blood_2	-4.97313e-08	4.0166e-08	0.892169	H3K4me1	Blood/Immune
Type 4	Primary_T_helper_memory_cells_from_peripheral_blood_2	-7.41421e-08	5.77874e-08	0.900256	H3K27ac	Blood/Immune
Type 4	Primary_T_helper_memory_cells_from_peripheral_blood_2	-1.72297e-07	1.11626e-07	0.938649	H3K4me3	Blood/Immune
Type 4	Primary_T_helper_naive_cells_from_peripheral_blood	-2.27854e-07	1.07639e-07	0.982863	H3K9ac	Blood/Immune
Type 4	Primary_T_helper_naive_cells_from_peripheral_blood_1	4.47526e-09	4.45596e-08	0.46	H3K36me3	Blood/Immune
Type 4	Primary_T_helper_naive_cells_from_peripheral_blood_1	-5.26672e-08	6.08775e-08	0.806517	H3K4me1	Blood/Immune
Type 4	Primary_T_helper_naive_cells_from_peripheral_blood_1	-1.04482e-07	1.18376e-07	0.81128	H3K27ac	Blood/Immune
Type 4	Primary_T_helper_naive_cells_from_peripheral_blood_1	-2.15705e-07	1.07246e-07	0.977853	H3K4me3	Blood/Immune
Type 4	Primary_T_helper_naive_cells_from_peripheral_blood_2	-4.24478e-08	3.02345e-08	0.919834	H3K36me3	Blood/Immune
Type 4	Primary_T_helper_naive_cells_from_peripheral_blood_2	-1.64112e-07	9.90928e-08	0.951154	H3K4me3	Blood/Immune
Type 4	Primary_T_helper_naive_cells_from_peripheral_blood_2	-9.11705e-08	3.82723e-08	0.991394	H3K4me1	Blood/Immune
Type 4	Primary_T_helper_naive_cells_from_peripheral_blood_2	-1.50099e-07	5.7795e-08	0.995299	H3K27ac	Blood/Immune
Type 4	Primary_T_killer_memory_cells_from_peripheral_blood	1.04053e-08	4.98179e-08	0.417276	H3K36me3	Blood/Immune
Type 4	Primary_T_killer_memory_cells_from_peripheral_blood	-1.4185e-08	8.32511e-08	0.567648	H3K27ac	Blood/Immune
Type 4	Primary_T_killer_memory_cells_from_peripheral_blood	-4.50265e-08	7.28466e-08	0.731745	H3K4me1	Blood/Immune
Type 4	Primary_T_killer_memory_cells_from_peripheral_blood	-1.919e-07	1.31177e-07	0.928254	H3K4me3	Blood/Immune
Type 4	Primary_T_killer_naive_cells_from_peripheral_blood	1.3017e-08	5.10698e-08	0.399406	H3K36me3	Blood/Immune
Type 4	Primary_T_killer_naive_cells_from_peripheral_blood	-9.74521e-10	1.63615e-07	0.502376	H3K9ac	Blood/Immune
Type 4	Primary_T_killer_naive_cells_from_peripheral_blood	-1.9068e-08	6.74903e-08	0.611231	H3K4me1	Blood/Immune
Type 4	Primary_T_killer_naive_cells_from_peripheral_blood	-7.69535e-08	1.3559e-07	0.714828	H3K27ac	Blood/Immune
Type 4	Primary_T_killer_naive_cells_from_peripheral_blood	-2.25539e-07	1.69628e-07	0.908176	H3K4me3	Blood/Immune
Type 4	Primary_T_regulatory_cells_from_peripheral_blood	1.45161e-08	2.62386e-08	0.290052	H3K36me3	Blood/Immune
Type 4	Primary_T_regulatory_cells_from_peripheral_blood	-6.06133e-08	4.30426e-08	0.920466	H3K4me1	Blood/Immune
Type 4	Primary_T_regulatory_cells_from_peripheral_blood	-8.62162e-08	4.80022e-08	0.96376	H3K27ac	Blood/Immune
Type 4	Primary_T_regulatory_cells_from_peripheral_blood	-1.84539e-07	8.08763e-08	0.988748	H3K4me3	Blood/Immune
Type 4	Primary_hematopoietic_stem_cells	1.11524e-07	7.0546e-08	0.0569538	H3K36me3	Blood/Immune
Type 4	Primary_hematopoietic_stem_cells	8.20966e-08	9.76938e-08	0.200357	H3K4me1	Blood/Immune
Type 4	Primary_hematopoietic_stem_cells	4.20123e-08	1.38204e-07	0.380569	H3K4me3	Blood/Immune
Type 4	Primary_hematopoietic_stem_cells_G-CSF-mobilized_Female	5.11644e-08	2.73847e-08	0.0308561	H3K36me3	Blood/Immune
Type 4	Primary_hematopoietic_stem_cells_G-CSF-mobilized_Female	1.81158e-08	3.77242e-08	0.315537	H3K4me1	Blood/Immune
Type 4	Primary_hematopoietic_stem_cells_G-CSF-mobilized_Female	-4.01512e-09	5.89449e-08	0.527154	H3K27ac	Blood/Immune
Type 4	Primary_hematopoietic_stem_cells_G-CSF-mobilized_Female	-3.72663e-08	1.15481e-07	0.626541	H3K4me3	Blood/Immune
Type 4	Primary_hematopoietic_stem_cells_G-CSF-mobilized_Female	-1.99471e-07	9.56426e-08	0.981492	DNase	Blood/Immune
Type 4	Primary_hematopoietic_stem_cells_G-CSF-mobilized_Male	6.31598e-08	2.60824e-08	0.00772715	H3K36me3	Blood/Immune
Type 4	Primary_hematopoietic_stem_cells_G-CSF-mobilized_Male	1.97527e-08	4.3165e-08	0.323617	H3K4me1	Blood/Immune
Type 4	Primary_hematopoietic_stem_cells_G-CSF-mobilized_Male	-2.30375e-08	9.17746e-08	0.599102	H3K4me3	Blood/Immune
Type 4	Primary_hematopoietic_stem_cells_G-CSF-mobilized_Male	-2.38029e-07	1.06684e-07	0.987165	DNase	Blood/Immune
Type 4	Primary_hematopoietic_stem_cells_short_term_culture	6.7941e-08	8.25002e-08	0.205105	H3K4me1	Blood/Immune
Type 4	Primary_hematopoietic_stem_cells_short_term_culture	-3.62837e-09	3.18794e-08	0.545308	H3K36me3	Blood/Immune
Type 4	Primary_hematopoietic_stem_cells_short_term_culture	-6.25189e-08	1.63039e-07	0.64931	H3K4me3	Blood/Immune
Type 4	Primary_monocytes_from_peripheral_blood	-1.31089e-08	1.9364e-08	0.750789	H3K36me3	Blood/Immune
Type 4	Primary_monocytes_from_peripheral_blood	-3.12869e-08	3.41192e-08	0.820426	H3K4me1	Blood/Immune
Type 4	Primary_monocytes_from_peripheral_blood	-1.23689e-07	1.16581e-07	0.855648	H3K4me3	Blood/Immune
Type 4	Primary_monocytes_from_peripheral_blood	-1.9296e-07	1.1132e-07	0.958486	DNase	Blood/Immune
Type 4	Primary_monocytes_from_peripheral_blood	-1.38367e-07	4.66428e-08	0.998494	H3K27ac	Blood/Immune
Type 4	Primary_mononuclear_cells_from_peripheral_blood	-3.60271e-08	1.67734e-07	0.585033	H3K27ac	Blood/Immune
Type 4	Primary_mononuclear_cells_from_peripheral_blood	-1.1143e-07	1.67647e-07	0.746869	H3K4me1	Blood/Immune
Type 4	Primary_mononuclear_cells_from_peripheral_blood	-1.0124e-07	1.26475e-07	0.788283	H3K4me3	Blood/Immune
Type 4	Primary_mononuclear_cells_from_peripheral_blood	-2.79936e-08	2.90765e-08	0.832165	H3K36me3	Blood/Immune
Type 4	Primary_mononuclear_cells_from_peripheral_blood	-1.31612e-07	1.19191e-07	0.865249	H3K9ac	Blood/Immune
Type 4	Primary_neutrophils_from_peripheral_blood	1.93367e-08	4.003e-08	0.314528	H3K4me1	Blood/Immune
Type 4	Primary_neutrophils_from_peripheral_blood	-2.60171e-08	9.60614e-08	0.606742	H3K4me3	Blood/Immune
Type 4	Primary_neutrophils_from_peripheral_blood	-2.37085e-08	1.5956e-08	0.931343	H3K36me3	Blood/Immune
Type 4	Spleen	-1.55648e-08	7.30039e-08	0.584416	H3K4me3	Blood/Immune
Type 4	Spleen	-6.97788e-08	4.70473e-08	0.930985	H3K4me1	Blood/Immune
Type 4	Spleen	-1.00079e-07	6.00673e-08	0.952155	H3K27ac	Blood/Immune
Type 4	Spleen	-9.64726e-08	4.16165e-08	0.989779	H3K36me3	Blood/Immune
Type 4	Thymus	-1.69176e-08	5.81556e-08	0.614437	H3K36me3	Blood/Immune
Type 4	Thymus	-4.0152e-08	9.9642e-08	0.656512	H3K27ac	Blood/Immune
Type 4	Thymus	-4.834e-08	6.9643e-08	0.756194	H3K4me1	Blood/Immune
Type 4	Thymus	-2.87352e-07	1.10894e-07	0.995218	H3K4me3	Blood/Immune
Type 4	Brain_Angular_Gyrus	-9.03043e-08	5.34115e-08	0.954556	H3K36me3	CNS
Type 4	Brain_Angular_Gyrus	-1.78046e-07	1.04087e-07	0.956418	H3K9ac	CNS
Type 4	Brain_Angular_Gyrus	-2.1117e-07	1.12051e-07	0.970257	H3K4me3	CNS
Type 4	Brain_Angular_Gyrus	-1.12229e-07	4.37131e-08	0.994877	H3K27ac	CNS
Type 4	Brain_Angular_Gyrus	-1.58928e-07	5.32179e-08	0.998588	H3K4me1	CNS
Type 4	Brain_Anterior_Caudate	-1.09795e-07	9.81415e-08	0.868375	H3K9ac	CNS
Type 4	Brain_Anterior_Caudate	-1.1914e-07	1.02345e-07	0.877809	H3K4me3	CNS
Type 4	Brain_Anterior_Caudate	-6.15124e-08	4.29053e-08	0.924168	H3K36me3	CNS
Type 4	Brain_Anterior_Caudate	-7.38845e-08	4.36534e-08	0.954727	H3K27ac	CNS
Type 4	Brain_Anterior_Caudate	-1.39122e-07	5.08529e-08	0.996888	H3K4me1	CNS
Type 4	Brain_Cingulate_Gyrus	-1.09052e-07	1.05607e-07	0.84911	H3K4me3	CNS
Type 4	Brain_Cingulate_Gyrus	-1.94129e-07	1.08873e-07	0.962713	H3K9ac	CNS
Type 4	Brain_Cingulate_Gyrus	-7.84647e-08	4.1177e-08	0.971646	H3K27ac	CNS
Type 4	Brain_Cingulate_Gyrus	-1.08858e-07	4.90232e-08	0.986809	H3K36me3	CNS
Type 4	Brain_Cingulate_Gyrus	-1.1635e-07	4.73981e-08	0.99295	H3K4me1	CNS
Type 4	Brain_Dorsolateral_Prefrontal_Cortex	-2.19252e-07	1.11546e-07	0.975326	H3K4me3	CNS
Type 4	Brain_Dorsolateral_Prefrontal_Cortex	-9.61775e-08	4.86336e-08	0.976013	H3K36me3	CNS
Type 4	Brain_Dorsolateral_Prefrontal_Cortex	-2.80515e-07	1.15359e-07	0.992485	H3K9ac	CNS
Type 4	Brain_Dorsolateral_Prefrontal_Cortex	-1.04167e-07	4.18707e-08	0.993574	H3K27ac	CNS
Type 4	Brain_Dorsolateral_Prefrontal_Cortex	-2.03812e-07	5.93514e-08	0.999703	H3K4me1	CNS
Type 4	Brain_Germinal_Matrix	1.05492e-07	1.56219e-07	0.249748	H3K4me3	CNS
Type 4	Brain_Germinal_Matrix	2.78846e-08	9.47155e-08	0.384225	H3K4me1	CNS
Type 4	Brain_Germinal_Matrix	-8.29924e-08	5.63222e-08	0.929696	H3K36me3	CNS
Type 4	Brain_Hippocampus_Middle	4.49708e-08	8.72748e-08	0.303179	H3K4me3	CNS
Type 4	Brain_Hippocampus_Middle	-4.32672e-08	3.69737e-08	0.879043	H3K27ac	CNS
Type 4	Brain_Hippocampus_Middle	-5.55255e-08	4.28755e-08	0.902347	H3K36me3	CNS
Type 4	Brain_Hippocampus_Middle	-8.24879e-08	3.636e-08	0.988355	H3K4me1	CNS
Type 4	Brain_Inferior_Temporal_Lobe	-9.0776e-08	9.08565e-08	0.84113	H3K9ac	CNS
Type 4	Brain_Inferior_Temporal_Lobe	-1.5216e-07	1.14395e-07	0.908261	H3K4me3	CNS
Type 4	Brain_Inferior_Temporal_Lobe	-8.84961e-08	4.00333e-08	0.986467	H3K36me3	CNS
Type 4	Brain_Inferior_Temporal_Lobe	-1.51497e-07	5.72684e-08	0.99592	H3K4me1	CNS
Type 4	Brain_Inferior_Temporal_Lobe	-9.68631e-08	3.56461e-08	0.99671	H3K27ac	CNS
Type 4	Brain_Substantia_Nigra	-8.73601e-08	1.03931e-07	0.799703	H3K9ac	CNS
Type 4	Brain_Substantia_Nigra	-9.69193e-08	1.05603e-07	0.820631	H3K4me3	CNS
Type 4	Brain_Substantia_Nigra	-3.98574e-08	3.53087e-08	0.870515	H3K27ac	CNS
Type 4	Brain_Substantia_Nigra	-1.00927e-07	4.44786e-08	0.98837	H3K4me1	CNS
Type 4	Brain_Substantia_Nigra	-1.48996e-07	6.33083e-08	0.990701	H3K36me3	CNS
Type 4	Cortex_derived_primary_cultured_neurospheres	-1.29738e-08	1.25955e-07	0.54102	H3K4me3	CNS
Type 4	Cortex_derived_primary_cultured_neurospheres	-1.01527e-07	5.19077e-08	0.974762	H3K4me1	CNS
Type 4	Cortex_derived_primary_cultured_neurospheres	-9.78894e-08	4.48051e-08	0.985548	H3K36me3	CNS
Type 4	Fetal_Brain_Female	1.67684e-08	1.31032e-07	0.449086	H3K4me3	CNS
Type 4	Fetal_Brain_Female	-4.45928e-08	4.17713e-08	0.857137	H3K36me3	CNS
Type 4	Fetal_Brain_Female	-1.37558e-07	6.75747e-08	0.979107	H3K4me1	CNS
Type 4	Fetal_Brain_Female	-3.22942e-07	7.88623e-08	0.999979	DNase	CNS
Type 4	Fetal_Brain_Male	1.5825e-07	2.17061e-07	0.232983	H3K4me3	CNS
Type 4	Fetal_Brain_Male	6.88084e-08	1.24846e-07	0.290766	H3K36me3	CNS
Type 4	Fetal_Brain_Male	-7.01593e-08	4.052e-08	0.958316	H3K4me1	CNS
Type 4	Fetal_Brain_Male	-3.7068e-07	8.15867e-08	0.999997	DNase	CNS
Type 4	Ganglion_Eminence_derived_primary_cultured_neurospheres	-1.00027e-08	9.44489e-08	0.542172	H3K4me3	CNS
Type 4	Ganglion_Eminence_derived_primary_cultured_neurospheres	-5.99462e-08	4.1378e-08	0.926295	H3K36me3	CNS
Type 4	Ganglion_Eminence_derived_primary_cultured_neurospheres	-1.56087e-07	6.26024e-08	0.993672	H3K4me1	CNS
Type 4	Aorta	2.46059e-07	2.00007e-07	0.109302	H3K4me3	Cardiovascular
Type 4	Aorta	1.41209e-07	1.44169e-07	0.163675	H3K4me1	Cardiovascular
Type 4	Aorta	3.64439e-08	7.68997e-08	0.317781	H3K27ac	Cardiovascular
Type 4	Aorta	4.20674e-08	1.26575e-07	0.369812	H3K36me3	Cardiovascular
Type 4	Fetal_Heart	3.38548e-08	1.01469e-07	0.369323	H3K36me3	Cardiovascular
Type 4	Fetal_Heart	-1.28106e-07	7.69633e-08	0.951995	H3K4me3	Cardiovascular
Type 4	Fetal_Heart	-9.26154e-08	4.88975e-08	0.970892	H3K9ac	Cardiovascular
Type 4	Fetal_Heart	-1.73519e-07	5.86945e-08	0.998443	DNase	Cardiovascular
Type 4	Fetal_Heart	-8.3864e-08	2.59567e-08	0.999383	H3K4me1	Cardiovascular
Type 4	Left_Ventricle	4.6942e-09	4.98957e-08	0.462523	H3K36me3	Cardiovascular
Type 4	Left_Ventricle	-9.29253e-08	5.40753e-08	0.957142	H3K4me1	Cardiovascular
Type 4	Left_Ventricle	-3.01902e-07	1.62861e-07	0.968112	H3K4me3	Cardiovascular
Type 4	Left_Ventricle	-8.00512e-08	3.34691e-08	0.991617	H3K27ac	Cardiovascular
Type 4	Right_Atrium	1.32211e-07	1.31749e-07	0.157808	H3K36me3	Cardiovascular
Type 4	Right_Atrium	1.23696e-07	1.54743e-07	0.21204	H3K4me3	Cardiovascular
Type 4	Right_Atrium	-3.17417e-08	6.18433e-08	0.696115	H3K27ac	Cardiovascular
Type 4	Right_Atrium	-4.51676e-08	8.64967e-08	0.69923	H3K4me1	Cardiovascular
Type 4	Right_Ventricle	-1.61954e-08	1.43801e-07	0.544835	H3K4me3	Cardiovascular
Type 4	Right_Ventricle	-7.59663e-08	4.68178e-08	0.947662	H3K36me3	Cardiovascular
Type 4	Right_Ventricle	-9.30439e-08	5.34931e-08	0.959015	H3K27ac	Cardiovascular
Type 4	Right_Ventricle	-1.18759e-07	6.71703e-08	0.961471	H3K4me1	Cardiovascular
Type 4	Colonic_Mucosa	4.88821e-08	6.57128e-08	0.228476	H3K27ac	Digestive
Type 4	Colonic_Mucosa	7.28366e-08	1.60478e-07	0.32496	H3K4me3	Digestive
Type 4	Colonic_Mucosa	2.09081e-08	6.66845e-08	0.376936	H3K4me1	Digestive
Type 4	Colonic_Mucosa	3.89683e-08	1.37101e-07	0.388117	H3K9ac	Digestive
Type 4	Colonic_Mucosa	-4.56542e-08	5.46269e-08	0.798351	H3K36me3	Digestive
Type 4	Duodenum_Mucosa	3.70792e-08	3.70095e-08	0.1582	H3K36me3	Digestive
Type 4	Duodenum_Mucosa	3.33941e-09	5.37289e-08	0.475221	H3K4me1	Digestive
Type 4	Duodenum_Mucosa	-7.35864e-08	1.1192e-07	0.744567	H3K9ac	Digestive
Type 4	Duodenum_Mucosa	-1.12363e-07	8.29086e-08	0.912333	H3K4me3	Digestive
Type 4	Esophagus	2.80839e-07	7.30676e-08	6.06355e-05	H3K27ac	Digestive
Type 4	Esophagus	2.11164e-07	1.48736e-07	0.077844	H3K4me3	Digestive
Type 4	Esophagus	1.03232e-07	8.91264e-08	0.123378	H3K4me1	Digestive
Type 4	Esophagus	-2.08361e-08	5.50885e-08	0.64737	H3K36me3	Digestive
Type 4	Fetal_Intestine_Large	4.58232e-08	4.06491e-08	0.129811	H3K4me1	Digestive
Type 4	Fetal_Intestine_Large	3.18917e-08	9.90585e-08	0.373746	DNase	Digestive
Type 4	Fetal_Intestine_Large	1.07067e-08	4.43161e-08	0.404545	H3K27ac	Digestive
Type 4	Fetal_Intestine_Large	-1.17791e-08	1.48793e-07	0.531549	H3K4me3	Digestive
Type 4	Fetal_Intestine_Large	-4.22195e-09	3.1807e-08	0.552799	H3K36me3	Digestive
Type 4	Fetal_Intestine_Small	3.64874e-08	3.87831e-08	0.173402	H3K4me1	Digestive
Type 4	Fetal_Intestine_Small	2.05856e-08	4.19701e-08	0.311896	H3K27ac	Digestive
Type 4	Fetal_Intestine_Small	1.08483e-08	2.30868e-08	0.319216	H3K36me3	Digestive
Type 4	Fetal_Intestine_Small	1.2474e-08	1.36932e-07	0.463708	H3K4me3	Digestive
Type 4	Fetal_Intestine_Small	-6.36572e-08	1.12335e-07	0.714532	DNase	Digestive
Type 4	Fetal_Stomach	1.37272e-07	6.18173e-08	0.0131888	H3K4me1	Digestive
Type 4	Fetal_Stomach	1.19196e-07	6.29847e-08	0.029215	H3K27ac	Digestive
Type 4	Fetal_Stomach	6.82833e-08	1.32953e-07	0.303769	DNase	Digestive
Type 4	Fetal_Stomach	4.5531e-09	2.69956e-08	0.433032	H3K36me3	Digestive
Type 4	Fetal_Stomach	-1.73827e-07	1.46117e-07	0.882906	H3K4me3	Digestive
Type 4	Gastric	-1.88943e-08	7.94905e-08	0.59394	H3K27ac	Digestive
Type 4	Gastric	-5.41988e-08	1.23044e-07	0.670206	H3K4me3	Digestive
Type 4	Gastric	-5.04416e-08	4.9116e-08	0.847787	H3K36me3	Digestive
Type 4	Gastric	-9.48992e-08	7.78912e-08	0.888456	H3K4me1	Digestive
Type 4	Gastric	-2.9806e-07	1.15258e-07	0.995145	DNase	Digestive
Type 4	Rectal_Mucosa_Donor_29	2.33378e-08	3.75028e-08	0.266874	H3K36me3	Digestive
Type 4	Rectal_Mucosa_Donor_29	2.40395e-08	4.3979e-08	0.292322	H3K27ac	Digestive
Type 4	Rectal_Mucosa_Donor_29	1.22853e-08	6.11939e-08	0.420443	H3K4me1	Digestive
Type 4	Rectal_Mucosa_Donor_29	-3.85155e-08	9.72972e-08	0.653894	H3K9ac	Digestive
Type 4	Rectal_Mucosa_Donor_29	-1.62302e-07	8.73304e-08	0.96845	H3K4me3	Digestive
Type 4	Rectal_Mucosa_Donor_31	3.87524e-08	3.30108e-08	0.120211	H3K36me3	Digestive
Type 4	Rectal_Mucosa_Donor_31	5.87082e-08	6.94485e-08	0.198958	H3K9ac	Digestive
Type 4	Rectal_Mucosa_Donor_31	3.35631e-08	4.32767e-08	0.219008	H3K27ac	Digestive
Type 4	Rectal_Mucosa_Donor_31	-7.24388e-10	4.43482e-08	0.506516	H3K4me1	Digestive
Type 4	Rectal_Mucosa_Donor_31	-2.5851e-08	8.63791e-08	0.617635	H3K4me3	Digestive
Type 4	Sigmoid_Colon	1.08226e-08	5.34844e-08	0.419821	H3K36me3	Digestive
Type 4	Sigmoid_Colon	-1.38662e-08	1.11924e-07	0.549299	H3K4me1	Digestive
Type 4	Sigmoid_Colon	-3.78685e-08	5.6467e-08	0.748772	H3K27ac	Digestive
Type 4	Sigmoid_Colon	-3.54497e-07	1.87534e-07	0.970642	H3K4me3	Digestive
Type 4	Small_Intestine	5.14696e-08	9.3505e-08	0.291006	H3K36me3	Digestive
Type 4	Small_Intestine	6.93773e-08	1.95396e-07	0.361272	H3K4me3	Digestive
Type 4	Small_Intestine	-1.17353e-09	1.0298e-07	0.504546	H3K4me1	Digestive
Type 4	Small_Intestine	-1.59777e-09	7.02925e-08	0.509067	H3K27ac	Digestive
Type 4	Small_Intestine	-1.1007e-07	7.90605e-08	0.918072	DNase	Digestive
Type 4	Stomach_Mucosa	3.49986e-08	7.34716e-08	0.31691	H3K36me3	Digestive
Type 4	Stomach_Mucosa	-2.96662e-09	7.74806e-08	0.515271	H3K9ac	Digestive
Type 4	Stomach_Mucosa	-2.25579e-08	3.35714e-08	0.749188	H3K4me1	Digestive
Type 4	Stomach_Mucosa	-1.0529e-07	1.31329e-07	0.788645	H3K4me3	Digestive
Type 4	Liver	3.25611e-08	2.06489e-08	0.05741	H3K36me3	Liver
Type 4	Liver	5.60059e-08	6.75929e-08	0.203672	H3K4me3	Liver
Type 4	Liver	-1.58994e-08	2.66216e-08	0.724826	H3K4me1	Liver
Type 4	Liver	-6.13876e-08	6.91389e-08	0.812699	H3K9ac	Liver
Type 4	Liver	-5.153e-08	3.48864e-08	0.930173	H3K27ac	Liver
Type 4	Colon_Smooth_Muscle	1.46195e-07	7.00162e-08	0.0183985	H3K4me1	Musculoskeletal/Connective
Type 4	Colon_Smooth_Muscle	1.46321e-07	8.89294e-08	0.0499481	H3K27ac	Musculoskeletal/Connective
Type 4	Colon_Smooth_Muscle	2.38542e-07	1.48071e-07	0.0535904	H3K9ac	Musculoskeletal/Connective
Type 4	Colon_Smooth_Muscle	1.99647e-07	1.2703e-07	0.0580152	H3K4me3	Musculoskeletal/Connective
Type 4	Colon_Smooth_Muscle	3.30488e-08	4.79834e-08	0.245489	H3K36me3	Musculoskeletal/Connective
Type 4	Duodenum_Smooth_Muscle	9.12915e-08	4.72184e-08	0.0265942	H3K36me3	Musculoskeletal/Connective
Type 4	Duodenum_Smooth_Muscle	9.53724e-08	6.68993e-08	0.0769904	H3K4me3	Musculoskeletal/Connective
Type 4	Duodenum_Smooth_Muscle	6.89942e-08	8.97406e-08	0.221001	H3K4me1	Musculoskeletal/Connective
Type 4	Duodenum_Smooth_Muscle	1.59941e-08	7.42741e-08	0.414752	H3K27ac	Musculoskeletal/Connective
Type 4	Fetal_Muscle_Leg	2.10338e-07	9.32125e-08	0.0120183	DNase	Musculoskeletal/Connective
Type 4	Fetal_Muscle_Leg	5.00563e-08	7.03108e-08	0.238255	H3K27ac	Musculoskeletal/Connective
Type 4	Fetal_Muscle_Leg	2.95474e-08	4.32566e-08	0.247281	H3K4me1	Musculoskeletal/Connective
Type 4	Fetal_Muscle_Leg	2.09316e-08	4.37207e-08	0.316056	H3K36me3	Musculoskeletal/Connective
Type 4	Fetal_Muscle_Leg	-4.62783e-08	1.65393e-07	0.610188	H3K4me3	Musculoskeletal/Connective
Type 4	Fetal_Muscle_Trunk	2.45582e-07	1.12543e-07	0.0145503	DNase	Musculoskeletal/Connective
Type 4	Fetal_Muscle_Trunk	5.80145e-08	7.32206e-08	0.214086	H3K27ac	Musculoskeletal/Connective
Type 4	Fetal_Muscle_Trunk	2.83784e-08	3.78085e-08	0.226452	H3K4me1	Musculoskeletal/Connective
Type 4	Fetal_Muscle_Trunk	1.86997e-08	4.50969e-08	0.339197	H3K36me3	Musculoskeletal/Connective
Type 4	Fetal_Muscle_Trunk	1.86632e-08	1.71836e-07	0.456756	H3K4me3	Musculoskeletal/Connective
Type 4	Foreskin_Fibroblast_Primary_Cells_skin01	2.815e-07	2.23685e-07	0.104112	H3K4me3	Musculoskeletal/Connective
Type 4	Foreskin_Fibroblast_Primary_Cells_skin01	6.20707e-08	5.54724e-08	0.131581	H3K4me1	Musculoskeletal/Connective
Type 4	Foreskin_Fibroblast_Primary_Cells_skin01	1.655e-07	1.48364e-07	0.132317	DNase	Musculoskeletal/Connective
Type 4	Foreskin_Fibroblast_Primary_Cells_skin01	9.11726e-09	9.58935e-08	0.462127	H3K27ac	Musculoskeletal/Connective
Type 4	Foreskin_Fibroblast_Primary_Cells_skin01	-3.9756e-08	2.17996e-08	0.965902	H3K36me3	Musculoskeletal/Connective
Type 4	Foreskin_Fibroblast_Primary_Cells_skin02	2.28077e-07	1.55085e-07	0.0706923	DNase	Musculoskeletal/Connective
Type 4	Foreskin_Fibroblast_Primary_Cells_skin02	6.04819e-08	6.18585e-08	0.1641	H3K4me1	Musculoskeletal/Connective
Type 4	Foreskin_Fibroblast_Primary_Cells_skin02	1.15407e-07	1.1981e-07	0.167711	H3K4me3	Musculoskeletal/Connective
Type 4	Foreskin_Fibroblast_Primary_Cells_skin02	8.96077e-08	1.05616e-07	0.198099	H3K27ac	Musculoskeletal/Connective
Type 4	Foreskin_Fibroblast_Primary_Cells_skin02	-4.49135e-08	2.71266e-08	0.951108	H3K36me3	Musculoskeletal/Connective
Type 4	NHDF-Ad_Adult_Dermal_Fibroblast_Primary_Cells	7.44318e-07	1.821e-07	2.18111e-05	DNase	Musculoskeletal/Connective
Type 4	NHDF-Ad_Adult_Dermal_Fibroblast_Primary_Cells	2.17759e-07	8.3717e-08	0.00464588	H3K4me1	Musculoskeletal/Connective
Type 4	NHDF-Ad_Adult_Dermal_Fibroblast_Primary_Cells	1.65215e-06	7.08778e-07	0.00987718	H3K4me3	Musculoskeletal/Connective
Type 4	NHDF-Ad_Adult_Dermal_Fibroblast_Primary_Cells	3.82938e-07	1.91509e-07	0.0227729	H3K27ac	Musculoskeletal/Connective
Type 4	NHDF-Ad_Adult_Dermal_Fibroblast_Primary_Cells	9.24042e-07	5.14127e-07	0.0361439	H3K9ac	Musculoskeletal/Connective
Type 4	NHDF-Ad_Adult_Dermal_Fibroblast_Primary_Cells	1.09139e-08	9.33382e-08	0.453458	H3K36me3	Musculoskeletal/Connective
Type 4	NHLF_Lung_Fibroblast_Primary_Cells	3.51479e-07	4.24785e-07	0.203997	H3K4me3	Musculoskeletal/Connective
Type 4	NHLF_Lung_Fibroblast_Primary_Cells	2.48707e-07	3.00809e-07	0.204177	H3K9ac	Musculoskeletal/Connective
Type 4	NHLF_Lung_Fibroblast_Primary_Cells	-3.99387e-11	9.00903e-08	0.500177	H3K27ac	Musculoskeletal/Connective
Type 4	NHLF_Lung_Fibroblast_Primary_Cells	-1.4532e-08	8.89447e-08	0.564891	H3K4me1	Musculoskeletal/Connective
Type 4	NHLF_Lung_Fibroblast_Primary_Cells	-3.13578e-08	1.10172e-07	0.612035	DNase	Musculoskeletal/Connective
Type 4	NHLF_Lung_Fibroblast_Primary_Cells	-1.91477e-07	6.06755e-08	0.9992	H3K36me3	Musculoskeletal/Connective
Type 4	Osteoblast_Primary_Cells	2.66184e-07	1.79183e-07	0.0686999	H3K4me3	Musculoskeletal/Connective
Type 4	Osteoblast_Primary_Cells	6.01184e-08	5.61385e-08	0.142108	H3K4me1	Musculoskeletal/Connective
Type 4	Osteoblast_Primary_Cells	2.12948e-08	4.54713e-08	0.31978	H3K27ac	Musculoskeletal/Connective
Type 4	Osteoblast_Primary_Cells	-9.20341e-09	2.96258e-08	0.621969	H3K36me3	Musculoskeletal/Connective
Type 4	Psoas_Muscle	8.81759e-08	8.57779e-08	0.151985	H3K36me3	Musculoskeletal/Connective
Type 4	Psoas_Muscle	5.54962e-08	9.72837e-08	0.284184	H3K4me1	Musculoskeletal/Connective
Type 4	Psoas_Muscle	6.87774e-08	1.94027e-07	0.361492	H3K4me3	Musculoskeletal/Connective
Type 4	Psoas_Muscle	1.94111e-08	6.89353e-08	0.389131	H3K27ac	Musculoskeletal/Connective
Type 4	Psoas_Muscle	-9.79118e-08	8.21243e-08	0.883416	DNase	Musculoskeletal/Connective
Type 4	Rectal_Smooth_Muscle	1.17582e-07	7.00338e-08	0.0465819	H3K27ac	Musculoskeletal/Connective
Type 4	Rectal_Smooth_Muscle	1.38823e-07	9.80755e-08	0.0784653	H3K4me1	Musculoskeletal/Connective
Type 4	Rectal_Smooth_Muscle	1.9319e-08	1.20557e-07	0.436343	H3K4me3	Musculoskeletal/Connective
Type 4	Rectal_Smooth_Muscle	-8.82593e-09	1.46852e-07	0.523962	H3K9ac	Musculoskeletal/Connective
Type 4	Rectal_Smooth_Muscle	-1.32391e-07	7.86042e-08	0.953935	H3K36me3	Musculoskeletal/Connective
Type 4	Skeletal_Muscle_Female	2.4521e-09	4.2295e-08	0.476884	H3K27ac	Musculoskeletal/Connective
Type 4	Skeletal_Muscle_Female	-2.87604e-09	4.27604e-08	0.526812	H3K36me3	Musculoskeletal/Connective
Type 4	Skeletal_Muscle_Female	-1.68003e-08	4.47735e-08	0.646254	H3K4me1	Musculoskeletal/Connective
Type 4	Skeletal_Muscle_Female	-4.91336e-08	8.43727e-08	0.719831	H3K9ac	Musculoskeletal/Connective
Type 4	Skeletal_Muscle_Female	-1.48589e-07	1.08219e-07	0.915128	H3K4me3	Musculoskeletal/Connective
Type 4	Skeletal_Muscle_Male	1.96497e-08	6.08137e-08	0.373305	H3K4me1	Musculoskeletal/Connective
Type 4	Skeletal_Muscle_Male	-6.40176e-09	6.75175e-08	0.53777	H3K9ac	Musculoskeletal/Connective
Type 4	Skeletal_Muscle_Male	-8.99549e-08	1.1979e-07	0.773654	H3K4me3	Musculoskeletal/Connective
Type 4	Skeletal_Muscle_Male	-6.09953e-08	4.78432e-08	0.898828	H3K36me3	Musculoskeletal/Connective
Type 4	Stomach_Smooth_Muscle	3.76194e-09	4.66078e-08	0.467834	H3K27ac	Musculoskeletal/Connective
Type 4	Stomach_Smooth_Muscle	-6.03148e-08	1.38158e-07	0.668786	H3K9ac	Musculoskeletal/Connective
Type 4	Stomach_Smooth_Muscle	-2.1224e-08	4.84957e-08	0.669179	H3K36me3	Musculoskeletal/Connective
Type 4	Stomach_Smooth_Muscle	-5.59138e-08	1.15084e-07	0.686464	H3K4me3	Musculoskeletal/Connective
Type 4	Stomach_Smooth_Muscle	-3.18998e-08	6.06074e-08	0.700672	H3K4me1	Musculoskeletal/Connective
Type 4	Breast_Myoepithelial_Primary_Cells	8.16107e-08	3.8833e-08	0.017795	H3K4me1	Other
Type 4	Breast_Myoepithelial_Primary_Cells	2.38281e-08	2.74903e-08	0.19303	H3K36me3	Other
Type 4	Breast_Myoepithelial_Primary_Cells	4.58797e-08	9.66275e-08	0.317461	H3K9ac	Other
Type 4	Breast_Myoepithelial_Primary_Cells	2.43726e-08	1.02392e-07	0.405928	H3K4me3	Other
Type 4	Breast_variant_Human_Mammary_Epithelial_Cells_(vHMEC)	2.49797e-07	1.28605e-07	0.026047	H3K4me3	Other
Type 4	Breast_variant_Human_Mammary_Epithelial_Cells_(vHMEC)	3.20021e-08	4.86683e-08	0.255412	H3K4me1	Other
Type 4	Breast_variant_Human_Mammary_Epithelial_Cells_(vHMEC)	5.73471e-08	1.04326e-07	0.291266	DNase	Other
Type 4	Breast_variant_Human_Mammary_Epithelial_Cells_(vHMEC)	1.14723e-08	2.31486e-08	0.31009	H3K36me3	Other
Type 4	Fetal_Adrenal_Gland	-2.57115e-09	3.00738e-08	0.534066	H3K36me3	Other
Type 4	Fetal_Adrenal_Gland	-1.00569e-07	1.67273e-07	0.726156	H3K4me3	Other
Type 4	Fetal_Adrenal_Gland	-8.88889e-08	4.53868e-08	0.974913	H3K4me1	Other
Type 4	Fetal_Adrenal_Gland	-8.70553e-08	3.50598e-08	0.993487	H3K27ac	Other
Type 4	Fetal_Adrenal_Gland	-3.04832e-07	1.08082e-07	0.997602	DNase	Other
Type 4	Fetal_Kidney	2.35652e-07	9.56814e-08	0.0068913	H3K36me3	Other
Type 4	Fetal_Kidney	3.15356e-07	1.4812e-07	0.0166246	H3K4me1	Other
Type 4	Fetal_Kidney	1.69154e-07	3.06853e-07	0.29073	H3K9ac	Other
Type 4	Fetal_Kidney	1.15533e-07	2.75242e-07	0.337333	H3K4me3	Other
Type 4	Fetal_Kidney	-5.38395e-08	1.20464e-07	0.672539	DNase	Other
Type 4	Fetal_Lung	1.01518e-07	5.19851e-08	0.0254205	H3K4me1	Other
Type 4	Fetal_Lung	1.69878e-07	1.09805e-07	0.060921	DNase	Other
Type 4	Fetal_Lung	9.38998e-08	6.50278e-08	0.0743701	H3K36me3	Other
Type 4	Fetal_Lung	1.2094e-07	1.28757e-07	0.173791	H3K9ac	Other
Type 4	Fetal_Lung	6.5777e-08	1.37501e-07	0.316191	H3K4me3	Other
Type 4	Foreskin_Keratinocyte_Primary_Cells_skin02	1.5951e-07	6.20921e-08	0.0051007	H3K4me1	Other
Type 4	Foreskin_Keratinocyte_Primary_Cells_skin02	2.61387e-07	1.13671e-07	0.0107381	H3K4me3	Other
Type 4	Foreskin_Keratinocyte_Primary_Cells_skin02	6.49749e-08	8.57675e-08	0.224354	DNase	Other
Type 4	Foreskin_Keratinocyte_Primary_Cells_skin02	-7.23104e-08	3.42033e-08	0.982748	H3K36me3	Other
Type 4	Foreskin_Keratinocyte_Primary_Cells_skin03	2.31643e-07	9.52436e-08	0.00750553	H3K4me3	Other
Type 4	Foreskin_Keratinocyte_Primary_Cells_skin03	1.16979e-07	5.45958e-08	0.0160711	H3K4me1	Other
Type 4	Foreskin_Keratinocyte_Primary_Cells_skin03	1.26064e-07	7.76359e-08	0.0522105	H3K27ac	Other
Type 4	Foreskin_Keratinocyte_Primary_Cells_skin03	-7.53682e-09	1.78879e-08	0.663245	H3K36me3	Other
Type 4	Foreskin_Melanocyte_Primary_Cells_skin01	2.91869e-07	1.48819e-07	0.0249257	H3K27ac	Other
Type 4	Foreskin_Melanocyte_Primary_Cells_skin01	2.08524e-07	1.16629e-07	0.0368943	H3K4me1	Other
Type 4	Foreskin_Melanocyte_Primary_Cells_skin01	1.32548e-07	9.75083e-08	0.0870185	DNase	Other
Type 4	Foreskin_Melanocyte_Primary_Cells_skin01	1.82946e-07	1.62201e-07	0.129681	H3K4me3	Other
Type 4	Foreskin_Melanocyte_Primary_Cells_skin01	-3.19332e-09	6.33657e-08	0.520096	H3K36me3	Other
Type 4	Foreskin_Melanocyte_Primary_Cells_skin03	8.18136e-08	4.32097e-08	0.0291519	H3K4me1	Other
Type 4	Foreskin_Melanocyte_Primary_Cells_skin03	4.68787e-08	2.67772e-08	0.0399991	H3K36me3	Other
Type 4	Foreskin_Melanocyte_Primary_Cells_skin03	2.52869e-07	1.55763e-07	0.0522495	H3K4me3	Other
Type 4	Foreskin_Melanocyte_Primary_Cells_skin03	9.70379e-08	8.8882e-08	0.137469	H3K27ac	Other
Type 4	HMEC_Mammary_Epithelial_Primary_Cells	1.90841e-07	9.53088e-08	0.022624	H3K9ac	Other
Type 4	HMEC_Mammary_Epithelial_Primary_Cells	7.80643e-08	6.92401e-08	0.129778	H3K27ac	Other
Type 4	HMEC_Mammary_Epithelial_Primary_Cells	5.88464e-08	5.64369e-08	0.148545	H3K4me1	Other
Type 4	HMEC_Mammary_Epithelial_Primary_Cells	1.18255e-07	1.3741e-07	0.194729	H3K4me3	Other
Type 4	HMEC_Mammary_Epithelial_Primary_Cells	-7.84179e-08	8.78603e-08	0.813946	DNase	Other
Type 4	HMEC_Mammary_Epithelial_Primary_Cells	-5.32287e-08	5.10752e-08	0.851332	H3K36me3	Other
Type 4	Lung	4.08095e-08	6.58408e-08	0.267688	H3K27ac	Other
Type 4	Lung	-5.41535e-09	6.63406e-08	0.532529	H3K4me1	Other
Type 4	Lung	-7.63205e-08	2.08657e-07	0.642732	H3K4me3	Other
Type 4	Lung	-8.43299e-08	5.38707e-08	0.941257	H3K36me3	Other
Type 4	NHEK-Epidermal_Keratinocyte_Primary_Cells	3.66553e-07	1.32958e-07	0.00291749	H3K4me3	Other
Type 4	NHEK-Epidermal_Keratinocyte_Primary_Cells	2.3558e-07	9.60532e-08	0.0070915	H3K9ac	Other
Type 4	NHEK-Epidermal_Keratinocyte_Primary_Cells	1.12215e-07	5.11362e-08	0.0141017	H3K4me1	Other
Type 4	NHEK-Epidermal_Keratinocyte_Primary_Cells	1.29032e-07	6.55076e-08	0.0244349	H3K27ac	Other
Type 4	NHEK-Epidermal_Keratinocyte_Primary_Cells	6.70807e-08	8.42296e-08	0.212899	DNase	Other
Type 4	NHEK-Epidermal_Keratinocyte_Primary_Cells	-5.67932e-08	3.32881e-08	0.956006	H3K36me3	Other
Type 4	Ovary	1.12063e-07	5.46129e-08	0.0200871	H3K36me3	Other
Type 4	Ovary	1.28481e-07	7.83219e-08	0.0504585	H3K27ac	Other
Type 4	Ovary	1.1155e-07	8.20497e-08	0.0869878	H3K4me1	Other
Type 4	Ovary	2.27625e-07	1.92087e-07	0.118007	H3K4me3	Other
Type 4	Ovary	7.34891e-08	8.9886e-08	0.206798	DNase	Other
Type 4	Placenta	2.25191e-08	9.15016e-08	0.4028	DNase	Other
Type 4	Placenta	1.0275e-08	4.32442e-08	0.406094	H3K4me1	Other
Type 4	Placenta	6.54409e-09	1.19599e-07	0.478182	H3K4me3	Other
Type 4	Placenta	1.0318e-09	4.16998e-08	0.49013	H3K27ac	Other
Type 4	Placenta	-2.0408e-08	2.79076e-08	0.767694	H3K36me3	Other
Type 4	Placenta_Amnion	2.5826e-07	1.63554e-07	0.0571619	H3K4me3	Other
Type 4	Placenta_Amnion	3.6782e-08	1.02901e-07	0.360378	H3K27ac	Other
Type 4	Placenta_Amnion	3.6798e-10	5.05759e-08	0.497097	H3K4me1	Other
Type 4	Placenta_Amnion	-7.12403e-09	3.73584e-08	0.575617	H3K36me3	Other
Type 4	Pancreas	3.99342e-08	8.13125e-08	0.311671	H3K27ac	Pancreas
Type 4	Pancreas	9.08714e-09	6.15133e-08	0.441279	H3K4me1	Pancreas
Type 4	Pancreas	-2.424e-08	1.01493e-07	0.594383	H3K4me3	Pancreas
Type 4	Pancreas	-3.60227e-08	5.57009e-08	0.741092	H3K36me3	Pancreas
Type 4	Pancreas	-8.44023e-08	1.0439e-07	0.790606	DNase	Pancreas
Type 4	Pancreatic_Islets	3.94195e-08	6.79238e-08	0.280839	H3K36me3	Pancreas
Type 4	Pancreatic_Islets	-1.06805e-07	9.60036e-08	0.86704	H3K27ac	Pancreas
Type 4	Pancreatic_Islets	-2.49383e-07	1.60662e-07	0.939695	H3K4me3	Pancreas
Type 4	Pancreatic_Islets	-3.63173e-07	1.74052e-07	0.981537	H3K9ac	Pancreas
Type 4	Pancreatic_Islets	-1.47152e-07	4.00119e-08	0.999882	H3K4me1	Pancreas

## Sheet: Data S3
Supplementary Data S3. Results of TWAS using GTEx panels.
MPB_Type	Tissue	ID	CHR	P0	P1	HSQ	BEST.GWAS.ID	BEST.GWAS.Z	EQTL.ID	EQTL.R2	EQTL.Z	EQTL.GWAS.Z	NSNP	NWGT	MODEL	MODELCV.R2	MODELCV.PV	TWAS.Z	TWAS.P	COLOC.PP0	COLOC.PP1	COLOC.PP2	COLOC.PP3	COLOC.PP4	Bonf
Type 2	Cells_Cultured_fibroblasts	ENSG00000116132	1	170662727	170662728	0.1804	rs10919470	8.17	rs6427247	0.0812	6.49	-5.88	447	1	top1	0.081	3.5e-09	-5.88	4.1e-09	0	0	0	1	0	3.90894e-05
Type 2	Cells_Cultured_fibroblasts	ENSG00000120071	17	46225388	46225389	0.3451	rs199451	-6.22	rs199439	0.128	7.81	-6.179	46	16	enet	0.2	2.9e-21	-8.80031	1.36e-18	0	0	0	0.007	0.993	1.29662e-14
Type 2	Cells_Cultured_fibroblasts	ENSG00000134864	13	100589527	100589528	0.0887	rs9513762	-7.55	rs4772322	-0.001932	3.95	-2.322	507	24	enet	0.011	0.018	-5.49287	3.95e-08	0	0	0.064	0.025	0.91	0.000376593
Type 2	Cells_Cultured_fibroblasts	ENSG00000140262	15	56918622	56918623	0.0973	rs1657948	-8.59	rs7164298	0.026988	-4.62	3.337	347	347	susie	0.045	9.7e-06	-4.59371	4.35e-06	0	0	0.325	0.662	0.013	0.0414729
Type 2	Cells_Cultured_fibroblasts	ENSG00000168646	17	65561646	65561647	0.1281	rs232155	-7.02	rs232103	0.00301	-3.71	-6.755	459	459	susie	0.011	0.02	5.15301	2.56e-07	0	0	0.095	0.019	0.886	0.0024407
Type 2	Cells_Cultured_fibroblasts	ENSG00000185829	17	46579681	46579682	0.6169	rs2074404	6.84	rs17698176	0.329	-12.04	2.062	142	51	enet	0.43	3.8e-51	-9.1501	5.69e-20	0	0	0	1	0	5.42485e-16
Type 2	Cells_Cultured_fibroblasts	ENSG00000214401	17	46193575	46193576	0.467	rs4277389	-5.46	rs17689882	0.607	15.66	-5.456	29	17	enet	0.61	1.3e-83	-5.48574	4.12e-08	0	0	0	0.012	0.988	0.000392801
Type 2	Cells_Cultured_fibroblasts	ENSG00000214425	17	45550334	45550335	0.5828	rs4277389	-5.46	rs1876829	0.623	-15.85	-5.426	134	134	susie	0.62	2.9e-87	5.43779	5.39e-08	0	0	0	0.012	0.988	0.000513883
Type 2	Cells_Cultured_fibroblasts	ENSG00000225190	17	45490748	45490749	0.0797	rs4277389	-5.46	rs11012	0.0978	6.5	-4.588	158	1	top1	0.098	8.1e-11	-4.588	4.48e-06	0	0.009	0	0.48	0.511	0.0427123
Type 2	Cells_Cultured_fibroblasts	ENSG00000254602	11	57638023	57638024	0.0569	rs558564	19.11	rs1798173	0.0679	5.52	4.728	397	1	top1	0.068	6.7e-08	4.728	2.27e-06	0	0	0.033	0.966	0.001	0.0216422
Type 2	Cells_Cultured_fibroblasts	ENSG00000261575	17	46267036	46267037	0.117	rs199535	-6.24	rs8072451	0.121	7.07	-5.453	65	1	top1	0.12	3.8e-13	-5.453	4.95e-08	0	0	0	0.469	0.531	0.000471933
Type 2	Cells_Cultured_fibroblasts	ENSG00000262539	17	46260605	46260606	0.4552	rs199535	-6.24	rs169201	0.658	16.34	-6.185	65	12	lasso	0.67	4.6e-100	-5.99852	1.99e-09	0	0	0	0.01	0.99	1.89727e-05
Type 2	Cells_Cultured_fibroblasts	ENSG00000263503	17	45602339	45602340	0.4819	rs4277389	-5.46	rs17689471	0.591	15.56	-5.455	108	5	lasso	0.6	2e-82	-5.49951	3.81e-08	0	0	0	0.012	0.988	0.000363245
Type 2	Cells_Cultured_fibroblasts	ENSG00000264070	17	45585870	45585871	0.4123	rs4277389	-5.46	rs17689471	0.515	14.45	-5.455	116	5	lasso	0.52	8.6e-66	-5.47113	4.47e-08	0	0	0	0.012	0.988	0.00042617
Type 2	Cells_Cultured_fibroblasts	ENSG00000280022	17	45592620	45592621	0.267	rs4277389	-5.46	rs8072451	0.321	11.52	-5.453	111	111	susie	0.32	5.3e-36	-5.4417	5.28e-08	0	0	0	0.012	0.988	0.000503395
Type 2	Skin_Sun_Exposed_Lower_leg	ENSG00000043355	13	99981771	99981772	0.0416	rs6491545	-6.94	rs9554679	0.02752	4.71	6.197	419	1	top1	0.028	0.0001	6.197	5.75e-10	0	0	0.26	0.201	0.539	6.1111e-06
Type 2	Skin_Sun_Exposed_Lower_leg	ENSG00000120071	17	46225388	46225389	0.69	rs199451	-6.22	rs17692129	0.18097	-9.72	0.881	47	29	enet	0.26	8e-35	-11	3.37e-28	0	0.001	0	0.999	0	3.58164e-24
Type 2	Skin_Sun_Exposed_Lower_leg	ENSG00000120088	17	45784279	45784280	0.0249	rs4277389	-5.46	rs17689471	0.000687	3.04	-5.455	34	11	enet	0.0018	0.17	-5.44	5.25e-08	0.006	0	0.335	0.009	0.65	0.00055797
Type 2	Skin_Sun_Exposed_Lower_leg	ENSG00000137449	4	15002673	15002674	0.1307	rs13119988	-6.82	rs2604543	0.0248	-4.67	-5.686	483	483	susie	0.028	8.1e-05	6.47414	9.54e-11	0	0	0.136	0.6	0.264	1.01391e-06
Type 2	Skin_Sun_Exposed_Lower_leg	ENSG00000156599	11	57667746	57667747	0.086	rs558564	19.15	rs11229171	0.0343	-6.12	-3.628	393	32	enet	0.053	9.4e-08	8.46191	2.63e-17	0	0	0	0.999	0	2.79516e-13
Type 2	Skin_Sun_Exposed_Lower_leg	ENSG00000159314	17	45434420	45434421	0.3669	rs4277389	-5.46	rs11012	0.320639	12.82	-4.588	181	181	susie	0.32	1.1e-44	-4.59	4.48e-06	0	0.009	0	0.48	0.511	0.0476134
Type 2	Skin_Sun_Exposed_Lower_leg	ENSG00000186868	17	45894381	45894382	0.0676	rs4277389	-5.46	rs17689471	0.148789	8.89	-5.455	31	1	top1	0.15	1.1e-19	-5.45	4.9e-08	0	0	0	0.011	0.989	0.000520772
Type 2	Skin_Sun_Exposed_Lower_leg	ENSG00000214401	17	46193575	46193576	0.4143	rs4277389	-5.46	rs17689471	0.646296	18.11	-5.455	29	20	enet	0.65	8.1e-118	-5.09	3.57e-07	0	0	0	0.012	0.988	0.0037942
Type 2	Skin_Sun_Exposed_Lower_leg	ENSG00000214425	17	45550334	45550335	0.5609	rs4277389	-5.46	rs1876829	0.69245	-18.76	-5.426	134	22	enet	0.7	6.7e-134	5.37	7.85e-08	0	0	0	0.012	0.988	0.000834298
Type 2	Skin_Sun_Exposed_Lower_leg	ENSG00000220804	2	242088632	242088633	0.521	rs35788187	-2.58	rs7425592	0.0145	-4.59	1.424	87	30	enet	0.15	1.8e-19	-6.06835	1.29e-09	0.636	0.362	0	0	0.002	1.37101e-05
Type 2	Skin_Sun_Exposed_Lower_leg	ENSG00000228696	17	46361796	46361797	0.6117	rs2074404	6.85	rs199443	0.025151	5.25	-6.227	61	37	enet	0.2	1.8e-26	-5.27	1.36e-07	0	0	0.002	0.097	0.902	0.00144541
Type 2	Skin_Sun_Exposed_Lower_leg	ENSG00000234285	2	222504842	222504843	0.0941	rs1370924	-19.8	rs4592839	0.0775	-6.47	4.742	461	1	top1	0.077	1e-10	-4.742	2.12e-06	0	0	0	1	0	0.0225314
Type 2	Skin_Sun_Exposed_Lower_leg	ENSG00000238083	17	46511510	46511511	0.6063	rs2074404	6.81	rs169201	0.416117	14.64	-6.185	136	22	enet	0.49	6.9e-77	-5.46	4.65e-08	0	0	0	0.103	0.897	0.000494202
Type 2	Skin_Sun_Exposed_Lower_leg	ENSG00000248360	4	14888168	14888169	0.2034	rs13119988	-6.82	rs1994942	0.158	9.18	-5.879	482	17	enet	0.16	1.4e-21	-4.75613	1.97e-06	0	0	0	0.423	0.577	0.0209372
Type 2	Skin_Sun_Exposed_Lower_leg	ENSG00000260075	17	46372854	46372855	0.8064	rs2023861	7.5	rs17698176	0.438285	14.94	2.062	65	21	enet	0.57	3.7e-94	4.9	9.56e-07	0	0	0	1	0	0.0101604
Type 2	Skin_Sun_Exposed_Lower_leg	ENSG00000261575	17	46267036	46267037	0.2445	rs199535	-6.24	rs16940665	0.295702	12.32	-5.423	66	12	lasso	0.3	2.5e-41	-4.95	7.52e-07	0	0	0	0.483	0.517	0.00799226
Type 2	Skin_Sun_Exposed_Lower_leg	ENSG00000262500	17	46243605	46243606	0.3388	rs199443	-6.23	rs199448	0.598302	17.49	-6.213	59	22	enet	0.61	6.2e-107	-6.08	1.2e-09	0	0	0	0.009	0.991	1.27536e-05
Type 2	Skin_Sun_Exposed_Lower_leg	ENSG00000262539	17	46260605	46260606	0.418	rs199535	-6.24	rs169201	0.654909	18.25	-6.185	66	28	enet	0.66	1.9e-122	-5.99	2.1e-09	0	0	0	0.01	0.99	2.23188e-05
Type 2	Skin_Sun_Exposed_Lower_leg	ENSG00000263503	17	45602339	45602340	0.3926	rs4277389	-5.46	rs17689471	0.595758	17.39	-5.455	108	1	top1	0.6	8.4e-102	-5.45	4.9e-08	0	0	0	0.011	0.989	0.000520772
Type 2	Skin_Sun_Exposed_Lower_leg	ENSG00000264070	17	45585870	45585871	0.3981	rs4277389	-5.46	rs17689471	0.602917	17.49	-5.455	116	1	top1	0.6	9.1e-104	-5.45	4.9e-08	0	0	0	0.011	0.989	0.000520772
Type 2	Skin_Sun_Exposed_Lower_leg	ENSG00000267198	17	45545803	45545804	0.041	rs4277389	-5.46	rs17689471	0.027393	-4.06	-5.455	134	1	top1	0.027	0.00011	5.45	4.9e-08	0.003	0	0.175	0.01	0.812	0.000520772
Type 2	Skin_Sun_Exposed_Lower_leg	ENSG00000274605	13	100088847	100088848	0.0559	rs9513762	-12.25	rs9517971	0.059979	5.71	-5.148	406	1	top1	0.06	1.3e-08	-5.148	2.63e-07	0	0	0.011	0.989	0	0.00279516
Type 2	Skin_Sun_Exposed_Lower_leg	ENSG00000280022	17	45592620	45592621	0.2708	rs4277389	-5.46	rs1876829	0.43293	14.86	-5.426	111	4	lasso	0.43	9.6e-65	-5.57	2.53e-08	0	0	0	0.012	0.988	0.000268888
Type 2	Skin_Not_Sun_Exposed_Suprapubic	ENSG00000088305	20	32762384	32762385	0.0821	rs6119946	4.94	rs4911252	0.059258	5.41	4.918	419	1	top1	0.059	1.9e-07	4.918	8.74e-07	0	0.004	0	0.003	0.993	0.00833621
Type 2	Skin_Not_Sun_Exposed_Suprapubic	ENSG00000120071	17	46225388	46225389	0.6236	rs199451	-6.22	rs17692129	0.196	-9.4	0.881	46	23	enet	0.29	2.6e-33	-8.33622	7.67e-17	0	0.001	0	0.997	0.002	7.31565e-13
Type 2	Skin_Not_Sun_Exposed_Suprapubic	ENSG00000120088	17	45784279	45784280	0.0223	rs4277389	-5.46	rs11012	0.00955	3.74	-4.588	33	33	susie	0.02	0.0021	-5.36368	8.15e-08	0.002	0	0.127	0.013	0.858	0.000777347
Type 2	Skin_Not_Sun_Exposed_Suprapubic	ENSG00000134864	13	100589527	100589528	0.379	rs9513762	-7.55	rs9513762	0.192334	9.41	-7.547	507	507	susie	0.26	1.1e-30	-6.2205	4.96e-10	0	0	0	0.004	0.996	4.73085e-06
Type 2	Skin_Not_Sun_Exposed_Suprapubic	ENSG00000156110	10	74151184	74151185	0.0671	rs16930949	8.88	rs7896660	0.0521	5.68	-2.814	234	6	enet	0.06	1.5e-07	-4.66733	3.05e-06	0	0	0.003	0.995	0.002	0.0290909
Type 2	Skin_Not_Sun_Exposed_Suprapubic	ENSG00000156599	11	57667746	57667747	0.0564	rs558564	19.15	rs665058	0.013	-4.63	-4.521	393	19	enet	0.055	5.5e-07	8.32327	8.56e-17	0	0	0.02	0.215	0.765	8.16453e-13
Type 2	Skin_Not_Sun_Exposed_Suprapubic	ENSG00000159314	17	45434420	45434421	0.3463	rs4277389	-5.46	rs11012	0.32	11.78	-4.588	181	23	enet	0.32	4.4e-38	-4.87992	1.06e-06	0	0.008	0	0.469	0.523	0.0101103
Type 2	Skin_Not_Sun_Exposed_Suprapubic	ENSG00000166589	16	66918983	66918984	0.0521	rs355941	-4.08	rs355941	-0.00196	3.18	-4.084	322	322	susie	0.008	0.035	-4.77985	1.75e-06	0.658	0.076	0.078	0.009	0.179	0.0166915
Type 2	Skin_Not_Sun_Exposed_Suprapubic	ENSG00000166793	11	57649943	57649944	0.0908	rs558564	19.27	rs1613592	0.11	-7.15	4.734	394	1	top1	0.11	1.1e-12	-4.734	2.2e-06	0	0	0	1	0	0.0209836
Type 2	Skin_Not_Sun_Exposed_Suprapubic	ENSG00000176681	17	46292732	46292733	0.4855	rs199535	-6.24	rs8072451	0.288	11.27	-5.453	78	45	enet	0.35	4.4e-42	-4.56762	4.93e-06	0	0	0	0.458	0.542	0.0470223
Type 2	Skin_Not_Sun_Exposed_Suprapubic	ENSG00000186868	17	45894381	45894382	0.0368	rs4277389	-5.46	rs17689471	0.0487	5.04	-5.455	30	30	susie	0.056	4.2e-07	-5.39743	6.76e-08	0	0	0	0.013	0.987	0.000644769
Type 2	Skin_Not_Sun_Exposed_Suprapubic	ENSG00000214401	17	46193575	46193576	0.4446	rs4277389	-5.46	rs17689471	0.632	16.5	-5.455	28	13	enet	0.63	1.2e-95	-5.44061	5.31e-08	0	0	0	0.012	0.988	0.000506468
Type 2	Skin_Not_Sun_Exposed_Suprapubic	ENSG00000214425	17	45550334	45550335	0.5965	rs4277389	-5.46	rs1876829	0.668	-17	-5.426	134	134	susie	0.67	2.9e-106	5.43149	5.59e-08	0	0	0	0.012	0.988	0.000533174
Type 2	Skin_Not_Sun_Exposed_Suprapubic	ENSG00000234285	2	222504842	222504843	0.0675	rs1370924	-19.8	rs1436788	0.0252	-4.76	4.644	461	1	top1	0.025	0.00056	-4.644	3.42e-06	0	0	0.517	0.467	0.016	0.03262
Type 2	Skin_Not_Sun_Exposed_Suprapubic	ENSG00000238083	17	46511510	46511511	0.5872	rs2074404	6.81	rs169201	0.402	13.18	-6.185	135	36	enet	0.5	3.8e-66	-5.24038	1.6e-07	0	0	0	0.099	0.901	0.00152608
Type 2	Skin_Not_Sun_Exposed_Suprapubic	ENSG00000261575	17	46267036	46267037	0.1495	rs199535	-6.24	rs17689471	0.243	10.33	-5.455	65	1	top1	0.24	5.7e-28	-5.455	4.9e-08	0	0	0	0.466	0.533	0.000467362
Type 2	Skin_Not_Sun_Exposed_Suprapubic	ENSG00000262500	17	46243605	46243606	0.3033	rs199443	-6.23	rs169201	0.544	15.75	-6.185	58	6	lasso	0.57	6.5e-81	-5.94653	2.74e-09	0	0	0	0.014	0.986	2.61341e-05
Type 2	Skin_Not_Sun_Exposed_Suprapubic	ENSG00000262539	17	46260605	46260606	0.3691	rs199535	-6.24	rs169201	0.585	16.21	-6.185	65	23	enet	0.61	7.5e-89	-5.98612	2.15e-09	0	0	0	0.011	0.989	2.05067e-05
Type 2	Skin_Not_Sun_Exposed_Suprapubic	ENSG00000263503	17	45602339	45602340	0.4523	rs4277389	-5.46	rs8072451	0.589	15.96	-5.453	107	4	lasso	0.59	6.8e-85	-5.4508	5.01e-08	0	0	0	0.012	0.988	0.000477854
Type 2	Skin_Not_Sun_Exposed_Suprapubic	ENSG00000264070	17	45585870	45585871	0.3821	rs4277389	-5.46	rs17689471	0.558	15.54	-5.455	116	9	lasso	0.56	6.5e-79	-5.45506	4.9e-08	0	0	0	0.012	0.988	0.000467362
Type 2	Skin_Not_Sun_Exposed_Suprapubic	ENSG00000266918	17	45531576	45531577	0.0519	rs4277389	-5.46	rs17689882	0.0195	4.4	-5.456	141	141	susie	0.031	0.00015	-5.43855	5.37e-08	0	0	0.006	0.012	0.982	0.000512191
Type 2	Skin_Not_Sun_Exposed_Suprapubic	ENSG00000280022	17	45592620	45592621	0.333	rs4277389	-5.46	rs1876829	0.451	13.97	-5.426	111	4	lasso	0.45	5.8e-58	-5.45574	4.88e-08	0	0	0	0.012	0.988	0.000465454
Type 2	Colon_Sigmoid	ENSG00000108379	17	46833057	46833058	0.1975	rs2074404	6.54	rs199501	0.147	6.69	5.133	254	1	top1	0.15	5.6e-11	5.133	2.85e-07	0	0	0	0.897	0.103	0.00183141
Type 2	Colon_Sigmoid	ENSG00000120088	17	45784279	45784280	0.0268	rs4277389	-5.46	rs11012	0.0398	3.9	-4.588	33	1	top1	0.04	0.00063	-4.588	4.48e-06	0.016	0	0.9	0.024	0.059	0.0287885
Type 2	Colon_Sigmoid	ENSG00000186868	17	45894381	45894382	0.3271	rs4277389	-5.46	rs17689471	0.281	-8.82	-5.455	30	4	lasso	0.32	6.9e-24	5.9339	2.96e-09	0	0	0	0.012	0.988	1.9021e-05
Type 2	Colon_Sigmoid	ENSG00000214401	17	46193575	46193576	0.4445	rs4277389	-5.46	rs17689471	0.627	12.89	-5.455	28	1	top1	0.63	1.2e-58	-5.455	4.9e-08	0	0	0	0.011	0.989	0.000314874
Type 2	Colon_Sigmoid	ENSG00000214425	17	45550334	45550335	0.5765	rs8073025	9.85	rs17689471	0.659	-13.24	-5.455	135	1	top1	0.66	6.7e-64	5.455	4.9e-08	0	0	0	1	0	0.000314874
Type 2	Colon_Sigmoid	ENSG00000238083	17	46511510	46511511	0.5719	rs2074404	6.81	rs169201	0.499	11.62	-6.185	132	8	lasso	0.52	9.6e-44	-5.37672	7.59e-08	0	0	0	0.058	0.942	0.000487733
Type 2	Colon_Sigmoid	ENSG00000261575	17	46267036	46267037	0.1189	rs199535	-6.24	rs17689471	0.174	7.04	-5.455	62	1	top1	0.17	7.3e-13	-5.455	4.9e-08	0	0	0	0.466	0.533	0.000314874
Type 2	Colon_Sigmoid	ENSG00000262500	17	46243605	46243606	0.4034	rs199443	-6.23	rs17689471	0.577	12.4	-5.455	55	1	top1	0.58	1.7e-51	-5.455	4.9e-08	0	0	0	0.365	0.635	0.000314874
Type 2	Colon_Sigmoid	ENSG00000262539	17	46260605	46260606	0.4584	rs199535	-6.24	rs17689471	0.6	12.63	-5.455	62	1	top1	0.6	1.2e-54	-5.455	4.9e-08	0	0	0	0.466	0.533	0.000314874
Type 2	Colon_Sigmoid	ENSG00000263503	17	45602339	45602340	0.4012	rs4277389	-5.46	rs17689471	0.551	12.1	-5.455	107	14	lasso	0.55	1.8e-48	-5.41376	6.17e-08	0	0	0	0.012	0.988	0.000396484
Type 2	Colon_Sigmoid	ENSG00000264070	17	45585870	45585871	0.4693	rs8073025	7.52	rs17689471	0.576	12.37	-5.455	117	1	top1	0.58	2.5e-51	-5.455	4.9e-08	0	0	0	0.998	0.002	0.000314874
Type 2	Colon_Sigmoid	ENSG00000266918	17	45531576	45531577	0.1409	rs8073025	6.61	rs1876829	0.12	5.79	-5.426	142	1	top1	0.12	4e-09	-5.426	5.76e-08	0	0	0.009	0.551	0.44	0.000370138
Type 2	Colon_Sigmoid	ENSG00000280022	17	45592620	45592621	0.3809	rs4277389	-5.46	rs17689471	0.508	11.63	-5.455	112	1	top1	0.51	1e-42	-5.455	4.9e-08	0	0	0	0.011	0.989	0.000314874
Type 2	Colon_Transverse	ENSG00000085063	11	33736444	33736445	0.2557	rs831629	-4.52	rs831629	0.149	6.71	-4.522	444	1	top1	0.15	4e-12	-4.522	6.13e-06	0	0.022	0	0.001	0.976	0.0399615
Type 2	Colon_Transverse	ENSG00000088305	20	32762384	32762385	0.1408	rs6119946	4.94	rs4911252	0.140081	6.87	4.918	421	1	top1	0.14	2e-11	4.918	8.74e-07	0	0.004	0	0.003	0.993	0.00569761
Type 2	Colon_Transverse	ENSG00000120071	17	46225388	46225389	0.5613	rs199451	-6.22	rs17692129	0.151218	-6.83	0.881	44	24	enet	0.2	6.8e-16	-10.2	1.21e-24	0	0.001	0	0.984	0.016	7.88799e-21
Type 2	Colon_Transverse	ENSG00000134864	13	100589527	100589528	0.4018	rs9513762	-7.55	rs9557454	0.209044	8.6	-7.547	507	507	susie	0.25	5.7e-20	-7.54478	4.53e-14	0	0	0	0.004	0.996	2.95311e-10
Type 2	Colon_Transverse	ENSG00000156603	11	57712322	57712323	0.2356	rs558564	19.12	rs938011	0.0566	-5.11	2.381	386	35	enet	0.14	2.3e-11	-5.89871	3.66e-09	0	0	0.028	0.934	0.037	2.38595e-05
Type 2	Colon_Transverse	ENSG00000186868	17	45894381	45894382	0.1852	rs4277389	-5.46	rs12944712	0.100411	-6	-3.504	30	19	enet	0.12	1.3e-09	4.53	5.78e-06	0	0.006	0.001	0.337	0.657	0.0376798
Type 2	Colon_Transverse	ENSG00000204650	17	45620327	45620328	0.5788	rs4277389	-5.46	rs17689882	0.694543	14.28	-5.456	91	1	top1	0.69	2.2e-77	-5.46	4.87e-08	0	0	0	0.011	0.989	0.000317475
Type 2	Colon_Transverse	ENSG00000214401	17	46193575	46193576	0.4524	rs4277389	-5.46	rs17689882	0.619957	13.52	-5.456	28	1	top1	0.62	1.6e-63	-5.46	4.87e-08	0	0	0	0.011	0.989	0.000317475
Type 2	Colon_Transverse	ENSG00000214425	17	45550334	45550335	0.6252	rs4277389	-5.46	rs17689882	0.706759	-14.44	-5.456	136	136	susie	0.71	3.2e-80	5.44	5.45e-08	0	0	0	0.012	0.988	0.000355286
Type 2	Colon_Transverse	ENSG00000238083	17	46511510	46511511	0.479	rs2074404	6.81	rs199451	0.464813	11.8	-6.218	132	13	lasso	0.5	1.2e-45	-5.98	2.17e-09	0	0	0	0.067	0.933	1.41462e-05
Type 2	Colon_Transverse	ENSG00000261575	17	46267036	46267037	0.0883	rs199535	-6.24	rs17689882	0.141384	7.07	-5.456	62	62	susie	0.15	1.5e-12	-5.47	4.47e-08	0	0	0	0.126	0.874	0.000291399
Type 2	Colon_Transverse	ENSG00000262500	17	46243605	46243606	0.4298	rs199443	-6.23	rs169201	0.553599	12.79	-6.185	55	16	lasso	0.56	3.2e-54	-5.87	4.23e-09	0	0	0	0.009	0.991	2.75754e-05
Type 2	Colon_Transverse	ENSG00000262539	17	46260605	46260606	0.481	rs199535	-6.24	rs17689471	0.582614	13.22	-5.455	62	20	lasso	0.6	9e-61	-5.93	3.04e-09	0	0	0	0.029	0.971	1.98178e-05
Type 2	Colon_Transverse	ENSG00000263503	17	45602339	45602340	0.4993	rs4277389	-5.46	rs17689471	0.599182	13.37	-5.455	109	11	lasso	0.61	2.4e-61	-5.45	4.9e-08	0	0	0	0.012	0.988	0.000319431
Type 2	Colon_Transverse	ENSG00000264070	17	45585870	45585871	0.4735	rs4277389	-5.46	rs17689471	0.592957	13.27	-5.455	118	118	susie	0.6	7.9e-60	-5.44	5.35e-08	0	0	0	0.012	0.988	0.000348766
Type 2	Colon_Transverse	ENSG00000280022	17	45592620	45592621	0.3905	rs4277389	-5.46	rs17689471	0.435268	11.39	-5.455	113	12	lasso	0.44	5.4e-39	-5.4	6.78e-08	0	0	0	0.012	0.988	0.000441988
Type 3	Adipose_Subcutaneous	ENSG00000120071	17	46225388	46225389	0.6747	rs199456	9.98	rs17692129	0.180652	-9.35	-3.444	46	16	enet	0.24	5.1e-30	21.8367	1.04e-105	0	0	0	1	0	1.01005e-101
Type 3	Adipose_Subcutaneous	ENSG00000120088	17	45784279	45784280	0.0647	rs8072451	9.55	rs8072451	0.115507	7.62	9.551	34	1	top1	0.12	1.2e-14	9.551	1.28e-21	0	0	0	0.003	0.997	1.24314e-17
Type 3	Adipose_Subcutaneous	ENSG00000134864	13	100589527	100589528	0.27	rs1283280	6.97	rs9557460	0.146	8.48	5.334	507	507	susie	0.15	3.7e-19	5.5375	3.07e-08	0	0	0	0.988	0.012	0.000298158
Type 3	Adipose_Subcutaneous	ENSG00000136448	17	45051661	45051662	0.2846	rs11012	7.86	rs1053739	0.214051	10.24	-5.174	330	1	top1	0.21	5.3e-27	-5.174	2.29e-07	0	0	0	1	0	0.00222405
Type 3	Adipose_Subcutaneous	ENSG00000136830	9	127578988	127578989	0.2334	rs557749	4.53	rs2417053	0.0371	4.59	2.647	356	356	susie	0.059	4.3e-08	5.75611	8.61e-09	0.464	0.275	0.152	0.09	0.019	8.36203e-05
Type 3	Adipose_Subcutaneous	ENSG00000142046	19	41350910	41350911	0.3545	rs1046909	-4.31	rs11879090	0.0201	4.63	-1.51	367	367	susie	0.19	1e-23	-6.87094	6.38e-12	0.312	0.561	0.017	0.03	0.08	6.19626e-08
Type 3	Adipose_Subcutaneous	ENSG00000159314	17	45434420	45434421	0.0441	rs8072451	9.55	rs17689471	0.010617	-3.71	9.4	183	183	susie	0.02	0.0012	-8.18214	2.79e-16	0	0	0.061	0.015	0.924	2.70965e-12
Type 3	Adipose_Subcutaneous	ENSG00000175110	3	139110403	139110404	0.0564	rs4894405	-19.83	rs7373116	0.0394	4.67	4.998	339	1	top1	0.039	7.1e-06	4.998	5.79e-07	0	0	0.602	0.381	0.018	0.00562325
Type 3	Adipose_Subcutaneous	ENSG00000176681	17	46292732	46292733	0.7539	rs2074404	-10.35	rs8072451	0.271855	11.49	9.551	78	21	lasso	0.53	4.2e-80	6.73829	1.6e-11	0	0	0	0.881	0.119	1.55392e-07
Type 3	Adipose_Subcutaneous	ENSG00000185829	17	46579681	46579682	0.3958	rs2074404	-11.33	rs17692129	0.189148	-9.56	-3.444	142	142	susie	0.25	3.9e-32	7.24256	4.4e-13	0	0	0	1	0	4.27328e-09
Type 3	Adipose_Subcutaneous	ENSG00000186868	17	45894381	45894382	0.0277	rs8072451	9.55	rs11012	0.028713	3.91	7.859	31	1	top1	0.029	0.00011	7.859	3.87e-15	0	0	0.942	0.031	0.027	3.75854e-11
Type 3	Adipose_Subcutaneous	ENSG00000203760	6	126340173	126340174	0.056	rs1262557	-7.07	rs9375435	0.0758	-6.63	5.681	185	185	susie	0.081	1.4e-10	-5.66474	1.47e-08	0	0	0	0.257	0.743	0.000142766
Type 3	Adipose_Subcutaneous	ENSG00000204650	17	45620327	45620328	0.6316	rs8072451	9.55	rs17689471	0.748361	18.93	9.4	92	92	susie	0.75	2.1e-145	9.40077	5.42e-21	0	0	0	0.013	0.987	5.2639e-17
Type 3	Adipose_Subcutaneous	ENSG00000214401	17	46193575	46193576	0.3893	rs8072451	9.55	rs17689471	0.60094	16.96	9.4	29	4	lasso	0.6	7.4e-98	9.42866	4.15e-21	0	0	0	0.014	0.986	4.03048e-17
Type 3	Adipose_Subcutaneous	ENSG00000214425	17	45550334	45550335	0.5445	rs8072451	9.55	rs17689471	0.669377	-17.94	9.4	136	136	susie	0.67	9e-118	-9.40057	5.43e-21	0	0	0	0.014	0.986	5.27362e-17
Type 3	Adipose_Subcutaneous	ENSG00000225190	17	45490748	45490749	0.0774	rs8072451	9.55	rs11012	0.066849	5.92	7.859	160	1	top1	0.067	5.6e-09	7.859	3.87e-15	0	0	0.004	0.996	0	3.75854e-11
Type 3	Adipose_Subcutaneous	ENSG00000230092	1	810169	810170	0.3514	rs2980300	2.71	rs3094315	0.0338	4.57	2.073	150	150	susie	0.11	2e-13	5.32691	9.99e-08	0.374	0.618	0	0	0.008	0.000970229
Type 3	Adipose_Subcutaneous	ENSG00000235997	2	30346658	30346659	0.1154	rs12714305	-6.25	rs7579095	0.040242	-5.33	-5	524	524	susie	0.043	2.6e-06	5.06617	4.06e-07	0	0	0.006	0.326	0.668	0.00394307
Type 3	Adipose_Subcutaneous	ENSG00000238083	17	46511510	46511511	0.5412	rs2074404	-11.26	rs169201	0.562407	16.45	9.935	135	40	enet	0.57	2.3e-90	8.46247	2.62e-17	0	0	0	0.999	0.001	2.54454e-13
Type 3	Adipose_Subcutaneous	ENSG00000260075	17	46372854	46372855	0.787	rs2074404	-11.83	rs17698176	0.416226	14.19	-2.367	64	16	enet	0.54	1.9e-82	-6.69509	2.16e-11	0	0	0	1	0	2.09779e-07
Type 3	Adipose_Subcutaneous	ENSG00000261575	17	46267036	46267037	0.1357	rs199456	9.98	rs16940665	0.095513	7.22	9.402	65	1	top1	0.096	2.8e-12	9.402	5.35e-21	0	0	0	0.617	0.383	5.19592e-17
Type 3	Adipose_Subcutaneous	ENSG00000262539	17	46260605	46260606	0.4326	rs199456	9.98	rs169201	0.609104	17.32	9.935	65	17	lasso	0.64	5.7e-109	9.83667	7.83e-23	0	0	0	0.014	0.986	7.6045e-19
Type 3	Adipose_Subcutaneous	ENSG00000263503	17	45602339	45602340	0.3595	rs8072451	9.55	rs17689471	0.579787	16.66	9.4	110	1	top1	0.58	4.6e-92	9.4	5.46e-21	0	0	0	0.015	0.985	5.30275e-17
Type 3	Adipose_Subcutaneous	ENSG00000264070	17	45585870	45585871	0.3983	rs8072451	9.55	rs17689471	0.549962	16.24	9.4	118	13	lasso	0.55	4.5e-85	9.41427	4.76e-21	0	0	0	0.013	0.987	4.62291e-17
Type 3	Adipose_Subcutaneous	ENSG00000266918	17	45531576	45531577	0.1004	rs8072451	9.55	rs1876829	0.033105	5.27	9.397	143	13	lasso	0.051	3.4e-07	8.06643	7.24e-16	0	0	0	0.014	0.986	7.03149e-12
Type 3	Adipose_Subcutaneous	ENSG00000272656	3	139349326	139349327	0.1413	rs4894405	-19.98	rs7373116	0.208	10.12	4.998	422	1	top1	0.21	3.2e-26	4.998	5.79e-07	0	0	0	1	0	0.00562325
Type 3	Adipose_Subcutaneous	ENSG00000280022	17	45592620	45592621	0.3201	rs8072451	9.55	rs17689471	0.489536	15.32	9.4	113	1	top1	0.49	7.1e-72	9.4	5.46e-21	0	0	0	0.015	0.985	5.30275e-17
Type 3	Adipose_Visceral_Omentum	ENSG00000120071	17	46225388	46225389	0.5879	rs199456	9.98	rs17692129	0.117345	-6.96	-3.444	47	23	enet	0.2	3.1e-21	22.1413	1.27e-108	0	0	0	0.999	0.001	9.85393e-105
Type 3	Adipose_Visceral_Omentum	ENSG00000120088	17	45784279	45784280	0.0966	rs8072451	9.55	rs17689471	0.18241	8.64	9.4	34	34	susie	0.18	2.6e-19	9.4137	4.79e-21	0	0	0	0.012	0.988	3.71656e-17
Type 3	Adipose_Visceral_Omentum	ENSG00000134864	13	100589527	100589528	0.1721	rs1283280	6.97	rs9513762	0.121	7.36	5.334	507	507	susie	0.13	9.7e-14	5.33351	9.63e-08	0	0	0	0.988	0.012	0.000747192
Type 3	Adipose_Visceral_Omentum	ENSG00000142046	19	41350910	41350911	0.2261	rs1046909	-4.31	rs1046909	0.0199	4.73	-4.31	367	367	susie	0.17	4.9e-18	-5.99	2.07e-09	0.067	0.069	0.004	0.003	0.858	1.60611e-05
Type 3	Adipose_Visceral_Omentum	ENSG00000152683	2	32165840	32165841	0.0845	rs13021718	7.58	rs11890763	0.0398	5.24	4.938	269	269	susie	0.048	6.6e-06	4.88562	1.03e-06	0	0	0.009	0.681	0.31	0.00799177
Type 3	Adipose_Visceral_Omentum	ENSG00000152784	4	80183878	80183879	0.1173	rs3733336	-7.96	rs3755912	0.0644	5.36	-5.667	364	1	top1	0.064	2e-07	-5.667	1.45e-08	0	0	0.072	0.926	0.002	0.000112506
Type 3	Adipose_Visceral_Omentum	ENSG00000166997	7	100119612	100119613	0.1995	rs7801492	-3.43	rs496000	0.0486	-5.57	0.085	278	63	enet	0.076	1.5e-08	4.75767	1.96e-06	0.024	0.969	0	0.005	0.002	0.0152076
Type 3	Adipose_Visceral_Omentum	ENSG00000172992	17	45061108	45061109	0.1577	rs11012	7.86	rs708381	0.106759	-6.72	4.738	323	1	top1	0.11	1.9e-11	-4.738	2.16e-06	0	0	0	1	0	0.0167594
Type 3	Adipose_Visceral_Omentum	ENSG00000183798	20	41366826	41366827	0.1064	rs6093494	5.65	rs2228246	0.023032	4.97	5.31	358	33	enet	0.07	6.6e-08	5.58856	2.29e-08	0	0	0.004	0.037	0.959	0.000177681
Type 3	Adipose_Visceral_Omentum	ENSG00000185829	17	46579681	46579682	0.4464	rs2074404	-11.33	rs17692129	0.204635	-9.08	-3.444	143	143	susie	0.25	5.3e-27	6.06504	1.32e-09	0	0	0	1	0	1.02419e-05
Type 3	Adipose_Visceral_Omentum	ENSG00000186868	17	45894381	45894382	0.0357	rs8072451	9.55	rs17689882	0.04823	4.68	9.349	31	1	top1	0.048	6.6e-06	9.349	8.85e-21	0	0	0.041	0.024	0.935	6.86671e-17
Type 3	Adipose_Visceral_Omentum	ENSG00000204650	17	45620327	45620328	0.6569	rs8072451	9.55	rs17689471	0.70684	16.72	9.4	90	90	susie	0.71	2e-107	9.41516	4.72e-21	0	0	0	0.012	0.988	3.66225e-17
Type 3	Adipose_Visceral_Omentum	ENSG00000214401	17	46193575	46193576	0.5125	rs8072451	9.55	rs17689471	0.59886	15.36	9.4	29	29	susie	0.6	4.2e-80	9.41323	4.81e-21	0	0	0	0.012	0.988	3.73208e-17
Type 3	Adipose_Visceral_Omentum	ENSG00000214425	17	45550334	45550335	0.5677	rs8072451	9.55	rs17689471	0.603435	-15.45	9.4	134	21	enet	0.61	1.7e-82	-8.99001	2.47e-19	0	0	0	0.012	0.988	1.91647e-15
Type 3	Adipose_Visceral_Omentum	ENSG00000225190	17	45490748	45490749	0.0659	rs8072451	9.55	rs17689882	0.028221	4.52	9.349	158	158	susie	0.042	2.3e-05	9.38797	6.12e-21	0	0	0.004	0.013	0.983	4.74851e-17
Type 3	Adipose_Visceral_Omentum	ENSG00000238083	17	46511510	46511511	0.6611	rs2074404	-11.26	rs169201	0.537693	14.66	9.935	136	4	lasso	0.54	4.8e-69	10	1.52e-23	0	0	0	0.999	0.001	1.17937e-19
Type 3	Adipose_Visceral_Omentum	ENSG00000260075	17	46372854	46372855	0.7601	rs2074404	-11.83	rs17698176	0.375177	12.17	-2.367	65	16	enet	0.48	2.6e-58	-5.6902	1.27e-08	0	0	0	1	0	9.85393e-05
Type 3	Adipose_Visceral_Omentum	ENSG00000261575	17	46267036	46267037	0.0597	rs199456	9.98	rs17689471	0.073047	5.82	9.4	66	66	susie	0.077	1.2e-08	9.57019	1.07e-21	0	0	0	0.05	0.949	8.30213e-18
Type 3	Adipose_Visceral_Omentum	ENSG00000262500	17	46243605	46243606	0.3095	rs199456	9.98	rs199448	0.514657	14.37	9.918	59	21	enet	0.51	1.3e-63	7.02584	2.13e-12	0	0	0	0.007	0.993	1.65267e-08
Type 3	Adipose_Visceral_Omentum	ENSG00000262539	17	46260605	46260606	0.41	rs199456	9.98	rs169201	0.542092	15.02	9.935	66	29	enet	0.58	2.8e-76	13.6828	1.29e-42	0	0	0	0.013	0.987	1.00091e-38
Type 3	Adipose_Visceral_Omentum	ENSG00000263503	17	45602339	45602340	0.4179	rs8072451	9.55	rs17689471	0.542447	14.7	9.4	108	108	susie	0.55	2e-69	9.41504	4.73e-21	0	0	0	0.012	0.988	3.67001e-17
Type 3	Adipose_Visceral_Omentum	ENSG00000264070	17	45585870	45585871	0.4758	rs8072451	9.55	rs17689471	0.521319	14.44	9.4	116	116	susie	0.53	4.4e-66	9.42239	4.41e-21	0	0	0	0.011	0.989	3.42172e-17
Type 3	Adipose_Visceral_Omentum	ENSG00000266918	17	45531576	45531577	0.1029	rs8072451	9.55	rs17689471	0.031557	5.02	9.4	141	20	enet	0.051	3.9e-06	7.8578	3.91e-15	0	0	0	0.012	0.988	3.03377e-11
Type 3	Adipose_Visceral_Omentum	ENSG00000280022	17	45592620	45592621	0.3221	rs8072451	9.55	rs1876829	0.377322	12.31	9.397	111	1	top1	0.38	2.4e-42	9.397	5.61e-21	0	0	0	0.016	0.984	4.3528e-17
Type 3	Cells_Cultured_fibroblasts	ENSG00000073969	17	46590668	46590669	0.0854	rs2074404	-11.37	rs199439	0.0534	5.55	9.942	146	146	susie	0.056	8.7e-07	6.26509	3.73e-10	0	0	0	0.096	0.904	3.55618e-06
Type 3	Cells_Cultured_fibroblasts	ENSG00000120071	17	46225388	46225389	0.3451	rs199456	9.98	rs199439	0.128	7.81	9.942	46	16	enet	0.2	2.9e-21	16.7652	4.38e-63	0	0	0	0.007	0.993	4.17589e-59
Type 3	Cells_Cultured_fibroblasts	ENSG00000124177	20	41618493	41618494	0.1053	rs6093494	5.65	rs6093494	0.048303	-5.63	5.646	455	1	top1	0.048	5e-06	-5.646	1.64e-08	0	0	0	0.005	0.995	0.000156358
Type 3	Cells_Cultured_fibroblasts	ENSG00000142046	19	41350910	41350911	0.3025	rs1046909	-4.31	rs10409485	0.084449	6.24	-3.728	367	367	susie	0.21	1.3e-22	-7.07854	1.46e-12	0	0.396	0	0.021	0.583	1.39196e-08
Type 3	Cells_Cultured_fibroblasts	ENSG00000156689	11	58904214	58904215	0.0753	rs556507	-3.56	rs543032	-0.00093	-3.19	-0.106	342	68	enet	0.028	0.00045	5.40531	6.47e-08	0.885	0.112	0.003	0	0	0.00061685
Type 3	Cells_Cultured_fibroblasts	ENSG00000175110	3	139110403	139110404	0.0855	rs4894405	-19.83	rs2307031	0.014441	-4.31	-1.03	339	5	lasso	0.043	1.6e-05	7.03013	2.06e-12	0	0	0.535	0.428	0.037	1.964e-08
Type 3	Cells_Cultured_fibroblasts	ENSG00000183798	20	41366826	41366827	0.1153	rs6093494	5.65	rs3746543	0.017244	4.64	1.982	358	19	enet	0.042	2e-05	4.56885	4.9e-06	0.001	0.003	0.072	0.304	0.62	0.0467166
Type 3	Cells_Cultured_fibroblasts	ENSG00000185829	17	46579681	46579682	0.6169	rs2074404	-11.33	rs17698176	0.329	-12.04	-2.367	142	51	enet	0.43	3.8e-51	14.0407	8.78e-45	0	0	0	1	0	8.37085e-41
Type 3	Cells_Cultured_fibroblasts	ENSG00000203760	6	126340173	126340174	0.0647	rs1262557	-7.07	rs4565329	0.046913	-4.67	6.034	184	184	susie	0.047	6.6e-06	-5.88682	3.94e-09	0	0	0.011	0.113	0.875	3.7564e-05
Type 3	Cells_Cultured_fibroblasts	ENSG00000214401	17	46193575	46193576	0.467	rs8072451	9.55	rs17689882	0.607	15.66	9.349	29	17	enet	0.61	1.3e-83	9.41737	4.63e-21	0	0	0	0.015	0.985	4.41424e-17
Type 3	Cells_Cultured_fibroblasts	ENSG00000214425	17	45550334	45550335	0.5828	rs8072451	9.55	rs1876829	0.623	-15.85	9.397	134	134	susie	0.62	2.9e-87	-9.40157	5.38e-21	0	0	0	0.014	0.986	5.12929e-17
Type 3	Cells_Cultured_fibroblasts	ENSG00000225190	17	45490748	45490749	0.0797	rs8072451	9.55	rs11012	0.0978	6.5	7.859	158	1	top1	0.098	8.1e-11	7.859	3.87e-15	0	0	0	1	0	3.68966e-11
Type 3	Cells_Cultured_fibroblasts	ENSG00000228696	17	46361796	46361797	0.7359	rs2074404	-11.8	rs17698176	0.223	9.56	-2.367	60	24	enet	0.3	3.1e-33	5.75163	8.84e-09	0	0	0	1	0	8.42806e-05
Type 3	Cells_Cultured_fibroblasts	ENSG00000231205	19	20424968	20424969	0.2894	rs8111389	3.77	rs8111389	0.028404	4.82	3.7684	240	54	enet	0.12	2.4e-13	4.74994	2.03e-06	0.186	0.322	0.001	0.002	0.489	0.019354
Type 3	Cells_Cultured_fibroblasts	ENSG00000238083	17	46511510	46511511	0.6013	rs2074404	-11.26	rs169201	0.325	11.57	9.935	135	135	susie	0.43	1.9e-51	7.33346	2.24e-13	0	0	0	0.999	0.001	2.13562e-09
Type 3	Cells_Cultured_fibroblasts	ENSG00000260075	17	46372854	46372855	0.7579	rs2074404	-11.83	rs17698176	0.438	13.28	-2.367	64	22	enet	0.54	1.4e-69	-5.07271	3.92e-07	0	0	0	1	0	0.00373733
Type 3	Cells_Cultured_fibroblasts	ENSG00000261575	17	46267036	46267037	0.117	rs199456	9.98	rs8072451	0.121	7.07	9.551	65	1	top1	0.12	3.8e-13	9.551	1.28e-21	0	0	0	0.282	0.718	1.22035e-17
Type 3	Cells_Cultured_fibroblasts	ENSG00000262539	17	46260605	46260606	0.4552	rs199456	9.98	rs169201	0.658	16.34	9.935	65	12	lasso	0.67	4.6e-100	9.87852	5.16e-23	0	0	0	0.009	0.991	4.91954e-19
Type 3	Cells_Cultured_fibroblasts	ENSG00000263503	17	45602339	45602340	0.4819	rs8072451	9.55	rs17689471	0.591	15.56	9.4	108	5	lasso	0.6	2e-82	9.49711	2.16e-21	0	0	0	0.013	0.987	2.05934e-17
Type 3	Cells_Cultured_fibroblasts	ENSG00000264070	17	45585870	45585871	0.4123	rs8072451	9.55	rs17689471	0.515	14.45	9.4	116	5	lasso	0.52	8.6e-66	9.42854	4.16e-21	0	0	0	0.012	0.988	3.96614e-17
Type 3	Cells_Cultured_fibroblasts	ENSG00000264885	17	18669460	18669461	0.4305	rs9906823	-2.49	rs9912852	0.164	-8.23	-1.494	217	217	susie	0.26	7.6e-28	4.86669	1.13e-06	0	0.994	0	0.001	0.005	0.0107734
Type 3	Cells_Cultured_fibroblasts	ENSG00000271811	1	170667380	170667381	0.3401	rs980467	-8.07	rs659580	0.241	-10	-4.914	450	1	top1	0.24	5.3e-26	4.914	8.92e-07	0	0	0	1	0	0.00850433
Type 3	Cells_Cultured_fibroblasts	ENSG00000272656	3	139349326	139349327	0.286	rs4894405	-19.98	rs9851318	0.313878	11.75	5.016	422	422	susie	0.32	4.8e-36	5.05106	4.39e-07	0	0	0	1	0	0.00418543
Type 3	Cells_Cultured_fibroblasts	ENSG00000280022	17	45592620	45592621	0.267	rs8072451	9.55	rs8072451	0.321	11.52	9.551	111	111	susie	0.32	5.3e-36	9.43697	3.84e-21	0	0	0	0.01	0.99	3.66106e-17
Type 3	Skin_Sun_Exposed_Lower_leg	ENSG00000043355	13	99981771	99981772	0.0416	rs1283280	6.97	rs9554679	0.02752	4.71	-6.484	419	1	top1	0.028	0.0001	-6.484	8.93e-11	0	0	0.1	0.077	0.823	9.4908e-07
Type 3	Skin_Sun_Exposed_Lower_leg	ENSG00000051382	3	138834937	138834938	0.0921	rs4894405	-19.41	rs11706016	0.010385	-5.17	2.432	301	20	enet	0.053	9.6e-08	-4.70543	2.53e-06	0	0	0.012	0.975	0.013	0.0268888
Type 3	Skin_Sun_Exposed_Lower_leg	ENSG00000109182	4	48986246	48986247	0.2343	rs17575888	-1.82	rs2304387	0.0624	-5.89	-0.142	156	57	enet	0.074	3e-10	-4.83465	1.33e-06	0.001	0.997	0	0	0.002	0.0141352
Type 3	Skin_Sun_Exposed_Lower_leg	ENSG00000120071	17	46225388	46225389	0.69	rs199456	9.98	rs17692129	0.18097	-9.72	-3.444	47	29	enet	0.26	8e-35	21.4	3.76e-101	0	0	0	1	0	3.99613e-97
Type 3	Skin_Sun_Exposed_Lower_leg	ENSG00000120088	17	45784279	45784280	0.0249	rs8072451	9.55	rs17689471	0.000687	3.04	9.4	34	11	enet	0.0018	0.17	9.41	4.95e-21	0	0	0.342	0.009	0.649	5.26086e-17
Type 3	Skin_Sun_Exposed_Lower_leg	ENSG00000142046	19	41350910	41350911	0.1595	rs1046909	-4.31	rs11879090	0.0519	5.5	-1.51	365	365	susie	0.12	5.8e-16	-4.71763	2.39e-06	0.014	0.93	0.001	0.051	0.005	0.0254009
Type 3	Skin_Sun_Exposed_Lower_leg	ENSG00000159314	17	45434420	45434421	0.3669	rs8072451	9.55	rs11012	0.320639	12.82	7.859	181	181	susie	0.32	1.1e-44	7.86	3.87e-15	0	0	0	1	0	4.11304e-11
Type 3	Skin_Sun_Exposed_Lower_leg	ENSG00000176681	17	46292732	46292733	0.5873	rs2074404	-10.35	rs8072451	0.286875	12.2	9.551	79	79	susie	0.4	1.5e-58	8.36	6.19e-17	0	0	0	0.898	0.102	6.57873e-13
Type 3	Skin_Sun_Exposed_Lower_leg	ENSG00000185829	17	46579681	46579682	0.5904	rs2074404	-11.33	rs17692129	0.295169	-12.34	-3.444	143	25	enet	0.33	8.6e-47	6.85	7.47e-12	0	0	0	1	0	7.93912e-08
Type 3	Skin_Sun_Exposed_Lower_leg	ENSG00000186564	1	47436016	47436017	0.0995	rs1439916	4.67	rs1439916	0.0252	-4.76	4.67	457	1	top1	0.025	0.0002	-4.67	3.01e-06	0.012	0.011	0.002	0.001	0.974	0.0319903
Type 3	Skin_Sun_Exposed_Lower_leg	ENSG00000186868	17	45894381	45894382	0.0676	rs8072451	9.55	rs17689471	0.148789	8.89	9.4	31	1	top1	0.15	1.1e-19	9.4	5.46e-21	0	0	0	0.015	0.985	5.80289e-17
Type 3	Skin_Sun_Exposed_Lower_leg	ENSG00000213626	2	30231530	30231531	0.1728	rs12714305	-6.25	rs7579095	0.0411	-6.18	-5	482	482	susie	0.12	5.8e-16	4.85925	1.18e-06	0	0	0	0.264	0.736	0.012541
Type 3	Skin_Sun_Exposed_Lower_leg	ENSG00000214401	17	46193575	46193576	0.4143	rs8072451	9.55	rs17689471	0.646296	18.11	9.4	29	20	enet	0.65	8.1e-118	8.94	3.98e-19	0	0	0	0.013	0.987	4.22994e-15
Type 3	Skin_Sun_Exposed_Lower_leg	ENSG00000214425	17	45550334	45550335	0.5609	rs8072451	9.55	rs1876829	0.69245	-18.76	9.397	134	22	enet	0.7	6.7e-134	-9.23	2.73e-20	0	0	0	0.014	0.986	2.90144e-16
Type 3	Skin_Sun_Exposed_Lower_leg	ENSG00000220804	2	242088632	242088633	0.521	rs6751972	-2.9	rs7425592	0.0145	-4.59	-2.168	87	30	enet	0.15	1.8e-19	5.16751	2.37e-07	0.634	0.36	0	0	0.005	0.00251884
Type 3	Skin_Sun_Exposed_Lower_leg	ENSG00000228696	17	46361796	46361797	0.6117	rs2074404	-11.8	rs199443	0.025151	5.25	9.906	61	37	enet	0.2	1.8e-26	11.9	1.74e-32	0	0	0.015	0.984	0.001	1.84927e-28
Type 3	Skin_Sun_Exposed_Lower_leg	ENSG00000235997	2	30346658	30346659	0.0606	rs12714305	-6.25	rs7578449	0.0387	-5.3	-5.001	524	524	susie	0.044	1.1e-06	5.31466	1.07e-07	0	0	0.003	0.089	0.908	0.0011372
Type 3	Skin_Sun_Exposed_Lower_leg	ENSG00000238083	17	46511510	46511511	0.6063	rs2074404	-11.26	rs169201	0.416117	14.64	9.935	136	22	enet	0.49	6.9e-77	8.85	9.02e-19	0	0	0	0.999	0.001	9.58646e-15
Type 3	Skin_Sun_Exposed_Lower_leg	ENSG00000260075	17	46372854	46372855	0.8064	rs2074404	-11.83	rs17698176	0.438285	14.94	-2.367	65	21	enet	0.57	3.7e-94	-7.47	7.74e-14	0	0	0	1	0	8.22607e-10
Type 3	Skin_Sun_Exposed_Lower_leg	ENSG00000261575	17	46267036	46267037	0.2445	rs199456	9.98	rs16940665	0.295702	12.32	9.402	66	12	lasso	0.3	2.5e-41	9.06	1.27e-19	0	0	0	0.582	0.418	1.34976e-15
Type 3	Skin_Sun_Exposed_Lower_leg	ENSG00000262500	17	46243605	46243606	0.3388	rs199456	9.98	rs199448	0.598302	17.49	9.918	59	22	enet	0.61	6.2e-107	10.1	5.18e-24	0	0	0	0.009	0.991	5.5053e-20
Type 3	Skin_Sun_Exposed_Lower_leg	ENSG00000262539	17	46260605	46260606	0.418	rs199456	9.98	rs169201	0.654909	18.25	9.935	66	28	enet	0.66	1.9e-122	9.82	9.44e-23	0	0	0	0.008	0.992	1.00328e-18
Type 3	Skin_Sun_Exposed_Lower_leg	ENSG00000263142	17	47017192	47017193	0.1195	rs2074404	-10.91	rs11653838	0.018306	-4.56	2.194	297	297	susie	0.054	6.4e-08	-7.53	5.23e-14	0	0	0.094	0.415	0.49	5.55844e-10
Type 3	Skin_Sun_Exposed_Lower_leg	ENSG00000263503	17	45602339	45602340	0.3926	rs8072451	9.55	rs17689471	0.595758	17.39	9.4	108	1	top1	0.6	8.4e-102	9.4	5.46e-21	0	0	0	0.015	0.985	5.80289e-17
Type 3	Skin_Sun_Exposed_Lower_leg	ENSG00000264070	17	45585870	45585871	0.3981	rs8072451	9.55	rs17689471	0.602917	17.49	9.4	116	1	top1	0.6	9.1e-104	9.4	5.46e-21	0	0	0	0.015	0.985	5.80289e-17
Type 3	Skin_Sun_Exposed_Lower_leg	ENSG00000267198	17	45545803	45545804	0.041	rs8072451	9.55	rs17689471	0.027393	-4.06	9.4	134	1	top1	0.027	0.00011	-9.4	5.46e-21	0	0	0.224	0.013	0.763	5.80289e-17
Type 3	Skin_Sun_Exposed_Lower_leg	ENSG00000272656	3	139349326	139349327	0.1589	rs4894405	-19.98	rs4894411	0.123941	8.38	5.496	422	1	top1	0.12	1.7e-16	5.496	3.89e-08	0	0	0	1	0	0.000413429
Type 3	Skin_Sun_Exposed_Lower_leg	ENSG00000280022	17	45592620	45592621	0.2708	rs8072451	9.55	rs1876829	0.43293	14.86	9.397	111	4	lasso	0.43	9.6e-65	9.43	4.1e-21	0	0	0	0.013	0.987	4.35748e-17
Type 3	Skin_Not_Sun_Exposed_Suprapubic	ENSG00000073969	17	46590668	46590669	0.038	rs2074404	-11.37	rs199529	0.00503	-3.51	9.213	146	146	susie	0.0082	0.033	-6.72741	1.73e-11	0	0	0.803	0.087	0.111	1.65007e-07
Type 3	Skin_Not_Sun_Exposed_Suprapubic	ENSG00000120071	17	46225388	46225389	0.6236	rs199456	9.98	rs17692129	0.196	-9.4	-3.444	46	23	enet	0.29	2.6e-33	16.1711	8.06e-59	0	0	0	0.997	0.003	7.68763e-55
Type 3	Skin_Not_Sun_Exposed_Suprapubic	ENSG00000120088	17	45784279	45784280	0.0223	rs8072451	9.55	rs11012	0.00955	3.74	7.859	33	33	susie	0.02	0.0021	9.27789	1.73e-20	0	0	0.129	0.013	0.858	1.65007e-16
Type 3	Skin_Not_Sun_Exposed_Suprapubic	ENSG00000134864	13	100589527	100589528	0.379	rs1283280	6.97	rs9513762	0.192334	9.41	5.334	507	507	susie	0.26	1.1e-30	4.88006	1.06e-06	0	0	0	0.988	0.012	0.0101103
Type 3	Skin_Not_Sun_Exposed_Suprapubic	ENSG00000142046	19	41350910	41350911	0.218	rs1046909	-4.31	rs4803464	0.0382	4.62	-0.683	365	365	susie	0.14	1.9e-15	-6.57446	4.88e-11	0.411	0.533	0.022	0.029	0.005	4.65454e-07
Type 3	Skin_Not_Sun_Exposed_Suprapubic	ENSG00000152683	2	32165840	32165841	0.0429	rs13021718	7.58	rs1383023	0.0397	4.47	4.793	267	1	top1	0.04	1.9e-05	4.793	1.64e-06	0	0	0.77	0.207	0.024	0.0156423
Type 3	Skin_Not_Sun_Exposed_Suprapubic	ENSG00000159314	17	45434420	45434421	0.3463	rs8072451	9.55	rs11012	0.32	11.78	7.859	181	23	enet	0.32	4.4e-38	8.64734	5.27e-18	0	0	0	0.953	0.047	5.02653e-14
Type 3	Skin_Not_Sun_Exposed_Suprapubic	ENSG00000176681	17	46292732	46292733	0.4855	rs2074404	-10.35	rs8072451	0.288	11.27	9.551	78	45	enet	0.35	4.4e-42	9.78984	1.24e-22	0	0	0	0.864	0.136	1.18271e-18
Type 3	Skin_Not_Sun_Exposed_Suprapubic	ENSG00000182446	17	81637145	81637146	0.3101	rs9895741	-3.31	rs3934711	0.153	-8.33	-2.629	308	308	susie	0.19	1.8e-21	4.84111	1.29e-06	0	0.954	0	0.002	0.044	0.012304
Type 3	Skin_Not_Sun_Exposed_Suprapubic	ENSG00000183798	20	41366826	41366827	0.0598	rs6093494	5.65	rs6065338	0.02211	-5.01	4.458	358	5	lasso	0.035	5.6e-05	-4.87331	1.1e-06	0	0.002	0.017	0.173	0.808	0.0104918
Type 3	Skin_Not_Sun_Exposed_Suprapubic	ENSG00000186868	17	45894381	45894382	0.0368	rs8072451	9.55	rs17689471	0.0487	5.04	9.4	30	30	susie	0.056	4.2e-07	9.34261	9.4e-21	0	0	0	0.013	0.987	8.96572e-17
Type 3	Skin_Not_Sun_Exposed_Suprapubic	ENSG00000213626	2	30231530	30231531	0.1179	rs12714305	-6.25	rs12988612	0.0621	-6.08	-4.944	482	482	susie	0.078	2.3e-09	5.03136	4.87e-07	0	0.001	0	0.359	0.64	0.00464501
Type 3	Skin_Not_Sun_Exposed_Suprapubic	ENSG00000214401	17	46193575	46193576	0.4446	rs8072451	9.55	rs17689471	0.632	16.5	9.4	28	13	enet	0.63	1.2e-95	9.40766	5.07e-21	0	0	0	0.013	0.987	4.83577e-17
Type 3	Skin_Not_Sun_Exposed_Suprapubic	ENSG00000214425	17	45550334	45550335	0.5965	rs8072451	9.55	rs1876829	0.668	-17	9.397	134	134	susie	0.67	2.9e-106	-9.40308	5.3e-21	0	0	0	0.012	0.988	5.05514e-17
Type 3	Skin_Not_Sun_Exposed_Suprapubic	ENSG00000228696	17	46361796	46361797	0.6368	rs2074404	-11.8	rs199439	0.0628	5.63	9.942	60	37	enet	0.23	3.7e-26	8.23286	1.83e-16	0	0	0.002	0.997	0.001	1.74545e-12
Type 3	Skin_Not_Sun_Exposed_Suprapubic	ENSG00000233175	17	45241733	45241734	0.2359	rs11012	7.86	rs7207549	0.0494	5.69	2.616	253	26	enet	0.11	4.8e-13	4.80704	1.53e-06	0	0	0.008	0.992	0	0.0145931
Type 3	Skin_Not_Sun_Exposed_Suprapubic	ENSG00000233539	7	46759850	46759851	0.1925	rs7785858	-9.03	rs6977341	0.0465	-5.43	-7.33	516	22	enet	0.074	5.5e-09	5.02757	4.97e-07	0	0	0.011	0.51	0.48	0.00474039
Type 3	Skin_Not_Sun_Exposed_Suprapubic	ENSG00000238083	17	46511510	46511511	0.5872	rs2074404	-11.26	rs169201	0.402	13.18	9.935	135	36	enet	0.5	3.8e-66	8.68793	3.69e-18	0	0	0	0.999	0.001	3.51952e-14
Type 3	Skin_Not_Sun_Exposed_Suprapubic	ENSG00000261575	17	46267036	46267037	0.1495	rs199456	9.98	rs17689471	0.243	10.33	9.4	65	1	top1	0.24	5.7e-28	9.4	5.46e-21	0	0	0	0.621	0.379	5.20775e-17
Type 3	Skin_Not_Sun_Exposed_Suprapubic	ENSG00000262500	17	46243605	46243606	0.3033	rs199456	9.98	rs169201	0.544	15.75	9.935	58	6	lasso	0.57	6.5e-81	9.92327	3.3e-23	0	0	0	0.012	0.988	3.14754e-19
Type 3	Skin_Not_Sun_Exposed_Suprapubic	ENSG00000262539	17	46260605	46260606	0.3691	rs199456	9.98	rs169201	0.585	16.21	9.935	65	23	enet	0.61	7.5e-89	9.82594	8.71e-23	0	0	0	0.009	0.991	8.3076e-19
Type 3	Skin_Not_Sun_Exposed_Suprapubic	ENSG00000263142	17	47017192	47017193	0.1563	rs2074404	-10.91	rs8080126	0.0812	6.27	-1.652	297	37	enet	0.093	6.5e-11	-4.77642	1.78e-06	0	0	0.001	0.999	0	0.0169776
Type 3	Skin_Not_Sun_Exposed_Suprapubic	ENSG00000263503	17	45602339	45602340	0.4523	rs8072451	9.55	rs8072451	0.589	15.96	9.551	107	4	lasso	0.59	6.8e-85	9.49089	2.29e-21	0	0	0	0.01	0.99	2.1842e-17
Type 3	Skin_Not_Sun_Exposed_Suprapubic	ENSG00000264070	17	45585870	45585871	0.3821	rs8072451	9.55	rs17689471	0.558	15.54	9.4	116	9	lasso	0.56	6.5e-79	9.39989	5.46e-21	0	0	0	0.013	0.987	5.20775e-17
Type 3	Skin_Not_Sun_Exposed_Suprapubic	ENSG00000266918	17	45531576	45531577	0.0519	rs8072451	9.55	rs17689882	0.0195	4.4	9.349	141	141	susie	0.031	0.00015	9.40199	5.35e-21	0	0	0.006	0.013	0.981	5.10283e-17
Type 3	Skin_Not_Sun_Exposed_Suprapubic	ENSG00000267344	17	45397024	45397025	0.059	rs8072451	9.55	rs8072451	0.0453	4.94	9.551	211	20	enet	0.046	4.7e-06	8.07041	7.01e-16	0	0	0.001	0.011	0.989	6.68614e-12
Type 3	Skin_Not_Sun_Exposed_Suprapubic	ENSG00000272656	3	139349326	139349327	0.1335	rs4894405	-19.98	rs7374317	0.167	8.98	5.008	421	1	top1	0.17	5.3e-19	5.01	5.5e-07	0	0	0	1	0	0.0052459
Type 3	Skin_Not_Sun_Exposed_Suprapubic	ENSG00000280022	17	45592620	45592621	0.333	rs8072451	9.55	rs1876829	0.451	13.97	9.397	111	4	lasso	0.45	5.8e-58	9.4013	5.39e-21	0	0	0	0.013	0.987	5.14098e-17
Type 3	Lung	ENSG00000108379	17	46833057	46833058	0.1734	rs2074404	-11.08	rs199452	0.118	7.81	9.076	255	255	susie	0.13	1.2e-14	7.82275	5.17e-15	0	0	0	0.997	0.003	4.50721e-11
Type 3	Lung	ENSG00000114115	3	139539828	139539829	0.0613	rs4894405	-21.05	rs176990	0.0397	4.79	5.889	492	1	top1	0.04	1.6e-05	5.889	3.89e-09	0	0	0.485	0.5	0.015	3.3913e-05
Type 3	Lung	ENSG00000120071	17	46225388	46225389	0.5276	rs199456	9.98	rs17692129	0.115	-7.18	-3.444	46	15	enet	0.19	1.2e-21	14.7966	1.54e-49	0	0	0	0.979	0.021	1.34257e-45
Type 3	Lung	ENSG00000134864	13	100589527	100589528	0.4339	rs1283280	6.97	rs9513762	0.21769	10.47	5.3335	508	508	susie	0.25	4.4e-29	5.33351	9.63e-08	0	0	0	0.988	0.012	0.000839543
Type 3	Lung	ENSG00000142046	19	41350910	41350911	0.3879	rs1046909	-4.31	rs11879090	0.0194	4.55	-1.51	367	367	susie	0.26	7.9e-30	-7.0466	1.83e-12	0.128	0.207	0.007	0.011	0.648	1.59539e-08
Type 3	Lung	ENSG00000185829	17	46579681	46579682	0.5078	rs2074404	-11.33	rs17692129	0.272	-10.95	-3.444	142	18	enet	0.35	3.1e-42	5.11673	3.11e-07	0	0	0	1	0	0.0027113
Type 3	Lung	ENSG00000186868	17	45894381	45894382	0.1489	rs8072451	9.55	rs17689471	0.236	10.2	9.4	31	1	top1	0.24	2.2e-27	9.4	5.46e-21	0	0	0	0.015	0.985	4.76003e-17
Type 3	Lung	ENSG00000204650	17	45620327	45620328	0.5907	rs8072451	9.55	rs16940665	0.689	17.37	9.402	90	1	top1	0.69	2e-112	9.402	5.35e-21	0	0	0	0.015	0.985	4.66413e-17
Type 3	Lung	ENSG00000214401	17	46193575	46193576	0.4854	rs8072451	9.55	rs17689882	0.578	15.85	9.349	29	10	lasso	0.58	4.4e-84	9.43866	3.78e-21	0	0	0	0.014	0.986	3.2954e-17
Type 3	Lung	ENSG00000214425	17	45550334	45550335	0.6136	rs8072451	9.55	rs16940665	0.661	-16.99	9.402	134	1	top1	0.66	2.4e-104	-9.402	5.35e-21	0	0	0	0.015	0.985	4.66413e-17
Type 3	Lung	ENSG00000225190	17	45490748	45490749	0.1267	rs8072451	9.55	rs11012	0.104	6.92	7.859	158	1	top1	0.1	2.8e-12	7.859	3.87e-15	0	0	0	1	0	3.37387e-11
Type 3	Lung	ENSG00000228960	7	144294479	144294480	0.3167	rs17164583	3.17	rs2189874	0.030732	-4.94	-2.0751	329	80	enet	0.086	2.6e-10	4.74422	2.09e-06	0.129	0.865	0	0.001	0.005	0.0182206
Type 3	Lung	ENSG00000232300	17	46562794	46562795	0.1517	rs2074404	-11.26	rs169201	0.091	6.45	9.935	135	5	lasso	0.094	3.7e-11	8.88089	6.63e-19	0	0	0	0.999	0.001	5.78003e-15
Type 3	Lung	ENSG00000238083	17	46511510	46511511	0.484	rs2074404	-11.26	rs169201	0.469	14.45	9.935	135	23	enet	0.5	1.3e-66	9.74739	1.89e-22	0	0	0	0.999	0.001	1.6477e-18
Type 3	Lung	ENSG00000260075	17	46372854	46372855	0.79	rs2074404	-11.83	rs17698176	0.433	13.77	-2.367	64	28	enet	0.55	1.4e-76	-5.35961	8.34e-08	0	0	0	1	0	0.000727081
Type 3	Lung	ENSG00000261575	17	46267036	46267037	0.0481	rs199456	9.98	rs199449	0.0485	5.37	9.059	65	65	susie	0.051	1.2e-06	8.96478	3.11e-19	0	0	0	0.062	0.938	2.7113e-15
Type 3	Lung	ENSG00000262500	17	46243605	46243606	0.3091	rs199456	9.98	rs169201	0.553	15.56	9.935	58	14	lasso	0.56	2.7e-79	9.9451	2.65e-23	0	0	0	0.006	0.994	2.31027e-19
Type 3	Lung	ENSG00000262539	17	46260605	46260606	0.366	rs199456	9.98	rs169201	0.573	15.82	9.935	65	8	lasso	0.57	1.1e-82	9.97204	2.02e-23	0	0	0	0.008	0.992	1.76104e-19
Type 3	Lung	ENSG00000263503	17	45602339	45602340	0.3911	rs8072451	9.55	rs16940665	0.514	14.99	9.402	108	1	top1	0.51	2.7e-70	9.402	5.35e-21	0	0	0	0.015	0.985	4.66413e-17
Type 3	Lung	ENSG00000264070	17	45585870	45585871	0.3266	rs8072451	9.55	rs17689471	0.493	14.67	9.4	116	11	lasso	0.5	1.3e-66	9.4011	5.4e-21	0	0	0	0.014	0.986	4.70772e-17
Type 3	Lung	ENSG00000266918	17	45531576	45531577	0.0675	rs8072451	9.55	rs2664008	0.0084	-4.48	-3.051	141	20	enet	0.044	6.4e-06	5.69941	1.2e-08	0	0	0.014	0.017	0.969	0.000104616
Type 3	Lung	ENSG00000267344	17	45397024	45397025	0.0517	rs8072451	9.55	rs16940665	0.00104	-3.49	9.402	211	211	susie	0.0051	0.073	-8.30073	1.03e-16	0	0	0.123	0.015	0.862	8.97954e-13
Type 3	Lung	ENSG00000271811	1	170667380	170667381	0.2466	rs980467	-8.07	rs659580	0.159	-8.42	-4.914	450	1	top1	0.16	2.4e-18	4.914	8.92e-07	0	0	0	1	0	0.00777646
Type 3	Lung	ENSG00000280022	17	45592620	45592621	0.2299	rs8072451	9.55	rs1876829	0.335	12.18	9.397	111	1	top1	0.33	1.4e-40	9.397	5.61e-21	0	0	0	0.016	0.984	4.8908e-17
Type 3	Lung	ENSG00000280169	13	100537886	100537887	0.0576	rs1283280	6.97	rs9557454	-0.002064	3.55	6.1914	466	466	susie	0.013	0.0095	4.92087	8.62e-07	0	0	0.783	0.114	0.104	0.00751492
Type 4	Adipose_Subcutaneous	ENSG00000064763	12	29149102	29149103	0.0508	rs6487736	-10.21	rs7302742	0.00636	4.23	-5.594	557	1	top1	0.0064	0.045	-5.594	2.22e-08	0	0	0.868	0.106	0.025	0.000215606
Type 4	Adipose_Subcutaneous	ENSG00000073711	3	135965672	135965673	0.0621	rs1568350	-6.09	rs13097946	0.0074	3.93	-5.429	296	1	top1	0.0074	0.033	-5.429	5.67e-08	0.001	0	0.837	0.035	0.127	0.00055067
Type 4	Adipose_Subcutaneous	ENSG00000088305	20	32762384	32762385	0.0461	rs2014837	-5.85	rs6058869	0.0286	4.26	5.473	421	1	top1	0.029	0.00012	5.473	4.42e-08	0.001	0	0.256	0.033	0.71	0.00042927
Type 4	Adipose_Subcutaneous	ENSG00000088930	20	21326278	21326279	0.1417	rs2180700	-16.59	rs16982707	0.0243	5.44	2.715	384	384	susie	0.054	1.5e-07	5.79804	6.71e-09	0	0	0.012	0.987	0	6.51675e-05
Type 4	Adipose_Subcutaneous	ENSG00000092607	1	118989555	118989556	0.0532	rs10494221	10.84	rs984225	0.0516	-5.14	7.506	428	4	lasso	0.054	1.4e-07	-6.66921	2.57e-11	0	0	0.129	0.847	0.024	2.49598e-07
Type 4	Adipose_Subcutaneous	ENSG00000099814	14	104865279	104865280	0.2715	rs7160811	3.32	rs2028416	0.106096	7.98	1.116	342	342	susie	0.18	4.8e-23	4.88386	1.04e-06	0	0.993	0	0.004	0.003	0.0101005
Type 4	Adipose_Subcutaneous	ENSG00000103811	15	78949573	78949574	0.682	rs8024685	-3.1	rs12148472	0.257	-11.23	0.973	436	436	susie	0.41	1.2e-56	-4.70261	2.57e-06	0	0.994	0	0.003	0.003	0.0249598
Type 4	Adipose_Subcutaneous	ENSG00000107186	9	13279589	13279590	0.2327	rs12340775	-6.64	rs12340775	0.136	-8.35	-6.64	507	507	susie	0.16	1.5e-19	6.43835	1.21e-10	0	0	0	0	1	1.17515e-06
Type 4	Adipose_Subcutaneous	ENSG00000108379	17	46833057	46833058	0.127	rs2074404	-20.43	rs199513	0.05836	6.62	-17.062	255	25	enet	0.13	8.5e-17	-7.81435	5.52e-15	0	0	0	0.088	0.912	5.36102e-11
Type 4	Adipose_Subcutaneous	ENSG00000114554	3	126988593	126988594	0.3096	rs4679140	14.93	rs9822602	0.204	-10.01	5.523	479	8	lasso	0.22	3.1e-27	-5.15402	2.55e-07	0	0	0	1	0	0.00247656
Type 4	Adipose_Subcutaneous	ENSG00000114771	3	151814036	151814037	0.5451	rs2139565	-9.61	rs2293004	0.507	-15.59	-6.004	441	1	top1	0.51	2.1e-75	6.004	1.93e-09	0	0	0	1	0	1.87442e-05
Type 4	Adipose_Subcutaneous	ENSG00000115970	2	43596045	43596046	0.0715	rs11694173	-6.91	rs7576643	0.008823	-3.85	-6.544	477	4	enet	0.022	0.00067	6.51236	7.4e-11	0	0	0.122	0.043	0.835	7.18688e-07
Type 4	Adipose_Subcutaneous	ENSG00000117602	1	24502350	24502351	0.0891	rs742230	8.52	rs6670829	0.0676	5.96	-4.589	469	469	susie	0.068	4.3e-09	-4.94579	7.58e-07	0	0	0.001	0.999	0	0.0073617
Type 4	Adipose_Subcutaneous	ENSG00000119760	2	27663469	27663470	0.0733	rs17006489	-6.14	rs1506534	-0.000748	3.46	-5.808	297	32	enet	0.0067	0.04	-4.64369	3.42e-06	0.002	0	0.487	0.027	0.483	0.033215
Type 4	Adipose_Subcutaneous	ENSG00000120071	17	46225388	46225389	0.6747	rs199456	17.41	rs17692129	0.180652	-9.35	-6.441	46	16	enet	0.24	5.1e-30	40.7501	0	0	0	0	1	0	0
Type 4	Adipose_Subcutaneous	ENSG00000120088	17	45784279	45784280	0.0647	rs17689882	16.86	rs8072451	0.115507	7.62	16.726	34	1	top1	0.12	1.2e-14	16.726	8.47e-63	0	0	0	0.054	0.946	8.22606e-59
Type 4	Adipose_Subcutaneous	ENSG00000120370	1	170532128	170532129	0.141	rs11586686	-15.74	rs11589376	0.039	-5.64	5.518	406	18	enet	0.084	6.9e-11	-9.3176	1.19e-20	0	0	0.003	0.993	0.005	1.15573e-16
Type 4	Adipose_Subcutaneous	ENSG00000123268	12	50763709	50763710	0.0749	rs11169748	6.89	rs10876098	0.0901	6.75	-5.533	309	1	top1	0.09	1.2e-11	-5.533	3.15e-08	0	0	0	0.826	0.174	0.000305928
Type 4	Adipose_Subcutaneous	ENSG00000128645	2	176188578	176188579	0.0709	rs13028842	-8.27	rs13390932	0.033951	-4.39	-5.051	454	1	top1	0.034	2.9e-05	5.051	4.4e-07	0	0	0.805	0.172	0.023	0.00427328
Type 4	Adipose_Subcutaneous	ENSG00000128652	2	176136611	176136612	0.0994	rs13028842	-8.27	rs1374325	0.056769	-5.72	-5.789	461	461	susie	0.059	4.3e-08	5.69304	1.25e-08	0	0	0.002	0.801	0.196	0.0001214
Type 4	Adipose_Subcutaneous	ENSG00000134825	11	61792635	61792636	0.0728	rs174574	-6.8	rs174538	0.0721	6.59	6.061	404	404	susie	0.074	9.3e-10	6.15836	7.35e-10	0	0	0	0.223	0.777	7.13832e-06
Type 4	Adipose_Subcutaneous	ENSG00000140575	15	90388217	90388218	0.338	rs3930162	-7.8	rs8032687	0.346	12.98	3.65	394	394	susie	0.47	1.9e-67	5.11436	3.15e-07	0	0	0	1	0	0.00305928
Type 4	Adipose_Subcutaneous	ENSG00000140873	16	77435113	77435114	0.0966	rs17622522	5.04	rs17622522	0.0313	5.15	5.045	848	1	top1	0.031	5.8e-05	5.045	4.54e-07	0	0.002	0.001	0.003	0.994	0.00440925
Type 4	Adipose_Subcutaneous	ENSG00000141084	16	67806651	67806652	0.0669	rs16957415	8.14	rs9972635	0.0762	-6.98	5.648	217	217	susie	0.084	5.5e-11	-6.42028	1.36e-10	0	0	0	0.734	0.266	1.32083e-06
Type 4	Adipose_Subcutaneous	ENSG00000141086	16	67932413	67932414	0.0334	rs5030980	7.96	rs35356834	0.000674	3.69	6.533	241	1	top1	0.00067	0.25	6.533	6.45e-11	0	0	0.951	0.021	0.028	6.26424e-07
Type 4	Adipose_Subcutaneous	ENSG00000142046	19	41350910	41350911	0.3545	rs4674	-7.77	rs11879090	0.0201	4.63	-4.467	367	367	susie	0.19	1e-23	-15.9761	1.87e-57	0	0	0.222	0.398	0.38	1.81614e-53
Type 4	Adipose_Subcutaneous	ENSG00000145723	5	103120147	103120148	0.0406	rs11242483	4.77	rs6596529	0.041171	5.06	4.679	318	1	top1	0.041	4.5e-06	4.679	2.88e-06	0.003	0.01	0.011	0.037	0.939	0.0279706
Type 4	Adipose_Subcutaneous	ENSG00000149485	11	61829317	61829318	0.0575	rs174574	-6.8	rs174549	0.0191	-4.55	6.315	422	2	lasso	0.023	0.00052	-6.26599	3.7e-10	0	0	0.026	0.043	0.931	3.59344e-06
Type 4	Adipose_Subcutaneous	ENSG00000149600	20	32743996	32743997	0.1291	rs2014837	-5.85	rs6119946	0.149	8.58	5.056	416	1	top1	0.15	9.9e-19	5.056	4.28e-07	0	0.001	0	0.277	0.721	0.00415674
Type 4	Adipose_Subcutaneous	ENSG00000151208	10	77926525	77926526	0.5426	rs17516020	-5.46	rs2289309	0.58	16.78	-5.24	513	513	susie	0.58	2.3e-93	-5.41396	6.16e-08	0	0.001	0	0.013	0.986	0.000598259
Type 4	Adipose_Subcutaneous	ENSG00000156639	6	37819498	37819499	0.0673	rs7773419	-5.03	rs10485030	0.0313	-4.31	-4.98	471	1	top1	0.031	5.8e-05	4.98	6.36e-07	0.016	0.003	0.071	0.01	0.9	0.00617683
Type 4	Adipose_Subcutaneous	ENSG00000159314	17	45434420	45434421	0.0441	rs17689882	16.86	rs17689471	0.010617	-3.71	16.813	183	183	susie	0.02	0.0012	-14.4876	1.45e-47	0	0	0.059	0.014	0.927	1.40824e-43
Type 4	Adipose_Subcutaneous	ENSG00000159708	16	67326797	67326798	0.077	rs16957415	8.14	rs2089402	0.0691	6.73	7.829	229	229	susie	0.085	4.8e-11	8.00451	1.2e-15	0	0	0	0.027	0.973	1.16544e-11
Type 4	Adipose_Subcutaneous	ENSG00000159761	16	67666815	67666816	0.0427	rs16957415	8.14	rs5923	0.0196	-4.62	6.117	219	219	susie	0.028	0.00015	-6.88965	5.59e-12	0	0	0.028	0.197	0.775	5.42901e-08
Type 4	Adipose_Subcutaneous	ENSG00000160049	1	10472525	10472526	0.0505	rs17035541	-9.37	rs12565133	0.029	4.52	-2.693	403	14	enet	0.03	8.9e-05	-5.24819	1.54e-07	0	0	0.418	0.458	0.125	0.00149565
Type 4	Adipose_Subcutaneous	ENSG00000166949	15	67065844	67065845	0.1233	rs41357746	5.32	rs7181556	0.0351	5.77	-4.476	558	15	enet	0.076	5.2e-10	-5.55038	2.85e-08	0	0.014	0.001	0.386	0.599	0.000276792
Type 4	Adipose_Subcutaneous	ENSG00000167720	17	2303382	2303383	0.3757	rs17834563	7.33	rs12450028	0.397302	-13.86	6.673	406	4	lasso	0.4	3.8e-55	-6.84237	7.79e-12	0	0	0	0.124	0.876	7.56565e-08
Type 4	Adipose_Subcutaneous	ENSG00000168036	3	41194836	41194837	0.0517	rs4498013	-8.78	rs9814976	0.0114	4.25	-6.005	378	378	susie	0.018	0.0018	-5.25877	1.45e-07	0	0	0.548	0.435	0.016	0.00140824
Type 4	Adipose_Subcutaneous	ENSG00000168496	11	61792802	61792803	0.0685	rs174574	-6.8	rs198444	-0.00123	-3.71	0.408	404	404	susie	0.0083	0.026	-5.79129	6.98e-09	0	0	0.227	0.029	0.744	6.77898e-05
Type 4	Adipose_Subcutaneous	ENSG00000168676	16	67326762	67326763	0.0382	rs16957415	8.14	rs16957304	0.0212	4.48	7.914	229	229	susie	0.03	7.5e-05	7.74141	9.83e-15	0	0	0.004	0.025	0.971	9.5469e-11
Type 4	Adipose_Subcutaneous	ENSG00000169504	1	24745356	24745357	0.0794	rs12735622	14.49	rs11249167	0.0111	-5	5.821	465	465	susie	0.024	0.00037	-6.55106	5.71e-11	0	0	0.065	0.931	0.004	5.54555e-07
Type 4	Adipose_Subcutaneous	ENSG00000171824	1	11098155	11098156	0.0667	rs9659356	20.75	rs2486920	0.0288	4.52	-4.993	357	1	top1	0.029	0.00011	-4.993	5.94e-07	0	0	0.727	0.252	0.021	0.00576893
Type 4	Adipose_Subcutaneous	ENSG00000172927	11	69294137	69294138	0.4974	rs4980627	6.99	rs12808959	0.366	-13.27	-6.233	471	471	susie	0.37	6e-50	6.15526	7.5e-10	0	0	0	0.157	0.843	7.284e-06
Type 4	Adipose_Subcutaneous	ENSG00000174705	5	172454522	172454523	0.122	rs6866204	6.6	rs17074773	0.119321	8.12	6.089	558	558	susie	0.13	4e-16	6.10565	1.02e-09	0	0	0	0.012	0.988	9.90624e-06
Type 4	Adipose_Subcutaneous	ENSG00000175110	3	139110403	139110404	0.0564	rs10513062	-21.17	rs7373116	0.0394	4.67	-5.406	339	1	top1	0.039	7.1e-06	-5.406	6.44e-08	0	0	0.602	0.381	0.018	0.000625453
Type 4	Adipose_Subcutaneous	ENSG00000176681	17	46292732	46292733	0.7539	rs2074404	-18.74	rs8072451	0.271855	11.49	16.726	78	21	lasso	0.53	4.2e-80	12.2998	9.08e-35	0	0	0	1	0	8.8185e-31
Type 4	Adipose_Subcutaneous	ENSG00000177311	3	141324212	141324213	0.075	rs1344674	8.53	rs6785073	0.0804	6.4	7.388	405	1	top1	0.08	1.6e-10	7.388	1.49e-13	0	0	0	0.968	0.032	1.44709e-09
Type 4	Adipose_Subcutaneous	ENSG00000179862	1	40862365	40862366	0.1904	rs10789250	-8.58	rs4631683	0.1	7.04	-7.07	412	1	top1	0.1	8.2e-13	-7.07	1.55e-12	0	0	0	0.995	0.005	1.50536e-08
Type 4	Adipose_Subcutaneous	ENSG00000185829	17	46579681	46579682	0.3958	rs2074404	-21.03	rs17692129	0.189148	-9.56	-6.441	142	142	susie	0.25	3.9e-32	12.7284	4.11e-37	0	0	0	1	0	3.99163e-33
Type 4	Adipose_Subcutaneous	ENSG00000186868	17	45894381	45894382	0.0277	rs17689882	16.86	rs11012	0.028713	3.91	14.936	31	1	top1	0.029	0.00011	14.936	1.92e-50	0	0	0.942	0.031	0.027	1.8647e-46
Type 4	Adipose_Subcutaneous	ENSG00000198793	1	11262506	11262507	0.0464	rs9659356	20.75	rs2791653	0.0132	3.86	-4.71	377	1	top1	0.013	0.0068	-4.71	2.48e-06	0	0	0.937	0.035	0.027	0.0240858
Type 4	Adipose_Subcutaneous	ENSG00000203760	6	126340173	126340174	0.056	rs6919397	11.3	rs9375435	0.0758	-6.63	11.219	185	185	susie	0.081	1.4e-10	-10.7969	3.56e-27	0	0	0	0.013	0.987	3.45747e-23
Type 4	Adipose_Subcutaneous	ENSG00000203791	10	124791869	124791870	0.2298	rs7075794	13.5	rs1055256	0.303	12.2	-4.515	562	562	susie	0.32	8.8e-43	-5.18071	2.21e-07	0	0	0	1	0	0.00214635
Type 4	Adipose_Subcutaneous	ENSG00000204650	17	45620327	45620328	0.6316	rs17689882	16.86	rs17689471	0.748361	18.93	16.813	92	92	susie	0.75	2.1e-145	16.8211	1.71e-63	0	0	0	0.011	0.989	1.66075e-59
Type 4	Adipose_Subcutaneous	ENSG00000204978	19	41443157	41443158	0.1109	rs4674	-7.77	rs2231940	0.0979	-7.15	7.367	353	1	top1	0.098	1.5e-12	-7.367	1.75e-13	0	0	0	0.121	0.879	1.6996e-09
Type 4	Adipose_Subcutaneous	ENSG00000205250	16	67192168	67192169	0.0586	rs16957415	8.14	rs35356834	0.0153	4.26	6.533	251	1	top1	0.015	0.0038	6.533	6.45e-11	0	0	0.867	0.107	0.025	6.26424e-07
Type 4	Adipose_Subcutaneous	ENSG00000205302	5	122774995	122774996	0.0618	rs335173	-10.51	rs1871180	0.029588	-5.1	-4.512	438	438	susie	0.037	1.2e-05	5.45247	4.97e-08	0	0	0.038	0.96	0.001	0.000482686
Type 4	Adipose_Subcutaneous	ENSG00000214401	17	46193575	46193576	0.3893	rs17689882	16.86	rs17689471	0.60094	16.96	16.813	29	4	lasso	0.6	7.4e-98	16.7955	2.63e-63	0	0	0	0.011	0.989	2.55426e-59
Type 4	Adipose_Subcutaneous	ENSG00000214425	17	45550334	45550335	0.5445	rs17689882	16.86	rs17689471	0.669377	-17.94	16.813	136	136	susie	0.67	9e-118	-16.821	1.71e-63	0	0	0	0.011	0.989	1.66075e-59
Type 4	Adipose_Subcutaneous	ENSG00000225190	17	45490748	45490749	0.0774	rs17689882	16.86	rs11012	0.066849	5.92	14.936	160	1	top1	0.067	5.6e-09	14.936	1.92e-50	0	0	0.004	0.996	0	1.8647e-46
Type 4	Adipose_Subcutaneous	ENSG00000226363	2	176178424	176178425	0.1869	rs13028842	-8.27	rs1374325	0.161629	9.05	-5.789	462	462	susie	0.18	6.4e-23	-5.80672	6.37e-09	0	0	0	0.141	0.859	6.18654e-05
Type 4	Adipose_Subcutaneous	ENSG00000226849	1	11068470	11068471	0.1008	rs9659356	20.75	rs2791653	0.137	-8.37	-4.71	362	1	top1	0.14	2.8e-17	4.71	2.48e-06	0	0	0	1	0	0.0240858
Type 4	Adipose_Subcutaneous	ENSG00000228696	17	46361796	46361797	0.6226	rs2074404	-21.46	rs11658976	0.054561	5.9	-0.132	60	35	enet	0.19	7.9e-24	10.4888	9.73e-26	0	0	0.002	0.995	0.003	9.44978e-22
Type 4	Adipose_Subcutaneous	ENSG00000228748	10	77782865	77782866	0.0695	rs17516020	-5.46	rs2165046	0.0193	4.28	-5.155	535	535	susie	0.021	0.00083	-5.4009	6.63e-08	0.001	0.001	0.016	0.017	0.965	0.000643906
Type 4	Adipose_Subcutaneous	ENSG00000234936	2	43229572	43229573	0.0748	rs11694173	-6.91	rs6727824	0.060677	6.27	-4.847	496	14	enet	0.079	2.2e-10	-5.36352	8.16e-08	0	0	0	0.38	0.62	0.000792499
Type 4	Adipose_Subcutaneous	ENSG00000236753	7	131328221	131328222	0.2058	rs13230692	-8.66	rs10268409	0.177	9.41	5.555	490	1	top1	0.18	3.3e-22	5.555	2.78e-08	0	0	0	1	0	0.000269994
Type 4	Adipose_Subcutaneous	ENSG00000238083	17	46511510	46511511	0.5412	rs2074404	-20.91	rs169201	0.562407	16.45	17.396	135	40	enet	0.57	2.3e-90	15.4362	9.34e-54	0	0	0	1	0	9.07101e-50
Type 4	Adipose_Subcutaneous	ENSG00000245812	5	159100482	159100483	0.1924	rs17543752	21.31	rs2161357	0.118665	-7.64	-5.437	399	4	lasso	0.12	1.3e-15	4.889	1.01e-06	0	0	0	1	0	0.00980912
Type 4	Adipose_Subcutaneous	ENSG00000260075	17	46372854	46372855	0.787	rs2074404	-21.47	rs17698176	0.416226	14.19	-4.443	64	16	enet	0.54	1.9e-82	-11.97	5.1e-33	0	0	0	1	0	4.95312e-29
Type 4	Adipose_Subcutaneous	ENSG00000260686	5	122832355	122832356	0.1042	rs335173	-10.51	rs4836231	0.097581	-8.01	-5.195	447	447	susie	0.11	2.4e-14	5.27044	1.36e-07	0	0	0	1	0	0.00132083
Type 4	Adipose_Subcutaneous	ENSG00000261575	17	46267036	46267037	0.1357	rs199456	17.41	rs16940665	0.095513	7.22	16.8	65	1	top1	0.096	2.8e-12	16.8	2.44e-63	0	0	0	0.995	0.005	2.36973e-59
Type 4	Adipose_Subcutaneous	ENSG00000262539	17	46260605	46260606	0.4326	rs199456	17.41	rs169201	0.609104	17.32	17.396	65	17	lasso	0.64	5.7e-109	17.3392	2.38e-67	0	0	0	0.014	0.986	2.31146e-63
Type 4	Adipose_Subcutaneous	ENSG00000263503	17	45602339	45602340	0.3595	rs17689882	16.86	rs17689471	0.579787	16.66	16.813	110	1	top1	0.58	4.6e-92	16.813	1.96e-63	0	0	0	0.012	0.988	1.90355e-59
Type 4	Adipose_Subcutaneous	ENSG00000264070	17	45585870	45585871	0.3983	rs17689882	16.86	rs17689471	0.549962	16.24	16.813	118	13	lasso	0.55	4.5e-85	16.8149	1.9e-63	0	0	0	0.011	0.989	1.84528e-59
Type 4	Adipose_Subcutaneous	ENSG00000266918	17	45531576	45531577	0.1004	rs17689882	16.86	rs1876829	0.033105	5.27	16.792	143	13	lasso	0.051	3.4e-07	14.2401	5.16e-46	0	0	0	0.012	0.988	5.01139e-42
Type 4	Adipose_Subcutaneous	ENSG00000271895	1	11029658	11029659	0.1144	rs9659356	20.75	rs2273348	0.105	7.38	-6.406	375	1	top1	0.1	2.2e-13	-6.406	1.49e-10	0	0	0	1	0	1.44709e-06
Type 4	Adipose_Subcutaneous	ENSG00000272419	1	145216057	145216058	0.0695	rs10910845	2.9	rs1284300	0.00943	-3.47	-2.0953	8	7	enet	0.026	0.00021	5.01323	5.35e-07	0.99	0.009	0	0	0	0.00519592
Type 4	Adipose_Subcutaneous	ENSG00000272656	3	139349326	139349327	0.1413	rs10513062	-21.17	rs7373116	0.208	10.12	-5.406	422	1	top1	0.21	3.2e-26	-5.406	6.44e-08	0	0	0	1	0	0.000625453
Type 4	Adipose_Subcutaneous	ENSG00000276334	2	32521926	32521927	0.0685	rs12994364	8.38	rs2710625	0.059178	5.71	-5.118	376	1	top1	0.059	4.2e-08	-5.118	3.09e-07	0	0	0.011	0.988	0	0.00300101
Type 4	Adipose_Subcutaneous	ENSG00000280022	17	45592620	45592621	0.3201	rs17689882	16.86	rs17689471	0.489536	15.32	16.813	113	1	top1	0.49	7.1e-72	16.813	1.96e-63	0	0	0	0.012	0.988	1.90355e-59
Type 4	Adipose_Visceral_Omentum	ENSG00000000457	1	169894266	169894267	0.0523	rs11586686	-15.74	rs10919239	0.023	3.92	5.971	556	1	top1	0.023	0.0015	5.97	2.36e-09	0	0	0.925	0.045	0.029	1.83112e-05
Type 4	Adipose_Visceral_Omentum	ENSG00000001460	1	24416933	24416934	0.0818	rs6663310	-7.64	rs2281188	0.0452	5.25	4.512	417	11	enet	0.048	7.5e-06	4.51	6.42e-06	0	0	0.055	0.943	0.002	0.0498128
Type 4	Adipose_Visceral_Omentum	ENSG00000064763	12	29149102	29149103	0.0945	rs6487736	-10.21	rs7302742	0.0848	6.03	-5.594	557	1	top1	0.085	2.4e-09	-5.594	2.22e-08	0	0	0.002	0.997	0	0.00017225
Type 4	Adipose_Visceral_Omentum	ENSG00000073711	3	135965672	135965673	0.0794	rs1568350	-6.09	rs10212558	0.0617	5.58	-5.264	298	1	top1	0.062	3.7e-07	-5.264	1.41e-07	0	0	0.01	0.395	0.594	0.00109402
Type 4	Adipose_Visceral_Omentum	ENSG00000092607	1	118989555	118989556	0.1233	rs10494221	10.84	rs10923724	0.0892	-6.61	7.056	428	428	susie	0.094	3.6e-10	-6.89	5.77e-12	0	0	0	1	0	4.47694e-08
Type 4	Adipose_Visceral_Omentum	ENSG00000096696	6	7541574	7541575	0.0809	rs1334577	-8.31	rs11243164	0.011845	-4.17	-0.098	582	23	enet	0.029	0.00044	4.62333	3.78e-06	0	0	0.395	0.332	0.272	0.029329
Type 4	Adipose_Visceral_Omentum	ENSG00000103811	15	78949573	78949574	0.702	rs8024685	-3.1	rs12148472	0.201529	-9.48	0.973	436	436	susie	0.33	3.4e-36	-5.09483	3.49e-07	0	0.994	0	0.003	0.003	0.00270789
Type 4	Adipose_Visceral_Omentum	ENSG00000104408	8	108435332	108435333	0.0454	rs628489	11.41	rs610891	0.0236	-4.32	-5.719	344	1	top1	0.024	0.0013	5.719	1.07e-08	0	0	0.847	0.126	0.027	8.30213e-05
Type 4	Adipose_Visceral_Omentum	ENSG00000107186	9	13279589	13279590	0.0987	rs12340775	-6.64	rs12340775	0.0267	-4.98	-6.64	510	4	lasso	0.11	7.8e-12	4.66039	3.16e-06	0	0	0	0	0.999	0.0245184
Type 4	Adipose_Visceral_Omentum	ENSG00000114554	3	126988593	126988594	0.188	rs4679140	14.93	rs1347003	0.238	-9.73	5.527	480	1	top1	0.24	3.8e-25	-5.527	3.26e-08	0	0	0	1	0	0.000252943
Type 4	Adipose_Visceral_Omentum	ENSG00000114771	3	151814036	151814037	0.3859	rs2139565	-9.61	rs2293004	0.296	-10.9	-6.004	441	441	susie	0.3	1.3e-32	5.72398	1.04e-08	0	0	0	1	0	8.06936e-05
Type 4	Adipose_Visceral_Omentum	ENSG00000120071	17	46225388	46225389	0.5879	rs199456	17.41	rs17692129	0.117345	-6.96	-6.441	47	23	enet	0.2	3.1e-21	41.085	0	0	0	0	0.999	0.001	0
Type 4	Adipose_Visceral_Omentum	ENSG00000120088	17	45784279	45784280	0.0966	rs17689882	16.86	rs17689471	0.18241	8.64	16.813	34	34	susie	0.18	2.6e-19	16.8089	2.1e-63	0	0	0	0.012	0.988	1.62939e-59
Type 4	Adipose_Visceral_Omentum	ENSG00000120370	1	170532128	170532129	0.2211	rs11586686	-15.74	rs4489621	0.0835	6.4	-13.43	406	406	susie	0.14	3.5e-15	-12.7	4.73e-37	0	0	0	0.231	0.769	3.67001e-33
Type 4	Adipose_Visceral_Omentum	ENSG00000121210	4	153466345	153466346	0.1223	rs13105829	5.63	rs11728644	0.060343	-5.28	4.332	486	14	enet	0.068	8.6e-08	-4.86961	1.12e-06	0.001	0.012	0.027	0.532	0.428	0.00869008
Type 4	Adipose_Visceral_Omentum	ENSG00000123268	12	50763709	50763710	0.0578	rs11169748	6.89	rs11169578	0.0561	4.95	-5.547	309	1	top1	0.056	1.2e-06	-5.547	2.91e-08	0	0	0.292	0.57	0.138	0.000225787
Type 4	Adipose_Visceral_Omentum	ENSG00000132554	8	100131267	100131268	0.1031	rs2446908	5.4	rs11779445	0.0659	-5.76	4.866	364	1	top1	0.066	1.5e-07	-4.866	1.14e-06	0	0.004	0	0.043	0.952	0.00884526
Type 4	Adipose_Visceral_Omentum	ENSG00000134824	11	61816255	61816256	0.2182	rs174574	-6.8	rs968567	0.140249	7.54	4.543	414	1	top1	0.14	9.4e-15	4.543	5.55e-06	0	0	0	1	0	0.0430625
Type 4	Adipose_Visceral_Omentum	ENSG00000141084	16	67806651	67806652	0.0653	rs16957415	8.14	rs8051632	0.046251	-5.53	6.755	218	1	top1	0.046	1e-05	-6.755	1.43e-11	0	0	0.033	0.96	0.007	1.10954e-07
Type 4	Adipose_Visceral_Omentum	ENSG00000142046	19	41350910	41350911	0.2261	rs4674	-7.77	rs1046909	0.0199	4.73	-6.053	367	367	susie	0.17	4.9e-18	-14.338	1.27e-46	0	0	0.167	0.171	0.662	9.85393e-43
Type 4	Adipose_Visceral_Omentum	ENSG00000151208	10	77926525	77926526	0.4779	rs17516020	-5.46	rs2289309	0.475	13.7	-5.24	510	31	enet	0.49	2.2e-59	-5.44534	5.17e-08	0	0.001	0	0.013	0.986	0.00040114
Type 4	Adipose_Visceral_Omentum	ENSG00000152223	18	45967273	45967274	0.2884	rs10502868	-10.12	rs3744998	0.205166	9.23	4.847	510	510	susie	0.21	9.1e-22	4.86538	1.14e-06	0	0	0	1	0	0.00884526
Type 4	Adipose_Visceral_Omentum	ENSG00000152784	4	80183878	80183879	0.1173	rs3733336	-14.62	rs3755912	0.0644	5.36	-5.64	364	1	top1	0.064	2e-07	-5.64	1.7e-08	0	0	0.072	0.926	0.002	0.000131903
Type 4	Adipose_Visceral_Omentum	ENSG00000159708	16	67326797	67326798	0.1103	rs16957415	8.14	rs3730393	0.085913	6.46	7.876	230	230	susie	0.088	1.3e-09	8.10378	5.33e-16	0	0	0	0.016	0.984	4.13555e-12
Type 4	Adipose_Visceral_Omentum	ENSG00000159761	16	67666815	67666816	0.0668	rs16957415	8.14	rs35356834	0.024838	-3.59	6.533	220	1	top1	0.025	0.001	-6.533	6.45e-11	0	0	0.953	0.017	0.03	5.00455e-07
Type 4	Adipose_Visceral_Omentum	ENSG00000167720	17	2303382	2303383	0.3487	rs17834563	7.33	rs12450028	0.448323	-13.31	6.673	406	6	lasso	0.45	9.3e-53	-6.771	1.28e-11	0	0	0	0.203	0.797	9.93152e-08
Type 4	Adipose_Visceral_Omentum	ENSG00000171824	1	11098155	11098156	0.0784	rs9659356	20.75	rs2486920	0.0568	4.91	-4.993	356	1	top1	0.057	1.1e-06	-4.99	5.94e-07	0	0	0.375	0.613	0.012	0.00460885
Type 4	Adipose_Visceral_Omentum	ENSG00000172927	11	69294137	69294138	0.1437	rs4980627	6.99	rs12808959	0.08895	-6.57	-6.233	472	11	enet	0.14	2.3e-14	5.50357	3.72e-08	0	0	0	0.145	0.855	0.000288635
Type 4	Adipose_Visceral_Omentum	ENSG00000174705	5	172454522	172454523	0.0901	rs6866204	6.6	rs6866204	0.078895	5.69	6.599	558	1	top1	0.079	8.8e-09	6.599	4.14e-11	0	0	0	0	1	3.21223e-07
Type 4	Adipose_Visceral_Omentum	ENSG00000183765	22	28742421	28742422	0.0812	rs5762857	-7.5	rs10222249	0.004683	3.99	-5.802	306	7	enet	0.013	0.014	-5.38658	7.18e-08	0	0	0.482	0.145	0.373	0.000557096
Type 4	Adipose_Visceral_Omentum	ENSG00000185829	17	46579681	46579682	0.4464	rs2074404	-21.03	rs17692129	0.204635	-9.08	-6.441	143	143	susie	0.25	5.3e-27	11.8848	1.42e-32	0	0	0	1	0	1.10178e-28
Type 4	Adipose_Visceral_Omentum	ENSG00000186868	17	45894381	45894382	0.0357	rs17689882	16.86	rs17689882	0.04823	4.68	16.856	31	1	top1	0.048	6.6e-06	16.856	9.48e-64	0	0	0.011	0.005	0.984	7.35553e-60
Type 4	Adipose_Visceral_Omentum	ENSG00000196284	6	45377952	45377953	0.1854	rs1329715	9.36	rs1329713	0.098709	-6.74	2.835	361	20	enet	0.12	1.3e-12	-5.10686	3.28e-07	0	0	0	1	0	0.00254495
Type 4	Adipose_Visceral_Omentum	ENSG00000196391	15	90352244	90352245	0.1126	rs3930162	-7.8	rs2589957	0.044935	5.17	6.623	385	16	enet	0.051	3.8e-06	4.54402	5.52e-06	0	0	0.002	0.033	0.965	0.0428297
Type 4	Adipose_Visceral_Omentum	ENSG00000203791	10	124791869	124791870	0.3365	rs7075794	13.5	rs7080838	0.334	11.51	-4.548	561	1	top1	0.33	1.3e-36	-4.548	5.42e-06	0	0	0	1	0	0.0420538
Type 4	Adipose_Visceral_Omentum	ENSG00000204650	17	45620327	45620328	0.6569	rs17689882	16.86	rs17689471	0.70684	16.72	16.813	90	90	susie	0.71	2e-107	16.8055	2.23e-63	0	0	0	0.012	0.988	1.73026e-59
Type 4	Adipose_Visceral_Omentum	ENSG00000214401	17	46193575	46193576	0.5125	rs17689882	16.86	rs17689471	0.59886	15.36	16.813	29	29	susie	0.6	4.2e-80	16.81	2.06e-63	0	0	0	0.012	0.988	1.59835e-59
Type 4	Adipose_Visceral_Omentum	ENSG00000214425	17	45550334	45550335	0.5677	rs17689882	16.86	rs17689471	0.603435	-15.45	16.813	134	21	enet	0.61	1.7e-82	-15.6794	2.09e-55	0	0	0	0.012	0.988	1.62163e-51
Type 4	Adipose_Visceral_Omentum	ENSG00000223652	5	123087938	123087939	0.0828	rs335173	-10.51	rs10050385	0.003167	4.42	-4.773	419	20	enet	0.037	7.1e-05	-5.10898	3.24e-07	0	0	0.371	0.569	0.06	0.00251392
Type 4	Adipose_Visceral_Omentum	ENSG00000223804	1	120341870	120341871	0.1917	rs2641317	3.73	rs28549707	0.00409	3.13	0.4483	57	36	enet	0.025	0.0009	5.76	8.39e-09	0.963	0.016	0.016	0	0.005	6.5098e-05
Type 4	Adipose_Visceral_Omentum	ENSG00000225190	17	45490748	45490749	0.0659	rs17689882	16.86	rs17689882	0.028221	4.52	16.856	158	158	susie	0.042	2.3e-05	16.8402	1.24e-63	0	0	0.004	0.013	0.984	9.62116e-60
Type 4	Adipose_Visceral_Omentum	ENSG00000226363	2	176178424	176178425	0.2706	rs13028842	-8.27	rs2071581	0.176	-8.51	3.795	462	7	lasso	0.19	7.9e-20	-5.9307	3.02e-09	0	0	0	0.999	0.001	2.34322e-05
Type 4	Adipose_Visceral_Omentum	ENSG00000228696	17	46361796	46361797	0.7865	rs2074404	-21.46	rs17698176	0.13269	7.36	-4.443	61	39	enet	0.27	4.1e-29	-6.3416	2.27e-10	0	0	0	1	0	1.76129e-06
Type 4	Adipose_Visceral_Omentum	ENSG00000232912	1	8424644	8424645	0.055	rs301806	-4.59	rs301806	0.0605	-5.21	-4.591	303	1	top1	0.06	4.8e-07	4.59	4.41e-06	0.003	0.016	0	0.002	0.978	0.0342172
Type 4	Adipose_Visceral_Omentum	ENSG00000236753	7	131328221	131328222	0.2693	rs13230692	-8.66	rs10268409	0.171	8.45	5.555	491	491	susie	0.18	1.4e-18	5.55397	2.79e-08	0	0	0	1	0	0.000216476
Type 4	Adipose_Visceral_Omentum	ENSG00000236780	2	67215318	67215319	0.0884	rs17040171	-8.93	rs979043	0.0245	-4.25	6.972	560	5	lasso	0.028	0.00046	-5.38812	7.12e-08	0	0	0.494	0.464	0.042	0.000552441
Type 4	Adipose_Visceral_Omentum	ENSG00000238083	17	46511510	46511511	0.6611	rs2074404	-20.91	rs169201	0.537693	14.66	17.396	136	4	lasso	0.54	4.8e-69	17.4474	3.6e-68	0	0	0	1	0	2.79324e-64
Type 4	Adipose_Visceral_Omentum	ENSG00000255198	16	1964958	1964959	0.6964	rs30254	4.66	rs30254	0.381796	12.26	4.6605	439	5	enet	0.41	3.1e-47	4.53348	5.8e-06	0	0.012	0	0	0.988	0.0450022
Type 4	Adipose_Visceral_Omentum	ENSG00000260075	17	46372854	46372855	0.7601	rs2074404	-21.47	rs17698176	0.375177	12.17	-4.443	65	16	enet	0.48	2.6e-58	-10.114	4.79e-24	0	0	0	1	0	3.71656e-20
Type 4	Adipose_Visceral_Omentum	ENSG00000260686	5	122832355	122832356	0.1218	rs335173	-10.51	rs10478570	0.122919	-7.33	-5.03	445	445	susie	0.13	2.3e-13	5.08202	3.73e-07	0	0	0	1	0	0.00289411
Type 4	Adipose_Visceral_Omentum	ENSG00000261575	17	46267036	46267037	0.0597	rs199456	17.41	rs17689471	0.073047	5.82	16.813	66	66	susie	0.077	1.2e-08	17.0434	3.92e-65	0	0	0	0.052	0.948	3.04153e-61
Type 4	Adipose_Visceral_Omentum	ENSG00000262500	17	46243605	46243606	0.3095	rs199456	17.41	rs199448	0.514657	14.37	17.354	59	21	enet	0.51	1.3e-63	12.242	1.85e-34	0	0	0	0.007	0.993	1.43542e-30
Type 4	Adipose_Visceral_Omentum	ENSG00000262539	17	46260605	46260606	0.41	rs199456	17.41	rs169201	0.542092	15.02	17.396	66	29	enet	0.58	2.8e-76	24.6705	2.22e-134	0	0	0	0.013	0.987	1.7225e-130
Type 4	Adipose_Visceral_Omentum	ENSG00000263503	17	45602339	45602340	0.4179	rs17689882	16.86	rs17689471	0.542447	14.7	16.813	108	108	susie	0.55	2e-69	16.8058	2.21e-63	0	0	0	0.013	0.987	1.71474e-59
Type 4	Adipose_Visceral_Omentum	ENSG00000264070	17	45585870	45585871	0.4758	rs17689882	16.86	rs17689471	0.521319	14.44	16.813	116	116	susie	0.53	4.4e-66	16.8384	1.28e-63	0	0	0	0.013	0.987	9.93152e-60
Type 4	Adipose_Visceral_Omentum	ENSG00000266918	17	45531576	45531577	0.1029	rs17689882	16.86	rs17689471	0.031557	5.02	16.813	141	20	enet	0.051	3.9e-06	13.21	7.68e-40	0	0	0	0.012	0.988	5.95891e-36
Type 4	Adipose_Visceral_Omentum	ENSG00000267097	18	45483217	45483218	0.1176	rs12606816	15.46	rs4622609	0.033058	4.85	4.579	599	1	top1	0.033	0.00017	4.579	4.67e-06	0	0	0.434	0.553	0.014	0.0362345
Type 4	Adipose_Visceral_Omentum	ENSG00000280022	17	45592620	45592621	0.3221	rs17689882	16.86	rs1876829	0.377322	12.31	16.792	111	1	top1	0.38	2.4e-42	16.792	2.79e-63	0	0	0	0.018	0.982	2.16476e-59
Type 4	Adipose_Visceral_Omentum	ENSG00000281207	1	41014589	41014590	0.0789	rs7542619	8.99	rs1892425	0.0113	4.08	-5.203	431	1	top1	0.011	0.02	-5.2	1.96e-07	0	0	0.907	0.064	0.029	0.00152076
Type 4	Whole_Blood	ENSG00000006459	7	140177034	140177035	0.0964	rs2252397	-5.93	rs12538711	0.0377	-4.85	4.777	463	1	top1	0.038	2.3e-06	-4.777	1.78e-06	0.002	0.003	0.221	0.33	0.443	0.0141528
Type 4	Whole_Blood	ENSG00000038358	16	67873022	67873023	0.0564	rs16957415	8.14	rs8061122	0.0221	4.68	5.626	237	23	enet	0.025	9.6e-05	5.2098	1.89e-07	0	0	0.024	0.184	0.792	0.00150274
Type 4	Whole_Blood	ENSG00000065183	1	117929719	117929720	0.0371	rs12083887	13.24	rs1409055	-0.000831	-3.68	-4.51	404	4	lasso	0.0064	0.033	5.02078	5.15e-07	0	0	0.755	0.189	0.056	0.00409477
Type 4	Whole_Blood	ENSG00000066084	12	50505106	50505107	0.2612	rs1129406	-5.62	rs1047912	0.159	9.77	-5.219	296	296	susie	0.17	1.3e-24	-5.3509	8.75e-08	0	0.001	0	0.141	0.858	0.000695712
Type 4	Whole_Blood	ENSG00000078814	20	34975402	34975403	0.0559	rs4911429	6.44	rs6088764	0.0256	4.99	-3.749	351	3	lasso	0.031	1.7e-05	-4.525	6.04e-06	0	0.001	0.074	0.92	0.006	0.048024
Type 4	Whole_Blood	ENSG00000079819	6	131063321	131063322	0.1014	rs7770892	-7.37	rs6921207	0.034419	5.22	-5.439	439	5	lasso	0.035	5.3e-06	-6.12723	8.94e-10	0	0	0.001	0.015	0.985	7.10819e-06
Type 4	Whole_Blood	ENSG00000101464	20	34677084	34677085	0.0194	rs13044758	-13.72	rs6088565	0.0213	-3.94	4.777	318	1	top1	0.021	0.00032	-4.777	1.78e-06	0	0	0.933	0.042	0.025	0.0141528
Type 4	Whole_Blood	ENSG00000103066	16	68245303	68245304	0.0571	rs13333317	6.88	rs8061384	0.0148	3.8	6.272	296	4	lasso	0.016	0.0016	5.6368	1.73e-08	0	0	0.065	0.021	0.914	0.000137552
Type 4	Whole_Blood	ENSG00000105341	19	41440716	41440717	0.0566	rs4674	-7.77	rs10409485	0.0353	5.03	-7.759	355	355	susie	0.038	2.3e-06	-4.90611	9.29e-07	0	0	0	0.014	0.986	0.00738648
Type 4	Whole_Blood	ENSG00000115677	2	241317060	241317061	0.0942	rs3771570	-5.493	rs1106523	0.0525	-5.74	4.904	369	1	top1	0.052	2.7e-08	-4.904	9.39e-07	0	0.003	0.001	0.12	0.875	0.00746599
Type 4	Whole_Blood	ENSG00000120071	17	46225388	46225389	0.7113	rs199456	17.41	rs17692129	0.163	-9.58	-6.441	47	22	enet	0.26	1.3e-38	49.9276	0	0	0	0	1	0	0
Type 4	Whole_Blood	ENSG00000123268	12	50763709	50763710	0.1697	rs11169748	6.89	rs7979165	0.162	9.64	5.501	309	309	susie	0.16	1.2e-23	5.4431	5.24e-08	0	0	0	0.857	0.143	0.000416632
Type 4	Whole_Blood	ENSG00000125149	16	67109957	67109958	0.0429	rs16957415	8.14	rs7196793	0.0078	-4.82	-4.57	285	13	enet	0.016	0.0016	4.9055	9.32e-07	0	0	0.062	0.925	0.013	0.00741033
Type 4	Whole_Blood	ENSG00000134824	11	61816255	61816256	0.7034	rs174574	-6.8	rs968567	0.619193	18.57	4.543	414	6	lasso	0.63	5.7e-121	4.71461	2.42e-06	0	0	0	1	0	0.0192414
Type 4	Whole_Blood	ENSG00000134825	11	61792635	61792636	0.0432	rs174574	-6.8	rs174538	0.035791	5.53	6.061	401	6	enet	0.044	3.7e-07	6.05175	1.43e-09	0	0	0	0.053	0.946	1.13699e-05
Type 4	Whole_Blood	ENSG00000137265	6	391738	391739	0.0618	rs12203592	-16.76	rs12203592	0.081113	6.91	-16.758	420	1	top1	0.081	4.3e-12	-16.758	4.95e-63	0	0	0	0	1	3.93575e-59
Type 4	Whole_Blood	ENSG00000137449	4	15002673	15002674	0.1034	rs1874205	-5.21	rs13139463	0.0882	-7.22	4.872	484	1	top1	0.088	4.8e-13	-4.872	1.1e-06	0	0.004	0	0.014	0.982	0.0087461
Type 4	Whole_Blood	ENSG00000142046	19	41350910	41350911	0.5163	rs4674	-7.77	rs11879090	0.0823	6.96	-4.467	368	368	susie	0.28	9e-42	-15.7211	1.08e-55	0	0	0	1	0	8.58708e-52
Type 4	Whole_Blood	ENSG00000143067	1	119647772	119647773	0.0989	rs12756653	9.88	rs12139088	0.0425	-5.19	2.092	373	20	enet	0.043	4.8e-07	-5.34632	8.98e-08	0	0	0.06	0.866	0.074	0.000714
Type 4	Whole_Blood	ENSG00000145725	5	103120151	103120152	0.2638	rs11242483	4.77	rs1011454	0.386	-15.03	4.604	318	318	susie	0.42	5.9e-68	-5.17124	2.33e-07	0	0.013	0	0.048	0.939	0.00185258
Type 4	Whole_Blood	ENSG00000149485	11	61829317	61829318	0.0505	rs174574	-6.8	rs102275	0.05024	5.61	6.693	421	3	lasso	0.06	2.9e-09	6.44724	1.14e-10	0	0	0	0.01	0.99	9.06414e-07
Type 4	Whole_Blood	ENSG00000151208	10	77926525	77926526	0.2802	rs17516020	-5.46	rs2289311	0.282	12.59	-5.202	513	15	enet	0.31	2.9e-47	-5.38	7.53e-08	0	0.001	0	0.015	0.984	0.00059871
Type 4	Whole_Blood	ENSG00000159720	16	67481236	67481237	0.1157	rs16957415	8.14	rs2089402	0.0944	-7.86	7.829	213	213	susie	0.1	6.4e-15	-7.9088	2.6e-15	0	0	0	0.034	0.966	2.06726e-11
Type 4	Whole_Blood	ENSG00000159761	16	67666815	67666816	0.046	rs16957415	8.14	rs35356834	0.0464	-5.36	6.533	219	8	lasso	0.049	8.1e-08	-7.5015	6.31e-14	0	0	0.006	0.586	0.408	5.01708e-10
Type 4	Whole_Blood	ENSG00000167264	16	67987760	67987761	0.1863	rs2089402	7.83	rs9932414	0.181	11.03	2.311	241	241	susie	0.28	3.7e-42	4.9761	6.49e-07	0	0	0	1	0	0.0051602
Type 4	Whole_Blood	ENSG00000167720	17	2303382	2303383	0.189	rs17834563	7.33	rs1555569	0.216	-11.44	7.283	404	17	enet	0.23	6e-34	-5.53488	3.11e-08	0	0	0	0.005	0.995	0.000247276
Type 4	Whole_Blood	ENSG00000168036	3	41194836	41194837	0.0378	rs4498013	-8.78	rs4973924	0.00924	-4.25	-5.84	378	1	top1	0.0092	0.013	5.84	5.22e-09	0	0	0.865	0.111	0.023	4.15042e-05
Type 4	Whole_Blood	ENSG00000170606	5	133051961	133051962	0.1436	rs11742248	4.73	rs4367292	0.0534	-5.9	4.616	411	1	top1	0.053	2e-08	-4.616	3.91e-06	0	0.014	0	0.018	0.967	0.0310884
Type 4	Whole_Blood	ENSG00000176681	17	46292732	46292733	0.5635	rs2074404	-18.74	rs8072451	0.0708	7.25	16.726	79	11	lasso	0.29	2.7e-44	8.29227	1.11e-16	0	0	0	1	0	8.82561e-13
Type 4	Whole_Blood	ENSG00000177311	3	141324212	141324213	0.1083	rs1344674	8.53	rs1344674	0.088	7.22	8.526	404	404	susie	0.089	4e-13	8.44848	2.95e-17	0	0	0	0.006	0.994	2.34555e-13
Type 4	Whole_Blood	ENSG00000179862	1	40862365	40862366	0.4052	rs10789250	-8.58	rs4660481	0.222	11.21	4.991	412	4	lasso	0.24	1.4e-35	5.04347	4.57e-07	0	0	0	1	0	0.00363361
Type 4	Whole_Blood	ENSG00000185630	1	164555583	164555584	0.079	rs12402920	5.56	rs6426870	0.014	4.28	-4.947	535	1	top1	0.014	0.003	-4.947	7.54e-07	0.015	0.002	0.283	0.041	0.659	0.00599505
Type 4	Whole_Blood	ENSG00000185829	17	46579681	46579682	0.5001	rs2074404	-21.03	rs17692129	0.225	-11.26	-6.441	143	143	susie	0.26	1.2e-38	4.82841	1.38e-06	0	0	0	1	0	0.0109724
Type 4	Whole_Blood	ENSG00000187010	1	25272392	25272393	0.753	rs12735622	14.49	rs3091242	0.332	13.63	4.041	352	352	susie	0.68	2.4e-141	4.75416	1.99e-06	0	0	0	1	0	0.0158225
Type 4	Whole_Blood	ENSG00000198829	3	151873642	151873643	0.0904	rs2139565	-9.61	rs7648585	0.0203	5.36	-8.259	403	37	enet	0.033	1e-05	-4.83263	1.35e-06	0	0	0.001	0.041	0.958	0.0107338
Type 4	Whole_Blood	ENSG00000203760	6	126340173	126340174	0.0268	rs6919397	11.3	rs6919397	0.007131	-3.67	11.302	185	185	susie	0.011	0.0079	-10.0017	1.5e-23	0	0	0.077	0.019	0.904	1.19265e-19
Type 4	Whole_Blood	ENSG00000204650	17	45620327	45620328	0.3026	rs17689882	16.86	rs17689471	0.502	16.86	16.813	90	90	susie	0.51	1.6e-87	16.8135	1.94e-63	0	0	0	0.012	0.988	1.54249e-59
Type 4	Whole_Blood	ENSG00000214401	17	46193575	46193576	0.4591	rs17689882	16.86	rs17689471	0.619	18.58	16.813	29	1	top1	0.62	9.2e-119	16.813	1.96e-63	0	0	0	0.012	0.988	1.5584e-59
Type 4	Whole_Blood	ENSG00000214425	17	45550334	45550335	0.5434	rs17689882	16.86	rs1876829	0.679	-19.56	16.792	134	10	lasso	0.68	1.5e-141	-16.715	1.02e-62	0	0	0	0.012	0.988	8.11002e-59
Type 4	Whole_Blood	ENSG00000225190	17	45490748	45490749	0.0619	rs17689882	16.86	rs16940665	0.00401	-4.34	16.8	158	158	susie	0.012	0.0059	-15.2054	3.25e-52	0	0	0.007	0.012	0.981	2.58407e-48
Type 4	Whole_Blood	ENSG00000228696	17	46361796	46361797	0.4939	rs2074404	-21.46	rs11658976	0.0603	5.93	-0.13233	61	23	enet	0.14	2.8e-20	17.364	1.55e-67	0	0	0.001	0.292	0.707	1.2324e-63
Type 4	Whole_Blood	ENSG00000232912	1	8424644	8424645	0.0341	rs301806	-4.59	rs301805	0.0273	-4.42	-4.59	303	1	top1	0.027	5.2e-05	4.59	4.43e-06	0.066	0.016	0.012	0.002	0.904	0.0352229
Type 4	Whole_Blood	ENSG00000234936	2	43229572	43229573	0.1118	rs11694173	-6.905	rs13407351	0.023	5	-4.396	496	45	enet	0.035	5.5e-06	-4.92638	8.38e-07	0	0	0.048	0.57	0.382	0.00666294
Type 4	Whole_Blood	ENSG00000238083	17	46511510	46511511	0.4252	rs2074404	-20.91	rs199448	0.294	12.93	17.354	136	35	enet	0.36	2.5e-56	16.0251	8.53e-58	0	0	0	1	0	6.7822e-54
Type 4	Whole_Blood	ENSG00000241560	3	114351878	114351879	0.0986	rs10934270	-5.86	rs9881461	0.0828	-7.2	4.754	392	1	top1	0.083	2.5e-12	-4.754	1.99e-06	0	0.005	0	0.334	0.661	0.0158225
Type 4	Whole_Blood	ENSG00000260075	17	46372854	46372855	0.7603	rs2074404	-21.47	rs17698176	0.389	14.76	-4.443	65	20	enet	0.54	3.2e-97	-12.2591	1.5e-34	0	0	0	1	0	1.19265e-30
Type 4	Whole_Blood	ENSG00000262500	17	46243605	46243606	0.2741	rs199456	17.41	rs169201	0.561	17.79	17.396	59	28	enet	0.57	2.6e-103	14.0632	6.4e-45	0	0	0	0.006	0.994	5.08864e-41
Type 4	Whole_Blood	ENSG00000262539	17	46260605	46260606	0.3267	rs199456	17.41	rs199448	0.625	18.83	17.354	66	16	lasso	0.64	2e-125	17.4364	4.37e-68	0	0	0	0.01	0.99	3.47459e-64
Type 4	Whole_Blood	ENSG00000263503	17	45602339	45602340	0.3945	rs17689882	16.86	rs17689471	0.594	18.34	16.813	108	9	lasso	0.6	1.5e-113	16.813	1.96e-63	0	0	0	0.012	0.988	1.5584e-59
Type 4	Whole_Blood	ENSG00000264070	17	45585870	45585871	0.3791	rs17689882	16.86	rs17689471	0.525	17.17	16.813	116	9	lasso	0.53	8.2e-93	16.813	1.96e-63	0	0	0	0.012	0.988	1.5584e-59
Type 4	Whole_Blood	ENSG00000266918	17	45531576	45531577	0.1371	rs17689882	16.86	rs2664008	0.001	-4.04	-3.989	141	20	enet	0.033	1e-05	4.66614	3.07e-06	0	0	0.567	0.119	0.314	0.0244096
Type 4	Whole_Blood	ENSG00000271228	2	32013060	32013061	0.039	rs13021718	8.994	rs17820747	0.00309	3.4	5.99	266	1	top1	0.0031	0.099	5.99	2.1e-09	0	0	0.961	0.012	0.026	1.66971e-05
Type 4	Whole_Blood	ENSG00000279873	2	43227209	43227210	0.0475	rs11694173	-6.905	rs13029250	0.0219	-4.52	-4.8	496	1	top1	0.022	0.00026	4.8	1.59e-06	0	0	0.721	0.259	0.02	0.0126421
Type 4	Whole_Blood	ENSG00000280022	17	45592620	45592621	0.2289	rs17689882	16.86	rs17689471	0.38	14.69	16.813	111	12	lasso	0.38	7.4e-61	16.8093	2.09e-63	0	0	0	0.012	0.988	1.66176e-59
Type 4	Skin_Sun_Exposed_Lower_leg	ENSG00000000457	1	169894266	169894267	0.081	rs11586686	-15.74	rs3766148	0.0198	5.14	5.977	553	553	susie	0.041	2.4e-06	5.79287	6.92e-09	0	0	0.017	0.982	0.001	7.35458e-05
Type 4	Skin_Sun_Exposed_Lower_leg	ENSG00000000460	1	169662006	169662007	0.0879	rs475388	-7.86	rs2205847	0.0362	4.68	4.956	528	528	susie	0.039	4.5e-06	4.99702	5.82e-07	0	0	0.172	0.823	0.005	0.0061855
Type 4	Skin_Sun_Exposed_Lower_leg	ENSG00000009724	1	11047232	11047233	0.0667	rs9659356	20.75	rs2273348	0.0528	5.33	-6.406	375	1	top1	0.053	9.7e-08	-6.406	1.49e-10	0	0	0.069	0.929	0.002	1.58357e-06
Type 4	Skin_Sun_Exposed_Lower_leg	ENSG00000050555	9	131009081	131009082	0.1578	rs10901333	-4.292	rs752928	0.0274	5.77	-0.472	437	437	susie	0.076	1.8e-10	4.78603	1.7e-06	0.001	0.682	0	0.027	0.29	0.0180676
Type 4	Skin_Sun_Exposed_Lower_leg	ENSG00000051382	3	138834937	138834938	0.0921	rs10513062	-21.17	rs11706016	0.010385	-5.17	0.334	301	20	enet	0.053	9.6e-08	7.37344	1.66e-13	0	0	0.013	0.987	0.001	1.76425e-09
Type 4	Skin_Sun_Exposed_Lower_leg	ENSG00000070018	12	12267011	12267012	0.1315	rs7973531	-6.24	rs1071994	0.053015	5.93	6.06	547	547	susie	0.1	1.9e-13	5.56077	2.69e-08	0	0	0	0.011	0.989	0.000285893
Type 4	Skin_Sun_Exposed_Lower_leg	ENSG00000070366	17	2303702	2303703	0.0614	rs17834563	7.33	rs12451892	0.044409	5.46	5.219	406	1	top1	0.044	9.8e-07	5.219	1.8e-07	0	0	0.038	0.96	0.002	0.00191304
Type 4	Skin_Sun_Exposed_Lower_leg	ENSG00000102890	16	67199110	67199111	0.1017	rs16957415	8.14	rs7196793	0.0158	5.77	-4.57	253	16	enet	0.031	4.1e-05	-4.69114	2.72e-06	0	0	0.001	0.999	0	0.0289082
Type 4	Skin_Sun_Exposed_Lower_leg	ENSG00000107186	9	13279589	13279590	0.1624	rs12340775	-6.64	rs12340775	0.115	-7.71	-6.64	506	7	lasso	0.12	1.6e-15	6.76364	1.35e-11	0	0	0	0	1	1.43478e-07
Type 4	Skin_Sun_Exposed_Lower_leg	ENSG00000107338	9	38069210	38069211	0.1405	rs4878737	5.45	rs4878737	0.123	-7.97	5.45	498	6	lasso	0.13	8.2e-17	-5.40546	6.46e-08	0	0	0	0.002	0.998	0.000686569
Type 4	Skin_Sun_Exposed_Lower_leg	ENSG00000109182	4	48986246	48986247	0.2343	rs7654770	-2.56	rs2304387	0.0624	-5.89	0.893	156	57	enet	0.074	3e-10	6.68138	2.37e-11	0.001	0.995	0	0.001	0.002	2.51884e-07
Type 4	Skin_Sun_Exposed_Lower_leg	ENSG00000116649	1	11060023	11060024	0.0632	rs9659356	20.75	rs3765901	0.0142	4.1	-5.693	362	6	lasso	0.017	0.0019	-6.23205	4.6e-10	0	0	0.633	0.32	0.048	4.88888e-06
Type 4	Skin_Sun_Exposed_Lower_leg	ENSG00000120071	17	46225388	46225389	0.69	rs199456	17.41	rs17692129	0.18097	-9.72	-6.441	47	29	enet	0.26	8e-35	39.6503	0	0	0	0	1	0	0
Type 4	Skin_Sun_Exposed_Lower_leg	ENSG00000120088	17	45784279	45784280	0.0249	rs17689882	16.86	rs17689471	0.000687	3.04	16.813	34	11	enet	0.0018	0.17	16.8237	1.64e-63	0	0	0.334	0.009	0.657	1.74299e-59
Type 4	Skin_Sun_Exposed_Lower_leg	ENSG00000123268	12	50763709	50763710	0.0627	rs11169748	6.89	rs1316607	0.058476	6.32	-4.797	309	2	lasso	0.065	3e-09	-5.14895	2.62e-07	0	0	0	0.873	0.127	0.00278454
Type 4	Skin_Sun_Exposed_Lower_leg	ENSG00000128645	2	176188578	176188579	0.1018	rs13028842	-8.27	rs2166512	0.0121	-4.44	-4.743	454	454	susie	0.033	2.5e-05	5.44745	5.11e-08	0	0	0.061	0.072	0.867	0.000543091
Type 4	Skin_Sun_Exposed_Lower_leg	ENSG00000128652	2	176136611	176136612	0.1202	rs13028842	-8.27	rs2301301	0.0688	-6.11	-5.922	461	1	top1	0.069	1.2e-09	5.922	3.18e-09	0	0	0.001	0.999	0	3.3797e-05
Type 4	Skin_Sun_Exposed_Lower_leg	ENSG00000134825	11	61792635	61792636	0.0701	rs174574	-6.8	rs174538	0.0635	6.47	6.061	404	5	enet	0.069	1.1e-09	6.32006	2.61e-10	0	0	0	0.152	0.848	2.77391e-06
Type 4	Skin_Sun_Exposed_Lower_leg	ENSG00000139648	12	52553146	52553147	0.1278	rs4761802	-5.85	rs4761802	0.079769	6.52	-5.848	804	1	top1	0.08	5.4e-11	-5.848	4.98e-09	0	0	0	0.005	0.995	5.29274e-05
Type 4	Skin_Sun_Exposed_Lower_leg	ENSG00000140575	15	90388217	90388218	0.3765	rs3930162	-7.8	rs11853271	0.301	12.55	6.151	394	394	susie	0.46	1.8e-70	7.34703	2.03e-13	0	0	0	0.767	0.233	2.15748e-09
Type 4	Skin_Sun_Exposed_Lower_leg	ENSG00000140577	15	90529924	90529925	0.1274	rs3930162	-7.8	rs3930162	0.117	-7.88	-7.798	429	1	top1	0.12	1.2e-15	7.798	6.29e-15	0	0	0	0.002	0.998	6.68501e-11
Type 4	Skin_Sun_Exposed_Lower_leg	ENSG00000142046	19	41350910	41350911	0.1595	rs4674	-7.77	rs11879090	0.0519	5.5	-4.467	365	365	susie	0.12	5.8e-16	-11.6729	1.75e-31	0	0	0.015	0.985	0	1.8599e-27
Type 4	Skin_Sun_Exposed_Lower_leg	ENSG00000145723	5	103120147	103120148	0.0257	rs11242483	4.77	rs246912	0.029154	4.56	4.697	318	1	top1	0.029	6.5e-05	4.697	2.64e-06	0.022	0.009	0.079	0.032	0.858	0.0280579
Type 4	Skin_Sun_Exposed_Lower_leg	ENSG00000149485	11	61829317	61829318	0.0648	rs174574	-6.8	rs2073588	0.0049	3.75	0.16	422	21	enet	0.01	0.013	-5.4514	5e-08	0	0	0.592	0.053	0.355	0.0005314
Type 4	Skin_Sun_Exposed_Lower_leg	ENSG00000151208	10	77926525	77926526	0.2981	rs17516020	-5.46	rs2289311	0.311971	12.67	-5.202	510	1	top1	0.31	3.1e-43	-5.202	1.97e-07	0	0.001	0	0.014	0.985	0.00209372
Type 4	Skin_Sun_Exposed_Lower_leg	ENSG00000155761	1	118185222	118185223	0.0292	rs12083887	13.24	rs12040811	0.00837	-3.41	1.129	383	24	enet	0.024	0.00028	-4.69926	2.61e-06	0	0	0.828	0.149	0.023	0.0277391
Type 4	Skin_Sun_Exposed_Lower_leg	ENSG00000156599	11	57667746	57667747	0.086	rs558564	-11.45	rs11229171	0.0343	-6.12	1.68	393	32	enet	0.053	9.4e-08	-4.83623	1.32e-06	0	0	0	0.999	0	0.014029
Type 4	Skin_Sun_Exposed_Lower_leg	ENSG00000159314	17	45434420	45434421	0.3669	rs17689882	16.86	rs11012	0.320639	12.82	14.936	181	181	susie	0.32	1.1e-44	14.936	1.92e-50	0	0	0	1	0	2.04058e-46
Type 4	Skin_Sun_Exposed_Lower_leg	ENSG00000159685	3	126704219	126704220	0.0759	rs4679140	18.47	rs6804841	0.033075	-5.51	2.775	529	17	enet	0.048	4e-07	-5.64391	1.66e-08	0	0	0.002	0.998	0	0.000176425
Type 4	Skin_Sun_Exposed_Lower_leg	ENSG00000159761	16	67666815	67666816	0.0408	rs16957415	8.14	rs9928183	0.00438	-3.92	4.957	220	18	enet	0.016	0.0027	-5.58931	2.28e-08	0	0	0.181	0.118	0.701	0.000242318
Type 4	Skin_Sun_Exposed_Lower_leg	ENSG00000163389	3	119468937	119468938	0.4793	rs17203139	4.26	rs17203132	0.306026	12.46	4.23	511	511	susie	0.34	1.5e-47	4.6822	2.84e-06	0	0.071	0	0.001	0.928	0.0301835
Type 4	Skin_Sun_Exposed_Lower_leg	ENSG00000165424	10	79445626	79445627	0.1203	rs4246944	-4.62	rs4246944	0.038365	4.9	-4.618	376	1	top1	0.038	5.2e-06	-4.618	3.87e-06	0.008	0.015	0.001	0.001	0.975	0.0411304
Type 4	Skin_Sun_Exposed_Lower_leg	ENSG00000167720	17	2303382	2303383	0.3543	rs17834563	7.33	rs12450028	0.353246	-13.55	6.673	406	5	lasso	0.36	2e-51	-7.14594	8.94e-13	0	0	0	0.01	0.99	9.50143e-09
Type 4	Skin_Sun_Exposed_Lower_leg	ENSG00000169509	1	152514501	152514502	0.0772	rs17646946	-9.65	rs499697	0.027	3.93	-5.467	390	1	top1	0.027	0.00012	-5.467	4.58e-08	0	0	0.931	0.042	0.026	0.000486762
Type 4	Skin_Sun_Exposed_Lower_leg	ENSG00000174705	5	172454522	172454523	0.0615	rs6866204	6.6	rs11134749	0.017577	4.54	4.991	558	558	susie	0.024	0.00028	5.31698	1.06e-07	0	0	0.004	0.013	0.983	0.00112657
Type 4	Skin_Sun_Exposed_Lower_leg	ENSG00000176681	17	46292732	46292733	0.5873	rs2074404	-18.74	rs8072451	0.286875	12.2	16.726	79	79	susie	0.4	1.5e-58	15.9945	1.4e-57	0	0	0	1	0	1.48792e-53
Type 4	Skin_Sun_Exposed_Lower_leg	ENSG00000177311	3	141324212	141324213	0.0796	rs1344674	8.53	rs6440003	0.047491	-5.24	8.368	405	22	enet	0.048	3.8e-07	-8.28005	1.23e-16	0	0	0	0.008	0.992	1.30724e-12
Type 4	Skin_Sun_Exposed_Lower_leg	ENSG00000185432	12	50923471	50923472	0.0829	rs1129406	-5.62	rs11169578	-0.00101	-4.23	-5.547	355	4	lasso	0.024	0.00027	4.81969	1.44e-06	0	0	0.038	0.026	0.936	0.0153043
Type 4	Skin_Sun_Exposed_Lower_leg	ENSG00000185829	17	46579681	46579682	0.5904	rs2074404	-21.03	rs17692129	0.295169	-12.34	-6.441	143	25	enet	0.33	8.6e-47	13.0323	8.02e-39	0	0	0	1	0	8.52366e-35
Type 4	Skin_Sun_Exposed_Lower_leg	ENSG00000186260	16	14071320	14071321	0.1755	rs246174	9.93	rs2301215	0.0472	-6	5.476	450	5	lasso	0.075	2.2e-10	-7.0088	2.4e-12	0	0	0.001	0.627	0.372	2.55072e-08
Type 4	Skin_Sun_Exposed_Lower_leg	ENSG00000186868	17	45894381	45894382	0.0676	rs17689882	16.86	rs17689471	0.148789	8.89	16.813	31	1	top1	0.15	1.1e-19	16.813	1.96e-63	0	0	0	0.012	0.988	2.08309e-59
Type 4	Skin_Sun_Exposed_Lower_leg	ENSG00000198901	15	90995628	90995629	0.0842	rs3930162	-7.8	rs3539	0.0166	4.06	-7.477	476	1	top1	0.017	0.0021	-7.477	7.6e-14	0	0	0.33	0.022	0.648	8.07728e-10
Type 4	Skin_Sun_Exposed_Lower_leg	ENSG00000204335	2	170715350	170715351	0.0665	rs10176755	7.7	rs4668268	0.0323	-4.9	6.441	466	1	top1	0.032	2.7e-05	-6.441	1.19e-10	0	0	0.332	0.582	0.085	1.26473e-06
Type 4	Skin_Sun_Exposed_Lower_leg	ENSG00000214401	17	46193575	46193576	0.4143	rs17689882	16.86	rs17689471	0.646296	18.11	16.813	29	20	enet	0.65	8.1e-118	16.0574	5.07e-58	0	0	0	0.011	0.989	5.3884e-54
Type 4	Skin_Sun_Exposed_Lower_leg	ENSG00000214425	17	45550334	45550335	0.5609	rs17689882	16.86	rs1876829	0.69245	-18.76	16.792	134	22	enet	0.7	6.7e-134	-16.6362	3.81e-62	0	0	0	0.011	0.989	4.04927e-58
Type 4	Skin_Sun_Exposed_Lower_leg	ENSG00000226849	1	11068470	11068471	0.0977	rs9659356	20.75	rs743577	0.1	-7.81	-5.193	362	362	susie	0.11	1.1e-14	5.05656	4.27e-07	0	0	0	1	0	0.00453816
Type 4	Skin_Sun_Exposed_Lower_leg	ENSG00000228696	17	46361796	46361797	0.6117	rs2074404	-21.46	rs199443	0.025151	5.25	17.337	61	37	enet	0.2	1.8e-26	23.7796	5.44e-125	0	0	0.015	0.984	0.001	5.78163e-121
Type 4	Skin_Sun_Exposed_Lower_leg	ENSG00000232300	17	46562794	46562795	0.1491	rs2074404	-20.91	rs35937770	0.068222	-6.45	-6.553	136	1	top1	0.068	1.4e-09	6.553	5.64e-11	0	0	0	1	0	5.99419e-07
Type 4	Skin_Sun_Exposed_Lower_leg	ENSG00000232912	1	8424644	8424645	0.0317	rs301806	-4.59	rs301806	0.0419	-5.24	-4.591	303	1	top1	0.042	1.9e-06	4.591	4.41e-06	0.002	0.016	0	0.002	0.979	0.0468695
Type 4	Skin_Sun_Exposed_Lower_leg	ENSG00000234936	2	43229572	43229573	0.0945	rs11694173	-6.91	rs7603255	0.0849	6.97	-4.582	496	1	top1	0.085	1.3e-11	-4.582	4.61e-06	0	0	0	1	0	0.0489951
Type 4	Skin_Sun_Exposed_Lower_leg	ENSG00000236753	7	131328221	131328222	0.0699	rs13230692	-8.66	rs966013	0.0743	6.3	5.477	484	1	top1	0.074	2.5e-10	5.477	4.33e-08	0	0	0	1	0	0.000460192
Type 4	Skin_Sun_Exposed_Lower_leg	ENSG00000236780	2	67215318	67215319	0.1286	rs17040171	-8.93	rs962856	0.0838	-7.28	6.991	560	560	susie	0.094	1e-12	-7.13372	9.77e-13	0	0	0	0.959	0.041	1.03836e-08
Type 4	Skin_Sun_Exposed_Lower_leg	ENSG00000238083	17	46511510	46511511	0.6063	rs2074404	-20.91	rs169201	0.416117	14.64	17.396	136	22	enet	0.49	6.9e-77	16.4958	3.93e-61	0	0	0	1	0	4.1768e-57
Type 4	Skin_Sun_Exposed_Lower_leg	ENSG00000245812	5	159100482	159100483	0.0973	rs17543752	21.31	rs2161357	0.060194	-5.79	-5.437	396	1	top1	0.06	1.3e-08	5.437	5.42e-08	0	0	0.007	0.993	0	0.000576038
Type 4	Skin_Sun_Exposed_Lower_leg	ENSG00000248098	19	41397479	41397480	0.4541	rs4674	-7.77	rs11879090	0.133	8.43	-4.467	363	363	susie	0.24	3.2e-32	-8.48684	2.12e-17	0	0	0	1	0	2.25314e-13
Type 4	Skin_Sun_Exposed_Lower_leg	ENSG00000260075	17	46372854	46372855	0.8064	rs2074404	-21.47	rs17698176	0.438285	14.94	-4.443	65	21	enet	0.57	3.7e-94	-13.0877	3.87e-39	0	0	0	1	0	4.11304e-35
Type 4	Skin_Sun_Exposed_Lower_leg	ENSG00000261115	7	141074231	141074232	0.1324	rs7782666	5.4	rs498933	0.106	-7.42	4.659	387	1	top1	0.11	3.2e-14	-4.659	3.18e-06	0	0.011	0	0.096	0.894	0.033797
Type 4	Skin_Sun_Exposed_Lower_leg	ENSG00000261575	17	46267036	46267037	0.2445	rs199456	17.41	rs16940665	0.295702	12.32	16.8	66	12	lasso	0.3	2.5e-41	16.3873	2.36e-60	0	0	0	0.968	0.032	2.50821e-56
Type 4	Skin_Sun_Exposed_Lower_leg	ENSG00000262500	17	46243605	46243606	0.3388	rs199456	17.41	rs199448	0.598302	17.49	17.354	59	22	enet	0.61	6.2e-107	17.8816	1.64e-71	0	0	0	0.01	0.99	1.74299e-67
Type 4	Skin_Sun_Exposed_Lower_leg	ENSG00000262539	17	46260605	46260606	0.418	rs199456	17.41	rs169201	0.654909	18.25	17.396	66	28	enet	0.66	1.9e-122	17.4614	2.82e-68	0	0	0	0.009	0.991	2.9971e-64
Type 4	Skin_Sun_Exposed_Lower_leg	ENSG00000263142	17	47017192	47017193	0.1195	rs2074404	-19.94	rs11653838	0.018306	-4.56	1.287	297	297	susie	0.054	6.4e-08	-11.7902	4.39e-32	0	0	0.095	0.416	0.489	4.66569e-28
Type 4	Skin_Sun_Exposed_Lower_leg	ENSG00000263503	17	45602339	45602340	0.3926	rs17689882	16.86	rs17689471	0.595758	17.39	16.813	108	1	top1	0.6	8.4e-102	16.813	1.96e-63	0	0	0	0.012	0.988	2.08309e-59
Type 4	Skin_Sun_Exposed_Lower_leg	ENSG00000264070	17	45585870	45585871	0.3981	rs17689882	16.86	rs17689471	0.602917	17.49	16.813	116	1	top1	0.6	9.1e-104	16.813	1.96e-63	0	0	0	0.012	0.988	2.08309e-59
Type 4	Skin_Sun_Exposed_Lower_leg	ENSG00000267198	17	45545803	45545804	0.041	rs17689882	16.86	rs17689471	0.027393	-4.06	16.813	134	1	top1	0.027	0.00011	-16.813	1.96e-63	0	0	0.192	0.011	0.797	2.08309e-59
Type 4	Skin_Sun_Exposed_Lower_leg	ENSG00000270777	20	11001303	11001304	0.0822	rs1028480	6.26	rs12479526	0.016061	4.92	3.081	565	28	enet	0.023	0.00036	4.66963	3.02e-06	0	0.001	0.148	0.792	0.059	0.0320966
Type 4	Skin_Sun_Exposed_Lower_leg	ENSG00000271895	1	11029658	11029659	0.1464	rs9659356	20.75	rs2273348	0.131	8.24	-6.406	375	1	top1	0.13	2.5e-17	-6.406	1.49e-10	0	0	0	1	0	1.58357e-06
Type 4	Skin_Sun_Exposed_Lower_leg	ENSG00000272483	3	11611601	11611602	0.0474	rs9832407	-6.67	rs7621843	0.039149	-4.74	-6.201	465	1	top1	0.039	4.2e-06	6.201	5.61e-10	0	0	0.024	0.02	0.955	5.96231e-06
Type 4	Skin_Sun_Exposed_Lower_leg	ENSG00000272656	3	139349326	139349327	0.1589	rs10513062	-21.17	rs4894411	0.123941	8.38	-6.133	422	1	top1	0.12	1.7e-16	-6.133	8.62e-10	0	0	0	1	0	9.16134e-06
Type 4	Skin_Sun_Exposed_Lower_leg	ENSG00000280022	17	45592620	45592621	0.2708	rs17689882	16.86	rs1876829	0.43293	14.86	16.792	111	4	lasso	0.43	9.6e-65	16.7729	3.85e-63	0	0	0	0.011	0.989	4.09178e-59
Type 4	Skin_Not_Sun_Exposed_Suprapubic	ENSG00000009724	1	11047232	11047233	0.0556	rs9659356	20.75	rs2273348	0.0251	4.66	-6.406	375	375	susie	0.034	7.7e-05	-5.99631	2.02e-09	0	0	0.155	0.84	0.005	1.92668e-05
Type 4	Skin_Not_Sun_Exposed_Suprapubic	ENSG00000070018	12	12267011	12267012	0.1829	rs7973531	-6.24	rs1071994	0.091068	6.49	6.06	548	548	susie	0.096	3e-11	6.12161	9.26e-10	0	0	0	0.009	0.991	8.83219e-06
Type 4	Skin_Not_Sun_Exposed_Suprapubic	ENSG00000073969	17	46590668	46590669	0.038	rs2074404	-21.03	rs199529	0.00503	-3.51	16.789	146	146	susie	0.0082	0.033	-11.9	7e-33	0	0	0.803	0.087	0.111	6.6766e-29
Type 4	Skin_Not_Sun_Exposed_Suprapubic	ENSG00000088305	20	32762384	32762385	0.0821	rs2014837	-5.85	rs4911252	0.059258	5.41	4.936	419	1	top1	0.059	1.9e-07	4.936	7.97e-07	0	0.002	0.023	0.402	0.573	0.00760179
Type 4	Skin_Not_Sun_Exposed_Suprapubic	ENSG00000094916	12	54280132	54280133	0.0523	rs17110109	-4.73	rs17110109	0.032218	4.5	-4.732	433	1	top1	0.032	0.00011	-4.732	2.22e-06	0.028	0.009	0.014	0.003	0.947	0.0211744
Type 4	Skin_Not_Sun_Exposed_Suprapubic	ENSG00000101464	20	34677084	34677085	0.0303	rs13044758	-13.72	rs6088525	0.034431	-4.15	4.88	318	1	top1	0.034	6.4e-05	-4.88	1.06e-06	0	0	0.897	0.076	0.027	0.0101103
Type 4	Skin_Not_Sun_Exposed_Suprapubic	ENSG00000105519	19	5911768	5911769	0.2841	rs434040	4	rs2245650	0.196	-10.04	-3.255	383	383	susie	0.24	9.3e-28	4.67	3e-06	0	0.462	0	0.011	0.527	0.028614
Type 4	Skin_Not_Sun_Exposed_Suprapubic	ENSG00000107186	9	13279589	13279590	0.1809	rs12340775	-6.64	rs12340775	0.144116	-8.18	-6.64	506	506	susie	0.18	2.2e-20	6.87856	6.05e-12	0	0	0	0	1	5.77049e-08
Type 4	Skin_Not_Sun_Exposed_Suprapubic	ENSG00000114113	3	139480746	139480747	0.0843	rs10513062	-21.17	rs2292411	-0.00147	3.33	-0.296	457	457	susie	0.0081	0.034	-4.63927	3.5e-06	0	0	0.841	0.085	0.074	0.033383
Type 4	Skin_Not_Sun_Exposed_Suprapubic	ENSG00000115380	2	55924138	55924139	0.0986	rs11899888	4.94	rs10199082	0.0468	-5.37	4.885	466	5	lasso	0.049	2.4e-06	-4.60428	4.14e-06	0	0.005	0	0.002	0.993	0.0394873
Type 4	Skin_Not_Sun_Exposed_Suprapubic	ENSG00000120071	17	46225388	46225389	0.6236	rs199456	17.41	rs17692129	0.196	-9.4	-6.441	46	23	enet	0.29	2.6e-33	29.1	8.57e-186	0	0	0	0.998	0.002	8.17407e-182
Type 4	Skin_Not_Sun_Exposed_Suprapubic	ENSG00000120088	17	45784279	45784280	0.0223	rs17689882	16.86	rs11012	0.00955	3.74	14.936	33	33	susie	0.02	0.0021	16.7	9.05e-63	0	0	0.126	0.013	0.862	8.63189e-59
Type 4	Skin_Not_Sun_Exposed_Suprapubic	ENSG00000120370	1	170532128	170532129	0.0931	rs11586686	-15.74	rs4300285	0.0416	4.99	-13.35	406	406	susie	0.042	1.1e-05	-13.1533	1.63e-39	0	0	0.009	0.159	0.832	1.55469e-35
Type 4	Skin_Not_Sun_Exposed_Suprapubic	ENSG00000123268	12	50763709	50763710	0.0734	rs11169748	6.89	rs10783387	0.023786	4.53	-5.55	309	309	susie	0.037	3.4e-05	-4.58589	4.52e-06	0	0	0.17	0.697	0.133	0.0431118
Type 4	Skin_Not_Sun_Exposed_Suprapubic	ENSG00000135720	16	66751750	66751751	0.0872	rs3730393	7.88	rs7196793	0.0309	4.49	-4.57	358	1	top1	0.031	0.00015	-4.57	4.88e-06	0	0	0.755	0.222	0.023	0.0465454
Type 4	Skin_Not_Sun_Exposed_Suprapubic	ENSG00000140575	15	90388217	90388218	0.3877	rs3930162	-7.8	rs6496678	0.328	12.34	6.461	394	394	susie	0.47	5e-61	7.60142	2.93e-14	0	0	0	0.982	0.018	2.79463e-10
Type 4	Skin_Not_Sun_Exposed_Suprapubic	ENSG00000141084	16	67806651	67806652	0.044	rs16957415	8.14	rs8051632	0.00842	-4.04	6.755	221	221	susie	0.017	0.0037	-6.66838	2.59e-11	0	0	0.26	0.306	0.434	2.47034e-07
Type 4	Skin_Not_Sun_Exposed_Suprapubic	ENSG00000142046	19	41350910	41350911	0.218	rs4674	-7.77	rs4803464	0.0382	4.62	-4.016	365	365	susie	0.14	1.9e-15	-15.6	1.2e-54	0	0	0.419	0.543	0.038	1.14456e-50
Type 4	Skin_Not_Sun_Exposed_Suprapubic	ENSG00000142599	1	8817642	8817643	0.224	rs301806	-4.59	rs301805	0.161	-8.68	-4.59	371	371	susie	0.17	7.7e-19	4.67684	2.91e-06	0	0.017	0	0.002	0.98	0.0277556
Type 4	Skin_Not_Sun_Exposed_Suprapubic	ENSG00000149600	20	32743996	32743997	0.0417	rs2014837	-5.85	rs6119946	0.019503	4.26	5.056	414	414	susie	0.02	0.0021	4.98333	6.25e-07	0.001	0	0.147	0.106	0.747	0.00596125
Type 4	Skin_Not_Sun_Exposed_Suprapubic	ENSG00000151208	10	77926525	77926526	0.3476	rs17516020	-5.46	rs2289311	0.353	12.49	-5.202	510	510	susie	0.36	3e-43	-5.30099	1.15e-07	0	0.001	0	0.013	0.986	0.00109687
Type 4	Skin_Not_Sun_Exposed_Suprapubic	ENSG00000156599	11	57667746	57667747	0.0564	rs558564	-11.45	rs665058	0.013	-4.63	2.653	393	19	enet	0.055	5.5e-07	-6.18409	6.25e-10	0	0	0.02	0.215	0.765	5.96125e-06
Type 4	Skin_Not_Sun_Exposed_Suprapubic	ENSG00000159314	17	45434420	45434421	0.3463	rs17689882	16.86	rs11012	0.32	11.78	14.936	181	23	enet	0.32	4.4e-38	16.4	1.96e-60	0	0	0	0.95	0.05	1.86945e-56
Type 4	Skin_Not_Sun_Exposed_Suprapubic	ENSG00000159720	16	67481236	67481237	0.0573	rs16957415	8.14	rs4783748	0.0599	-5.55	4.603	218	6	lasso	0.068	2.4e-08	-5.53126	3.18e-08	0	0	0.01	0.598	0.392	0.000303308
Type 4	Skin_Not_Sun_Exposed_Suprapubic	ENSG00000159761	16	67666815	67666816	0.03	rs16957415	8.14	rs3730393	0.0181	-3.96	7.876	223	1	top1	0.018	0.003	-7.876	3.38e-15	0	0	0.545	0.024	0.431	3.22384e-11
Type 4	Skin_Not_Sun_Exposed_Suprapubic	ENSG00000163389	3	119468937	119468938	0.3784	rs17203139	4.26	rs17203132	0.281	11.06	4.23	510	510	susie	0.32	6.5e-38	4.69798	2.63e-06	0	0.071	0	0.001	0.928	0.0250849
Type 4	Skin_Not_Sun_Exposed_Suprapubic	ENSG00000167720	17	2303382	2303383	0.2974	rs17834563	7.33	rs12450028	0.336	-12.07	6.673	406	1	top1	0.34	3.6e-40	-6.67	2.51e-11	0	0	0	0.263	0.737	2.39404e-07
Type 4	Skin_Not_Sun_Exposed_Suprapubic	ENSG00000175279	1	10430782	10430783	0.3007	rs17035541	-9.37	rs2847337	0.11	7.47	-4.217	382	382	susie	0.12	3e-14	-4.62451	3.75e-06	0	0	0	1	0	0.0357675
Type 4	Skin_Not_Sun_Exposed_Suprapubic	ENSG00000176681	17	46292732	46292733	0.4855	rs2074404	-18.74	rs8072451	0.288	11.27	16.726	78	45	enet	0.35	4.4e-42	18.5	2.15e-76	0	0	0	1	0	2.05067e-72
Type 4	Skin_Not_Sun_Exposed_Suprapubic	ENSG00000177311	3	141324212	141324213	0.0687	rs1344674	8.53	rs9822195	0.0328	-5.13	7.265	405	405	susie	0.043	8.6e-06	-7.94665	1.92e-15	0	0	0.001	0.049	0.95	1.8313e-11
Type 4	Skin_Not_Sun_Exposed_Suprapubic	ENSG00000183798	20	41366826	41366827	0.0598	rs17265513	10.03	rs6065338	0.02211	-5.01	5.267	358	5	lasso	0.035	5.6e-05	-4.85954	1.18e-06	0	0	0.084	0.841	0.075	0.0112548
Type 4	Skin_Not_Sun_Exposed_Suprapubic	ENSG00000185829	17	46579681	46579682	0.6114	rs2074404	-21.03	rs17692129	0.283	-11.47	-6.441	142	30	enet	0.37	2.3e-44	7.8	6.22e-15	0	0	0	1	0	5.93264e-11
Type 4	Skin_Not_Sun_Exposed_Suprapubic	ENSG00000186868	17	45894381	45894382	0.0368	rs17689882	16.86	rs17689471	0.0487	5.04	16.813	30	30	susie	0.056	4.2e-07	16.7	9.15e-63	0	0	0	0.013	0.987	8.72727e-59
Type 4	Skin_Not_Sun_Exposed_Suprapubic	ENSG00000187010	1	25272392	25272393	0.7738	rs12735622	14.49	rs3091242	0.35	12.31	4.041	350	350	susie	0.63	9.1e-94	4.88055	1.06e-06	0	0	0	1	0	0.0101103
Type 4	Skin_Not_Sun_Exposed_Suprapubic	ENSG00000189319	10	124744268	124744269	0.1711	rs7075794	13.5	rs897300	0.103	-7.18	10.24	581	1	top1	0.1	6e-12	-10.24	1.31e-24	0	0	0	1	0	1.24948e-20
Type 4	Skin_Not_Sun_Exposed_Suprapubic	ENSG00000204049	10	77866874	77866875	0.1525	rs17516020	-5.46	rs1866437	0.11	-7.45	-4.61	530	530	susie	0.11	5e-13	4.90639	9.28e-07	0	0.002	0	0.027	0.972	0.00885126
Type 4	Skin_Not_Sun_Exposed_Suprapubic	ENSG00000205220	16	67937086	67937087	0.0304	rs5030980	7.96	rs28563117	0.00301	3.9	3.123	246	246	susie	0.012	0.015	4.81491	1.47e-06	0	0	0.124	0.051	0.824	0.0140209
Type 4	Skin_Not_Sun_Exposed_Suprapubic	ENSG00000214401	17	46193575	46193576	0.4446	rs17689882	16.86	rs17689471	0.632	16.5	16.813	28	13	enet	0.63	1.2e-95	16.8	1.83e-63	0	0	0	0.012	0.988	1.74545e-59
Type 4	Skin_Not_Sun_Exposed_Suprapubic	ENSG00000214425	17	45550334	45550335	0.5965	rs17689882	16.86	rs1876829	0.668	-17	16.792	134	134	susie	0.67	2.9e-106	-16.8	3.03e-63	0	0	0	0.012	0.988	2.89001e-59
Type 4	Skin_Not_Sun_Exposed_Suprapubic	ENSG00000224183	1	25294642	25294643	0.5874	rs12735622	14.49	rs3091242	0.232	10.03	4.041	363	363	susie	0.46	1.3e-58	6.62399	3.5e-11	0	0	0	1	0	3.3383e-07
Type 4	Skin_Not_Sun_Exposed_Suprapubic	ENSG00000228696	17	46361796	46361797	0.6368	rs2074404	-21.46	rs199439	0.0628	5.63	17.381	60	37	enet	0.23	3.7e-26	17.5	2.08e-68	0	0	0.002	0.997	0.001	1.9839e-64
Type 4	Skin_Not_Sun_Exposed_Suprapubic	ENSG00000232300	17	46562794	46562795	0.1846	rs2074404	-20.91	rs17692129	0.0881	-6.74	-6.441	135	2	lasso	0.1	4.7e-12	5.91	3.45e-09	0	0	0	1	0	3.29061e-05
Type 4	Skin_Not_Sun_Exposed_Suprapubic	ENSG00000232912	1	8424644	8424645	0.103	rs301806	-4.59	rs301805	0.0777	-6.2	-4.59	302	1	top1	0.078	2.5e-09	4.59	4.43e-06	0	0.017	0	0.002	0.981	0.0422533
Type 4	Skin_Not_Sun_Exposed_Suprapubic	ENSG00000233175	17	45241733	45241734	0.2359	rs11012	14.94	rs7207549	0.0494	5.69	2.225	253	26	enet	0.11	4.8e-13	4.89	9.9e-07	0	0	0.008	0.992	0	0.00944262
Type 4	Skin_Not_Sun_Exposed_Suprapubic	ENSG00000233539	7	46759850	46759851	0.1925	rs4349889	-7.51	rs6977341	0.0465	-5.43	-6.799	516	22	enet	0.074	5.5e-09	4.62527	3.74e-06	0	0	0.007	0.336	0.657	0.0356721
Type 4	Skin_Not_Sun_Exposed_Suprapubic	ENSG00000234936	2	43229572	43229573	0.1253	rs11694173	-6.91	rs13414381	0.101	7.22	-4.538	496	9	lasso	0.11	3e-12	-5.55824	2.73e-08	0	0	0	0.257	0.743	0.000260387
Type 4	Skin_Not_Sun_Exposed_Suprapubic	ENSG00000236753	7	131328221	131328222	0.0992	rs13230692	-8.66	rs966013	0.0708	5.93	5.477	488	1	top1	0.071	1.3e-08	5.477	4.33e-08	0	0	0.004	0.996	0	0.000412995
Type 4	Skin_Not_Sun_Exposed_Suprapubic	ENSG00000236780	2	67215318	67215319	0.0452	rs17040171	-8.93	rs979043	0.0143	-4.62	6.972	560	560	susie	0.032	0.00012	-6.75665	1.41e-11	0	0	0.184	0.786	0.03	1.34486e-07
Type 4	Skin_Not_Sun_Exposed_Suprapubic	ENSG00000238083	17	46511510	46511511	0.5872	rs2074404	-20.91	rs169201	0.402	13.18	17.396	135	36	enet	0.5	3.8e-66	15.6	3.5e-55	0	0	0	1	0	3.3383e-51
Type 4	Skin_Not_Sun_Exposed_Suprapubic	ENSG00000255198	16	1964958	1964959	0.6274	rs30254	4.66	rs30254	0.198	9.93	4.6605	439	18	enet	0.3	4.8e-35	4.86981	1.12e-06	0	0.012	0	0	0.988	0.0106826
Type 4	Skin_Not_Sun_Exposed_Suprapubic	ENSG00000257621	14	58295810	58295811	0.1751	rs8022761	-3.37	rs8008129	0.06394	5.82	2.11	458	458	susie	0.1	3.6e-12	6.6756	2.46e-11	0.004	0.978	0	0.005	0.013	2.34635e-07
Type 4	Skin_Not_Sun_Exposed_Suprapubic	ENSG00000260075	17	46372854	46372855	0.7428	rs2074404	-21.47	rs17698176	0.41	13.28	-4.443	64	20	enet	0.55	9.7e-76	-6.34	2.34e-10	0	0	0	1	0	2.23189e-06
Type 4	Skin_Not_Sun_Exposed_Suprapubic	ENSG00000260686	5	122832355	122832356	0.0702	rs335173	-10.51	rs1545696	0.021259	4.24	-4.653	445	1	top1	0.021	0.0014	-4.653	3.27e-06	0	0	0.871	0.103	0.027	0.0311893
Type 4	Skin_Not_Sun_Exposed_Suprapubic	ENSG00000261115	7	141074231	141074232	0.0793	rs7782666	5.4	rs498933	0.0662	-5.54	4.659	387	1	top1	0.066	3.7e-08	-4.659	3.18e-06	0	0.011	0.003	0.095	0.891	0.0303308
Type 4	Skin_Not_Sun_Exposed_Suprapubic	ENSG00000261320	16	67431005	67431006	0.0685	rs16957415	8.14	rs9972635	0.00261	-3.32	5.648	223	2	lasso	0.025	0.00055	-5.1217	3.03e-07	0	0	0.862	0.056	0.082	0.00289001
Type 4	Skin_Not_Sun_Exposed_Suprapubic	ENSG00000261349	1	25267135	25267136	0.7062	rs12735622	14.49	rs3091242	0.23	9.97	4.041	349	349	susie	0.52	3e-70	4.91263	8.99e-07	0	0	0	1	0	0.00857466
Type 4	Skin_Not_Sun_Exposed_Suprapubic	ENSG00000261575	17	46267036	46267037	0.1495	rs199456	17.41	rs17689471	0.243	10.33	16.813	65	1	top1	0.24	5.7e-28	16.8	1.96e-63	0	0	0	0.994	0.006	1.86945e-59
Type 4	Skin_Not_Sun_Exposed_Suprapubic	ENSG00000262500	17	46243605	46243606	0.3033	rs199456	17.41	rs169201	0.544	15.75	17.396	58	6	lasso	0.57	6.5e-81	17.4	1.14e-67	0	0	0	0.013	0.987	1.08733e-63
Type 4	Skin_Not_Sun_Exposed_Suprapubic	ENSG00000262539	17	46260605	46260606	0.3691	rs199456	17.41	rs169201	0.585	16.21	17.396	65	23	enet	0.61	7.5e-89	17.3	2.12e-67	0	0	0	0.009	0.991	2.02206e-63
Type 4	Skin_Not_Sun_Exposed_Suprapubic	ENSG00000263142	17	47017192	47017193	0.1563	rs2074404	-19.94	rs8080126	0.0812	6.27	-1.224	297	37	enet	0.093	6.5e-11	-7.03	2.06e-12	0	0	0.001	0.999	0	1.96483e-08
Type 4	Skin_Not_Sun_Exposed_Suprapubic	ENSG00000263503	17	45602339	45602340	0.4523	rs17689882	16.86	rs8072451	0.589	15.96	16.726	107	4	lasso	0.59	6.8e-85	16.8	3.92e-63	0	0	0	0.013	0.987	3.7389e-59
Type 4	Skin_Not_Sun_Exposed_Suprapubic	ENSG00000264070	17	45585870	45585871	0.3821	rs17689882	16.86	rs17689471	0.558	15.54	16.813	116	9	lasso	0.56	6.5e-79	16.8	1.94e-63	0	0	0	0.012	0.988	1.85037e-59
Type 4	Skin_Not_Sun_Exposed_Suprapubic	ENSG00000266918	17	45531576	45531577	0.0519	rs17689882	16.86	rs17689882	0.0195	4.4	16.856	141	141	susie	0.031	0.00015	16.8	1.95e-63	0	0	0.005	0.012	0.983	1.85991e-59
Type 4	Skin_Not_Sun_Exposed_Suprapubic	ENSG00000267344	17	45397024	45397025	0.059	rs17689882	16.86	rs8072451	0.0453	4.94	16.726	211	20	enet	0.046	4.7e-06	13.2	6.33e-40	0	0	0.001	0.013	0.986	6.03755e-36
Type 4	Skin_Not_Sun_Exposed_Suprapubic	ENSG00000271895	1	11029658	11029659	0.1034	rs9659356	20.75	rs2273348	0.117	7.16	-6.406	375	1	top1	0.12	1.9e-13	-6.406	1.49e-10	0	0	0	1	0	1.42116e-06
Type 4	Skin_Not_Sun_Exposed_Suprapubic	ENSG00000272368	12	50123363	50123364	0.1197	rs296768	12.73	rs6580729	0.120159	7.45	4.819	310	1	top1	0.12	8.3e-14	4.819	1.44e-06	0	0	0	1	0	0.0137347
Type 4	Skin_Not_Sun_Exposed_Suprapubic	ENSG00000272656	3	139349326	139349327	0.1335	rs10513062	-21.17	rs7374317	0.167	8.98	-5.385	421	1	top1	0.17	5.3e-19	-5.385	7.24e-08	0	0	0	1	0	0.000690551
Type 4	Skin_Not_Sun_Exposed_Suprapubic	ENSG00000279873	2	43227209	43227210	0.1758	rs11694173	-6.91	rs9170	0.0435	5.55	-4.344	496	34	enet	0.084	5.7e-10	-6.21327	5.19e-10	0	0	0.006	0.537	0.457	4.95022e-06
Type 4	Skin_Not_Sun_Exposed_Suprapubic	ENSG00000280022	17	45592620	45592621	0.333	rs17689882	16.86	rs1876829	0.451	13.97	16.792	111	4	lasso	0.45	5.8e-58	16.8	1.86e-63	0	0	0	0.012	0.988	1.77407e-59

## Sheet: Data S4
Supplementary Data S4. Results of GSEA (P.value < 0.05)
MPB_Type	Tissue	NAME	SIZE	ES	NES	P.value	RANK.AT.MAX	LEADING.EDGE
Type 2	Cells_Cultured_fibroblasts	HETEROCHROMATIN ORGANIZATION	27	0.574087	1.86259	0.006	1653	tags=37%, list=17%, signal=45%
Type 2	Cells_Cultured_fibroblasts	NEGATIVE REGULATION OF GENE EXPRESSION EPIGENETIC	26	0.555003	1.79094	0.004	1449	tags=31%, list=15%, signal=36%
Type 2	Cells_Cultured_fibroblasts	PROTEIN HOMOTETRAMERIZATION	22	0.573027	1.76861	0.002	2614	tags=59%, list=28%, signal=81%
Type 2	Cells_Cultured_fibroblasts	MACROPHAGE DIFFERENTIATION	19	0.587883	1.74253	0.014	1202	tags=37%, list=13%, signal=42%
Type 2	Cells_Cultured_fibroblasts	SEGMENTATION	35	0.490799	1.70045	0.002	1121	tags=31%, list=12%, signal=36%
Type 2	Cells_Cultured_fibroblasts	MONOCARBOXYLIC ACID TRANSPORT	34	0.482864	1.69503	0.004	1875	tags=35%, list=20%, signal=44%
Type 2	Cells_Cultured_fibroblasts	LUNG ALVEOLUS DEVELOPMENT	17	0.576946	1.69184	0.006	1340	tags=41%, list=14%, signal=48%
Type 2	Cells_Cultured_fibroblasts	DEVELOPMENTAL MATURATION	98	0.397871	1.68926	0.004	1683	tags=30%, list=18%, signal=36%
Type 2	Cells_Cultured_fibroblasts	ICOSANOID TRANSPORT	19	0.572572	1.68501	0.01	1814	tags=47%, list=19%, signal=58%
Type 2	Cells_Cultured_fibroblasts	ANION HOMEOSTASIS	21	0.561728	1.67501	0.014	1379	tags=43%, list=15%, signal=50%
Type 2	Cells_Cultured_fibroblasts	PROTEIN LOCALIZATION TO CELL SURFACE	27	0.523207	1.67383	0.008	1080	tags=22%, list=11%, signal=25%
Type 2	Cells_Cultured_fibroblasts	RESPIRATORY SYSTEM DEVELOPMENT	82	0.396861	1.66756	0.001	1340	tags=27%, list=14%, signal=31%
Type 2	Cells_Cultured_fibroblasts	FATTY ACID TRANSPORT	33	0.493298	1.66742	0.012	1759	tags=36%, list=19%, signal=44%
Type 2	Cells_Cultured_fibroblasts	NEGATIVE REGULATION OF MICROTUBULE POLYMERIZATION OR DEPOLYMERIZATION	16	0.596609	1.66509	0.017	1175	tags=44%, list=12%, signal=50%
Type 2	Cells_Cultured_fibroblasts	SPINDLE LOCALIZATION	26	0.505074	1.665	0.022	1703	tags=42%, list=18%, signal=51%
Type 2	Cells_Cultured_fibroblasts	SOMITOGENESIS	23	0.528123	1.66238	0.019	883	tags=26%, list=9%, signal=29%
Type 2	Cells_Cultured_fibroblasts	ENDOCHONDRAL BONE MORPHOGENESIS	24	0.522585	1.6612	0.002	1353	tags=42%, list=14%, signal=48%
Type 2	Cells_Cultured_fibroblasts	ANDROGEN RECEPTOR SIGNALING PATHWAY	17	0.573936	1.65991	0.022	105	tags=18%, list=1%, signal=18%
Type 2	Cells_Cultured_fibroblasts	CYTOPLASMIC MICROTUBULE ORGANIZATION	31	0.48757	1.6344	0.014	1063	tags=29%, list=11%, signal=33%
Type 2	Cells_Cultured_fibroblasts	NADP METABOLIC PROCESS	20	0.554195	1.63332	0.02	2132	tags=45%, list=22%, signal=58%
Type 2	Cells_Cultured_fibroblasts	NEUROINFLAMMATORY RESPONSE	19	0.540546	1.62517	0.018	3215	tags=58%, list=34%, signal=87%
Type 2	Cells_Cultured_fibroblasts	COLUMNAR CUBOIDAL EPITHELIAL CELL DEVELOPMENT	15	0.586319	1.62498	0.026	1314	tags=47%, list=14%, signal=54%
Type 2	Cells_Cultured_fibroblasts	BONE MINERALIZATION	39	0.455129	1.62351	0.016	1193	tags=26%, list=13%, signal=29%
Type 2	Cells_Cultured_fibroblasts	NEGATIVE REGULATION OF SMOOTH MUSCLE CELL PROLIFERATION	18	0.546108	1.62021	0.025	2054	tags=61%, list=22%, signal=78%
Type 2	Cells_Cultured_fibroblasts	INTRINSIC APOPTOTIC SIGNALING PATHWAY IN RESPONSE TO ENDOPLASMIC RETICULUM STRESS	19	0.54722	1.6131	0.032	2212	tags=53%, list=23%, signal=68%
Type 2	Cells_Cultured_fibroblasts	RESPONSE TO VITAMIN	36	0.454872	1.6023	0.016	474	tags=25%, list=5%, signal=26%
Type 2	Cells_Cultured_fibroblasts	EPIDERMIS DEVELOPMENT	89	0.380806	1.59545	0.001	1456	tags=28%, list=15%, signal=33%
Type 2	Cells_Cultured_fibroblasts	INTRINSIC APOPTOTIC SIGNALING PATHWAY IN RESPONSE TO DNA DAMAGE	38	0.45108	1.59298	0.01	1364	tags=34%, list=14%, signal=40%
Type 2	Cells_Cultured_fibroblasts	BROWN FAT CELL DIFFERENTIATION	19	0.524982	1.59015	0.033	1172	tags=37%, list=12%, signal=42%
Type 2	Cells_Cultured_fibroblasts	PEPTIDYL LYSINE METHYLATION	53	0.413232	1.57717	0.011	711	tags=25%, list=7%, signal=26%
Type 2	Cells_Cultured_fibroblasts	NATURAL KILLER CELL ACTIVATION	29	0.465951	1.57635	0.026	1287	tags=34%, list=14%, signal=40%
Type 2	Cells_Cultured_fibroblasts	RESPIRATORY GASEOUS EXCHANGE BY RESPIRATORY SYSTEM	35	0.456825	1.57579	0.017	2357	tags=43%, list=25%, signal=57%
Type 2	Cells_Cultured_fibroblasts	INTRINSIC APOPTOTIC SIGNALING PATHWAY BY P53 CLASS MEDIATOR	33	0.455381	1.56969	0.018	2076	tags=45%, list=22%, signal=58%
Type 2	Cells_Cultured_fibroblasts	PROTEIN TETRAMERIZATION	32	0.463948	1.56875	0.013	3335	tags=63%, list=35%, signal=96%
Type 2	Cells_Cultured_fibroblasts	ANATOMICAL STRUCTURE MATURATION	74	0.386092	1.56529	0.002	1683	tags=31%, list=18%, signal=37%
Type 2	Cells_Cultured_fibroblasts	NEGATIVE REGULATION OF CYTOSKELETON ORGANIZATION	60	0.396582	1.55585	0.012	1175	tags=25%, list=12%, signal=28%
Type 2	Cells_Cultured_fibroblasts	NEGATIVE REGULATION OF SUPRAMOLECULAR FIBER ORGANIZATION	57	0.403929	1.55443	0.013	1175	tags=26%, list=12%, signal=30%
Type 2	Cells_Cultured_fibroblasts	SISTER CHROMATID COHESION	20	0.521657	1.54816	0.025	555	tags=20%, list=6%, signal=21%
Type 2	Cells_Cultured_fibroblasts	PYRIDINE CONTAINING COMPOUND METABOLIC PROCESS	36	0.435883	1.54587	0.023	2132	tags=39%, list=22%, signal=50%
Type 2	Cells_Cultured_fibroblasts	RESPONSE TO X RAY	15	0.557327	1.54419	0.041	1042	tags=40%, list=11%, signal=45%
Type 2	Cells_Cultured_fibroblasts	INTERLEUKIN 8 PRODUCTION	27	0.471179	1.53705	0.031	2781	tags=59%, list=29%, signal=84%
Type 2	Cells_Cultured_fibroblasts	DETECTION OF CHEMICAL STIMULUS	28	0.461891	1.52292	0.027	2912	tags=57%, list=31%, signal=82%
Type 2	Cells_Cultured_fibroblasts	COLUMNAR CUBOIDAL EPITHELIAL CELL DIFFERENTIATION	25	0.470254	1.51336	0.041	1314	tags=36%, list=14%, signal=42%
Type 2	Cells_Cultured_fibroblasts	RESPONSE TO IONIZING RADIATION	62	0.386207	1.51181	0.022	1042	tags=24%, list=11%, signal=27%
Type 2	Cells_Cultured_fibroblasts	INTRINSIC APOPTOTIC SIGNALING PATHWAY IN RESPONSE TO DNA DAMAGE BY P53 CLASS MEDIATOR	17	0.528072	1.50956	0.046	1894	tags=53%, list=20%, signal=66%
Type 2	Cells_Cultured_fibroblasts	NATURAL KILLER CELL MEDIATED IMMUNITY	19	0.506092	1.48982	0.041	2054	tags=42%, list=22%, signal=54%
Type 2	Cells_Cultured_fibroblasts	REGULATION OF INTRACELLULAR STEROID HORMONE RECEPTOR SIGNALING PATHWAY	28	0.447593	1.48239	0.04	572	tags=14%, list=6%, signal=15%
Type 2	Cells_Cultured_fibroblasts	ALTERNATIVE MRNA SPLICING VIA SPLICEOSOME	19	0.497163	1.48116	0.047	1810	tags=42%, list=19%, signal=52%
Type 2	Cells_Cultured_fibroblasts	NEGATIVE REGULATION OF SECRETION	52	0.393649	1.46887	0.023	1859	tags=37%, list=20%, signal=45%
Type 2	Cells_Cultured_fibroblasts	ENDOTHELIAL CELL PROLIFERATION	68	0.370736	1.46193	0.014	1448	tags=31%, list=15%, signal=36%
Type 2	Cells_Cultured_fibroblasts	REGULATION OF MICROTUBULE POLYMERIZATION OR DEPOLYMERIZATION	36	0.415823	1.46095	0.033	1318	tags=31%, list=14%, signal=35%
Type 2	Cells_Cultured_fibroblasts	CELLULAR RESPONSE TO IONIZING RADIATION	33	0.427301	1.4608	0.034	961	tags=21%, list=10%, signal=24%
Type 2	Cells_Cultured_fibroblasts	MEIOTIC CELL CYCLE PROCESS	71	0.363884	1.45048	0.025	1575	tags=31%, list=17%, signal=37%
Type 2	Cells_Cultured_fibroblasts	REGULATION OF SYNAPSE STRUCTURE OR ACTIVITY	84	0.347033	1.44144	0.018	1389	tags=25%, list=15%, signal=29%
Type 2	Cells_Cultured_fibroblasts	NEGATIVE REGULATION OF WOUND HEALING	27	0.437253	1.44085	0.049	1857	tags=41%, list=20%, signal=51%
Type 2	Cells_Cultured_fibroblasts	ADAPTIVE THERMOGENESIS	64	0.369833	1.43828	0.034	2253	tags=38%, list=24%, signal=49%
Type 2	Cells_Cultured_fibroblasts	STRESS FIBER ASSEMBLY	47	0.39187	1.43184	0.034	1313	tags=21%, list=14%, signal=25%
Type 2	Cells_Cultured_fibroblasts	NUCLEOSIDE BISPHOSPHATE METABOLIC PROCESS	55	0.369148	1.43095	0.037	2655	tags=44%, list=28%, signal=60%
Type 2	Cells_Cultured_fibroblasts	RESPONSE TO ALKALOID	33	0.417607	1.42421	0.033	1603	tags=27%, list=17%, signal=33%
Type 2	Cells_Cultured_fibroblasts	INTRINSIC APOPTOTIC SIGNALING PATHWAY	114	0.326818	1.41887	0.025	2306	tags=34%, list=24%, signal=45%
Type 2	Cells_Cultured_fibroblasts	PROTEIN METHYLATION	76	0.348719	1.41551	0.037	1474	tags=26%, list=16%, signal=31%
Type 2	Cells_Cultured_fibroblasts	NEGATIVE REGULATION OF CANONICAL WNT SIGNALING PATHWAY	49	0.37704	1.40816	0.039	1451	tags=29%, list=15%, signal=34%
Type 2	Cells_Cultured_fibroblasts	REGULATION OF CELL SIZE	81	0.341056	1.4048	0.022	1627	tags=25%, list=17%, signal=30%
Type 2	Cells_Cultured_fibroblasts	APOPTOTIC SIGNALING PATHWAY	228	0.291693	1.40414	0.004	2150	tags=30%, list=23%, signal=38%
Type 2	Cells_Cultured_fibroblasts	NEGATIVE REGULATION OF WNT SIGNALING PATHWAY	61	0.361307	1.39037	0.045	1116	tags=25%, list=12%, signal=28%
Type 2	Cells_Cultured_fibroblasts	NEGATIVE REGULATION OF PROTEIN CONTAINING COMPLEX ASSEMBLY	53	0.367511	1.38951	0.044	1144	tags=21%, list=12%, signal=23%
Type 2	Cells_Cultured_fibroblasts	REGULATION OF CELLULAR LOCALIZATION	395	0.273985	1.38911	0.001	1349	tags=20%, list=14%, signal=23%
Type 2	Cells_Cultured_fibroblasts	REGULATION OF APOPTOTIC SIGNALING PATHWAY	130	0.31251	1.37738	0.014	2590	tags=37%, list=27%, signal=50%
Type 2	Cells_Cultured_fibroblasts	CELLULAR RESPONSE TO ORGANIC CYCLIC COMPOUND	186	0.292229	1.37094	0.01	1095	tags=18%, list=12%, signal=20%
Type 2	Cells_Cultured_fibroblasts	FATTY ACID CATABOLIC PROCESS	61	0.350825	1.36686	0.048	1892	tags=34%, list=20%, signal=43%
Type 2	Cells_Cultured_fibroblasts	RESPONSE TO ORGANIC CYCLIC COMPOUND	308	0.275145	1.36357	0.006	2205	tags=29%, list=23%, signal=36%
Type 2	Cells_Cultured_fibroblasts	MONOCARBOXYLIC ACID CATABOLIC PROCESS	67	0.343771	1.36225	0.037	1892	tags=33%, list=20%, signal=41%
Type 2	Cells_Cultured_fibroblasts	TELOMERE ORGANIZATION	68	0.342861	1.35938	0.048	1580	tags=26%, list=17%, signal=32%
Type 2	Cells_Cultured_fibroblasts	CHROMOSOME SEGREGATION	149	0.301812	1.35891	0.029	1629	tags=26%, list=17%, signal=30%
Type 2	Cells_Cultured_fibroblasts	ERK1 AND ERK2 CASCADE	105	0.315785	1.35379	0.033	1326	tags=28%, list=14%, signal=32%
Type 2	Cells_Cultured_fibroblasts	POSITIVE REGULATION OF CELL DEATH	222	0.283636	1.35378	0.015	1940	tags=25%, list=20%, signal=31%
Type 2	Cells_Cultured_fibroblasts	RESPONSE TO RADIATION	168	0.288066	1.32722	0.035	1042	tags=17%, list=11%, signal=18%
Type 2	Cells_Cultured_fibroblasts	RESPONSE TO OXYGEN LEVELS	131	0.295063	1.32517	0.031	1770	tags=25%, list=19%, signal=31%
Type 2	Cells_Cultured_fibroblasts	REGULATION OF PROTEIN CONTAINING COMPLEX ASSEMBLY	155	0.286946	1.31767	0.026	1204	tags=17%, list=13%, signal=20%
Type 2	Cells_Cultured_fibroblasts	EPITHELIAL CELL PROLIFERATION	161	0.284971	1.31635	0.042	1448	tags=25%, list=15%, signal=29%
Type 2	Cells_Cultured_fibroblasts	REGULATION OF ESTABLISHMENT OF PROTEIN LOCALIZATION	206	0.274553	1.29812	0.029	1063	tags=17%, list=11%, signal=19%
Type 2	Cells_Cultured_fibroblasts	ORGANELLE FISSION	205	0.275838	1.29563	0.036	1575	tags=25%, list=17%, signal=29%
Type 2	Cells_Cultured_fibroblasts	NUCLEAR CHROMOSOME SEGREGATION	120	0.300223	1.29554	0.047	1629	tags=27%, list=17%, signal=32%
Type 2	Cells_Cultured_fibroblasts	POSITIVE REGULATION OF TRANSPORT	333	0.256047	1.28121	0.011	1388	tags=20%, list=15%, signal=23%
Type 2	Cells_Cultured_fibroblasts	REGULATION OF SUPRAMOLECULAR FIBER ORGANIZATION	155	0.280782	1.28063	0.048	1356	tags=19%, list=14%, signal=22%
Type 2	Cells_Cultured_fibroblasts	NEGATIVE REGULATION OF NUCLEOBASE CONTAINING COMPOUND METABOLIC PROCESS	474	0.240857	1.23626	0.022	1409	tags=20%, list=15%, signal=22%
Type 2	Cells_Cultured_fibroblasts	CELL CYCLE PROCESS	500	0.234053	1.22219	0.014	1580	tags=21%, list=17%, signal=24%
Type 2	Cells_Cultured_fibroblasts	NEGATIVE REGULATION OF RNA METABOLIC PROCESS	426	0.237735	1.21051	0.046	1391	tags=19%, list=15%, signal=22%
Type 2	Cells_Cultured_fibroblasts	ANATOMICAL STRUCTURE FORMATION INVOLVED IN MORPHOGENESIS	428	0.235177	1.20848	0.037	1512	tags=21%, list=16%, signal=24%
Type 2	Cells_Cultured_fibroblasts	REGULATION OF ORGANELLE ORGANIZATION	495	0.232246	1.20657	0.019	2238	tags=27%, list=24%, signal=33%
Type 2	Skin_Sun_Exposed_Lower_leg	HETEROCHROMATIN ORGANIZATION	31	0.589222	1.99244	0.001	1322	tags=32%, list=13%, signal=37%
Type 2	Skin_Sun_Exposed_Lower_leg	RESPONSE TO ARSENIC CONTAINING SUBSTANCE	15	0.658433	1.82348	0.002	1379	tags=27%, list=13%, signal=31%
Type 2	Skin_Sun_Exposed_Lower_leg	NEGATIVE REGULATION OF GENE EXPRESSION EPIGENETIC	31	0.536372	1.80001	0.008	1301	tags=29%, list=12%, signal=33%
Type 2	Skin_Sun_Exposed_Lower_leg	REGULATION OF PROTEIN LOCALIZATION TO PLASMA MEMBRANE	49	0.472161	1.75949	0.001	288	tags=12%, list=3%, signal=13%
Type 2	Skin_Sun_Exposed_Lower_leg	REGULATION OF MITOTIC NUCLEAR DIVISION	53	0.453385	1.75934	0.001	1783	tags=40%, list=17%, signal=47%
Type 2	Skin_Sun_Exposed_Lower_leg	RESPONSE TO EPIDERMAL GROWTH FACTOR	16	0.619577	1.74363	0.013	976	tags=31%, list=9%, signal=34%
Type 2	Skin_Sun_Exposed_Lower_leg	POSITIVE REGULATION OF PATTERN RECOGNITION RECEPTOR SIGNALING PATHWAY	15	0.613109	1.69655	0.01	1232	tags=33%, list=12%, signal=38%
Type 2	Skin_Sun_Exposed_Lower_leg	CELLULAR IRON ION HOMEOSTASIS	30	0.488618	1.66748	0.008	1905	tags=37%, list=18%, signal=45%
Type 2	Skin_Sun_Exposed_Lower_leg	DENDRITIC SPINE MORPHOGENESIS	21	0.525832	1.64969	0.022	1214	tags=29%, list=11%, signal=32%
Type 2	Skin_Sun_Exposed_Lower_leg	GLIAL CELL MIGRATION	18	0.541598	1.63687	0.021	836	tags=28%, list=8%, signal=30%
Type 2	Skin_Sun_Exposed_Lower_leg	BONE MORPHOGENESIS	40	0.455699	1.62426	0.016	2105	tags=33%, list=20%, signal=40%
Type 2	Skin_Sun_Exposed_Lower_leg	MECHANORECEPTOR DIFFERENTIATION	21	0.520671	1.609	0.021	393	tags=19%, list=4%, signal=20%
Type 2	Skin_Sun_Exposed_Lower_leg	REGULATION OF INTRINSIC APOPTOTIC SIGNALING PATHWAY	65	0.400478	1.60561	0.007	1035	tags=23%, list=10%, signal=25%
Type 2	Skin_Sun_Exposed_Lower_leg	POSITIVE REGULATION OF NUCLEOTIDE METABOLIC PROCESS	20	0.529969	1.59928	0.02	1483	tags=35%, list=14%, signal=41%
Type 2	Skin_Sun_Exposed_Lower_leg	MITOCHONDRIAL GENE EXPRESSION	86	0.378888	1.57405	0.009	1747	tags=31%, list=17%, signal=37%
Type 2	Skin_Sun_Exposed_Lower_leg	REGULATION OF NUCLEOTIDE METABOLIC PROCESS	39	0.443418	1.56081	0.016	3077	tags=46%, list=29%, signal=65%
Type 2	Skin_Sun_Exposed_Lower_leg	NEGATIVE REGULATION OF PLASMA MEMBRANE BOUNDED CELL PROJECTION ASSEMBLY	18	0.524357	1.55696	0.044	1833	tags=39%, list=17%, signal=47%
Type 2	Skin_Sun_Exposed_Lower_leg	MRNA TRANSCRIPTION	20	0.502022	1.5287	0.041	479	tags=15%, list=5%, signal=16%
Type 2	Skin_Sun_Exposed_Lower_leg	REGULATION OF NUCLEAR DIVISION	65	0.388441	1.52137	0.017	1783	tags=32%, list=17%, signal=39%
Type 2	Skin_Sun_Exposed_Lower_leg	MITOCHONDRIAL TRANSLATION	70	0.375678	1.51355	0.011	1747	tags=33%, list=17%, signal=39%
Type 2	Skin_Sun_Exposed_Lower_leg	REGULATION OF GLYCOLYTIC PROCESS	19	0.497767	1.51174	0.043	3077	tags=58%, list=29%, signal=82%
Type 2	Skin_Sun_Exposed_Lower_leg	POSITIVE REGULATION OF PROTEIN LOCALIZATION TO MEMBRANE	52	0.401384	1.50919	0.013	272	tags=10%, list=3%, signal=10%
Type 2	Skin_Sun_Exposed_Lower_leg	REGULATION OF CARBOHYDRATE CATABOLIC PROCESS	20	0.507032	1.50406	0.037	3077	tags=60%, list=29%, signal=84%
Type 2	Skin_Sun_Exposed_Lower_leg	HISTONE H3 K9 MODIFICATION	17	0.519614	1.50237	0.044	710	tags=24%, list=7%, signal=25%
Type 2	Skin_Sun_Exposed_Lower_leg	ONE CARBON METABOLIC PROCESS	19	0.493215	1.50017	0.045	1691	tags=37%, list=16%, signal=44%
Type 2	Skin_Sun_Exposed_Lower_leg	REGULATION OF MITOTIC SISTER CHROMATID SEGREGATION	23	0.478912	1.4981	0.048	2602	tags=52%, list=25%, signal=69%
Type 2	Skin_Sun_Exposed_Lower_leg	POSITIVE REGULATION OF MITOTIC NUCLEAR DIVISION	17	0.520827	1.49432	0.04	1548	tags=53%, list=15%, signal=62%
Type 2	Skin_Sun_Exposed_Lower_leg	REGULATION OF PROTEIN LOCALIZATION TO MEMBRANE	78	0.366181	1.49175	0.013	288	tags=10%, list=3%, signal=10%
Type 2	Skin_Sun_Exposed_Lower_leg	HEART VALVE DEVELOPMENT	15	0.527905	1.49025	0.049	323	tags=20%, list=3%, signal=21%
Type 2	Skin_Sun_Exposed_Lower_leg	PLATELET AGGREGATION	26	0.462305	1.49009	0.047	1872	tags=35%, list=18%, signal=42%
Type 2	Skin_Sun_Exposed_Lower_leg	NEGATIVE REGULATION OF METAPHASE ANAPHASE TRANSITION OF CELL CYCLE	22	0.475975	1.47568	0.049	2602	tags=50%, list=25%, signal=66%
Type 2	Skin_Sun_Exposed_Lower_leg	ENDOTHELIAL CELL PROLIFERATION	48	0.404342	1.47526	0.02	850	tags=23%, list=8%, signal=25%
Type 2	Skin_Sun_Exposed_Lower_leg	CELLULAR RESPONSE TO INSULIN STIMULUS	85	0.350759	1.46254	0.01	1318	tags=21%, list=12%, signal=24%
Type 2	Skin_Sun_Exposed_Lower_leg	POSITIVE REGULATION OF PROTEIN LOCALIZATION TO CELL PERIPHERY	38	0.407135	1.4599	0.029	549	tags=11%, list=5%, signal=11%
Type 2	Skin_Sun_Exposed_Lower_leg	NEURON MIGRATION	60	0.376578	1.45423	0.034	2882	tags=47%, list=27%, signal=64%
Type 2	Skin_Sun_Exposed_Lower_leg	REGULATION OF PROTEIN LOCALIZATION TO CELL PERIPHERY	59	0.376743	1.45104	0.024	549	tags=12%, list=5%, signal=12%
Type 2	Skin_Sun_Exposed_Lower_leg	CELLULAR RESPONSE TO PEPTIDE HORMONE STIMULUS	121	0.329283	1.43361	0.013	1169	tags=20%, list=11%, signal=22%
Type 2	Skin_Sun_Exposed_Lower_leg	NEGATIVE REGULATION OF CELLULAR CATABOLIC PROCESS	81	0.337902	1.39469	0.042	3495	tags=43%, list=33%, signal=64%
Type 2	Skin_Sun_Exposed_Lower_leg	INTRINSIC APOPTOTIC SIGNALING PATHWAY	111	0.314232	1.38538	0.026	1306	tags=20%, list=12%, signal=22%
Type 2	Skin_Sun_Exposed_Lower_leg	CHROMATIN REMODELING	111	0.314314	1.37823	0.029	1322	tags=22%, list=13%, signal=24%
Type 2	Skin_Sun_Exposed_Lower_leg	MORPHOGENESIS OF A BRANCHING STRUCTURE	65	0.342494	1.37674	0.034	1245	tags=22%, list=12%, signal=24%
Type 2	Skin_Sun_Exposed_Lower_leg	CELLULAR RESPONSE TO HORMONE STIMULUS	222	0.278955	1.34498	0.018	1318	tags=17%, list=12%, signal=19%
Type 2	Skin_Sun_Exposed_Lower_leg	NEGATIVE REGULATION OF RNA METABOLIC PROCESS	406	0.25482	1.30536	0.005	1624	tags=20%, list=15%, signal=22%
Type 2	Skin_Sun_Exposed_Lower_leg	REGULATION OF SMALL MOLECULE METABOLIC PROCESS	122	0.292386	1.29288	0.046	3333	tags=42%, list=32%, signal=60%
Type 2	Skin_Sun_Exposed_Lower_leg	NEGATIVE REGULATION OF NUCLEOBASE CONTAINING COMPOUND METABOLIC PROCESS	450	0.24735	1.27898	0.014	1624	tags=19%, list=15%, signal=22%
Type 2	Skin_Sun_Exposed_Lower_leg	NEGATIVE REGULATION OF BIOSYNTHETIC PROCESS	486	0.230774	1.19767	0.021	1624	tags=18%, list=15%, signal=21%
Type 2	Skin_Not_Sun_Exposed_Suprapubic	BONE MORPHOGENESIS	31	0.576706	1.96781	0.002	1393	tags=45%, list=15%, signal=53%
Type 2	Skin_Not_Sun_Exposed_Suprapubic	POSITIVE REGULATION OF PATTERN RECOGNITION RECEPTOR SIGNALING PATHWAY	15	0.638377	1.81031	0.002	1322	tags=33%, list=14%, signal=39%
Type 2	Skin_Not_Sun_Exposed_Suprapubic	REGULATION OF BONE MINERALIZATION	21	0.56083	1.72298	0.01	1020	tags=29%, list=11%, signal=32%
Type 2	Skin_Not_Sun_Exposed_Suprapubic	GOLGI TO PLASMA MEMBRANE PROTEIN TRANSPORT	22	0.541923	1.70805	0.009	2663	tags=45%, list=28%, signal=63%
Type 2	Skin_Not_Sun_Exposed_Suprapubic	PROTEIN PALMITOYLATION	15	0.594227	1.69831	0.021	2350	tags=47%, list=25%, signal=62%
Type 2	Skin_Not_Sun_Exposed_Suprapubic	GOLGI TO PLASMA MEMBRANE TRANSPORT	32	0.503154	1.69074	0.02	2663	tags=41%, list=28%, signal=56%
Type 2	Skin_Not_Sun_Exposed_Suprapubic	NON MOTILE CILIUM ASSEMBLY	31	0.507546	1.6876	0.008	962	tags=26%, list=10%, signal=29%
Type 2	Skin_Not_Sun_Exposed_Suprapubic	INNER EAR RECEPTOR CELL DEVELOPMENT	15	0.601414	1.68428	0.021	1080	tags=27%, list=11%, signal=30%
Type 2	Skin_Not_Sun_Exposed_Suprapubic	MECHANORECEPTOR DIFFERENTIATION	21	0.541493	1.66495	0.012	2005	tags=38%, list=21%, signal=48%
Type 2	Skin_Not_Sun_Exposed_Suprapubic	BONE DEVELOPMENT	73	0.401951	1.63777	0.001	1659	tags=33%, list=17%, signal=40%
Type 2	Skin_Not_Sun_Exposed_Suprapubic	ENDOCHONDRAL BONE MORPHOGENESIS	19	0.541136	1.60488	0.019	2080	tags=53%, list=22%, signal=67%
Type 2	Skin_Not_Sun_Exposed_Suprapubic	ESTABLISHMENT OF PROTEIN LOCALIZATION TO PLASMA MEMBRANE	28	0.479428	1.60151	0.015	3113	tags=46%, list=33%, signal=69%
Type 2	Skin_Not_Sun_Exposed_Suprapubic	FEMALE SEX DIFFERENTIATION	32	0.475949	1.59551	0.015	1392	tags=38%, list=15%, signal=44%
Type 2	Skin_Not_Sun_Exposed_Suprapubic	PEPTIDYL CYSTEINE MODIFICATION	23	0.51136	1.59333	0.022	3601	tags=70%, list=38%, signal=112%
Type 2	Skin_Not_Sun_Exposed_Suprapubic	STEM CELL DEVELOPMENT	23	0.508487	1.59144	0.024	392	tags=22%, list=4%, signal=23%
Type 2	Skin_Not_Sun_Exposed_Suprapubic	REGULATION OF MITOTIC SISTER CHROMATID SEGREGATION	21	0.527617	1.58272	0.038	2707	tags=57%, list=29%, signal=80%
Type 2	Skin_Not_Sun_Exposed_Suprapubic	DEVELOPMENT OF PRIMARY FEMALE SEXUAL CHARACTERISTICS	29	0.473154	1.58246	0.016	1392	tags=38%, list=15%, signal=44%
Type 2	Skin_Not_Sun_Exposed_Suprapubic	MEMBRANE DEPOLARIZATION	24	0.491433	1.53945	0.032	1486	tags=42%, list=16%, signal=49%
Type 2	Skin_Not_Sun_Exposed_Suprapubic	NEURAL CREST CELL DIFFERENTIATION	26	0.475963	1.53382	0.039	392	tags=19%, list=4%, signal=20%
Type 2	Skin_Not_Sun_Exposed_Suprapubic	REGULATION OF PROTEIN LOCALIZATION TO PLASMA MEMBRANE	38	0.435173	1.53351	0.024	30	tags=8%, list=0%, signal=8%
Type 2	Skin_Not_Sun_Exposed_Suprapubic	ENTRY INTO HOST	50	0.414768	1.53236	0.016	2396	tags=52%, list=25%, signal=69%
Type 2	Skin_Not_Sun_Exposed_Suprapubic	MITOCHONDRIAL RNA METABOLIC PROCESS	21	0.512985	1.53097	0.035	1253	tags=29%, list=13%, signal=33%
Type 2	Skin_Not_Sun_Exposed_Suprapubic	GENE SILENCING BY RNA	36	0.435323	1.52763	0.027	1920	tags=44%, list=20%, signal=56%
Type 2	Skin_Not_Sun_Exposed_Suprapubic	EPITHELIAL CELL MORPHOGENESIS	16	0.546678	1.51372	0.047	917	tags=38%, list=10%, signal=41%
Type 2	Skin_Not_Sun_Exposed_Suprapubic	DORSAL VENTRAL PATTERN FORMATION	25	0.476994	1.50581	0.035	617	tags=20%, list=6%, signal=21%
Type 2	Skin_Not_Sun_Exposed_Suprapubic	MITOCHONDRIAL GENE EXPRESSION	71	0.371866	1.50274	0.004	1894	tags=32%, list=20%, signal=40%
Type 2	Skin_Not_Sun_Exposed_Suprapubic	REGULATION OF UBIQUITIN PROTEIN TRANSFERASE ACTIVITY	17	0.520245	1.49356	0.039	3244	tags=71%, list=34%, signal=107%
Type 2	Skin_Not_Sun_Exposed_Suprapubic	MITOCHONDRIAL TRANSLATION	58	0.379459	1.46982	0.025	1894	tags=34%, list=20%, signal=43%
Type 2	Skin_Not_Sun_Exposed_Suprapubic	REGULATION OF MITOTIC NUCLEAR DIVISION	41	0.407238	1.45355	0.036	2817	tags=54%, list=30%, signal=76%
Type 2	Skin_Not_Sun_Exposed_Suprapubic	BIOLOGICAL PROCESS INVOLVED IN INTERACTION WITH HOST	67	0.366438	1.4505	0.017	2396	tags=46%, list=25%, signal=61%
Type 2	Skin_Not_Sun_Exposed_Suprapubic	PROTEIN LOCALIZATION TO PLASMA MEMBRANE	105	0.33381	1.42621	0.016	1189	tags=15%, list=13%, signal=17%
Type 2	Skin_Not_Sun_Exposed_Suprapubic	BONE MINERALIZATION	36	0.404357	1.41612	0.043	1324	tags=25%, list=14%, signal=29%
Type 2	Skin_Not_Sun_Exposed_Suprapubic	SKELETAL SYSTEM MORPHOGENESIS	68	0.349509	1.39852	0.042	1393	tags=28%, list=15%, signal=33%
Type 2	Skin_Not_Sun_Exposed_Suprapubic	DEVELOPMENTAL MATURATION	81	0.33741	1.36905	0.031	1038	tags=23%, list=11%, signal=26%
Type 2	Skin_Not_Sun_Exposed_Suprapubic	CONNECTIVE TISSUE DEVELOPMENT	83	0.332151	1.36248	0.047	1427	tags=25%, list=15%, signal=30%
Type 2	Skin_Not_Sun_Exposed_Suprapubic	ORGANELLE FUSION	72	0.330613	1.35354	0.038	881	tags=18%, list=9%, signal=20%
Type 2	Skin_Not_Sun_Exposed_Suprapubic	SKELETAL SYSTEM DEVELOPMENT	159	0.28873	1.33047	0.026	1752	tags=26%, list=18%, signal=32%
Type 2	Skin_Not_Sun_Exposed_Suprapubic	NEGATIVE REGULATION OF RNA METABOLIC PROCESS	361	0.252787	1.27722	0.005	1496	tags=22%, list=16%, signal=25%
Type 2	Skin_Not_Sun_Exposed_Suprapubic	NEGATIVE REGULATION OF NUCLEOBASE CONTAINING COMPOUND METABOLIC PROCESS	400	0.241797	1.2234	0.033	1496	tags=21%, list=16%, signal=24%
Type 2	Skin_Not_Sun_Exposed_Suprapubic	NEGATIVE REGULATION OF BIOSYNTHETIC PROCESS	432	0.234715	1.1997	0.046	1496	tags=20%, list=16%, signal=23%
Type 2	Colon_Sigmoid	CYTOPLASMIC MICROTUBULE ORGANIZATION	24	0.631891	1.97942	0.001	1302	tags=50%, list=20%, signal=63%
Type 2	Colon_Sigmoid	RESPONSE TO LEUKEMIA INHIBITORY FACTOR	19	0.647072	1.94036	0.001	959	tags=53%, list=15%, signal=62%
Type 2	Colon_Sigmoid	ANTERIOR POSTERIOR PATTERN SPECIFICATION	34	0.554574	1.92309	0.001	1617	tags=53%, list=25%, signal=70%
Type 2	Colon_Sigmoid	NON MOTILE CILIUM ASSEMBLY	21	0.601095	1.86158	0.004	843	tags=48%, list=13%, signal=55%
Type 2	Colon_Sigmoid	PEPTIDYL LYSINE METHYLATION	28	0.556613	1.82276	0.002	758	tags=39%, list=12%, signal=44%
Type 2	Colon_Sigmoid	DORSAL VENTRAL PATTERN FORMATION	18	0.621267	1.81374	0.002	1349	tags=56%, list=21%, signal=70%
Type 2	Colon_Sigmoid	REGIONALIZATION	54	0.472573	1.80941	0.004	1617	tags=46%, list=25%, signal=61%
Type 2	Colon_Sigmoid	MECHANORECEPTOR DIFFERENTIATION	17	0.61522	1.78482	0.001	1070	tags=47%, list=17%, signal=56%
Type 2	Colon_Sigmoid	MAMMARY GLAND DEVELOPMENT	25	0.553139	1.76545	0.002	957	tags=36%, list=15%, signal=42%
Type 2	Colon_Sigmoid	MACROMOLECULE DEACYLATION	24	0.545863	1.75803	0.01	1583	tags=54%, list=25%, signal=72%
Type 2	Colon_Sigmoid	POSITIVE REGULATION OF CELL GROWTH	29	0.540601	1.75118	0.001	1436	tags=52%, list=22%, signal=66%
Type 2	Colon_Sigmoid	RESPIRATORY GASEOUS EXCHANGE BY RESPIRATORY SYSTEM	21	0.549127	1.70566	0.017	901	tags=38%, list=14%, signal=44%
Type 2	Colon_Sigmoid	DNA METHYLATION OR DEMETHYLATION	19	0.554894	1.69495	0.018	1104	tags=42%, list=17%, signal=51%
Type 2	Colon_Sigmoid	DNA METHYLATION	16	0.589979	1.69337	0.013	1104	tags=50%, list=17%, signal=60%
Type 2	Colon_Sigmoid	STEM CELL PROLIFERATION	16	0.572403	1.65449	0.026	1663	tags=50%, list=26%, signal=67%
Type 2	Colon_Sigmoid	INTRACILIARY TRANSPORT	20	0.545677	1.65297	0.008	461	tags=25%, list=7%, signal=27%
Type 2	Colon_Sigmoid	RIBOSOMAL SMALL SUBUNIT BIOGENESIS	19	0.549251	1.64439	0.02	1305	tags=63%, list=20%, signal=79%
Type 2	Colon_Sigmoid	UNSATURATED FATTY ACID METABOLIC PROCESS	33	0.466827	1.62755	0.014	406	tags=21%, list=6%, signal=23%
Type 2	Colon_Sigmoid	INNER EAR RECEPTOR CELL DEVELOPMENT	15	0.582532	1.62392	0.021	1024	tags=40%, list=16%, signal=48%
Type 2	Colon_Sigmoid	METHYLATION	90	0.387271	1.60518	0.006	1191	tags=31%, list=19%, signal=38%
Type 2	Colon_Sigmoid	SEGMENTATION	15	0.5658	1.60374	0.021	510	tags=40%, list=8%, signal=43%
Type 2	Colon_Sigmoid	REGULATION OF NUCLEOTIDE METABOLIC PROCESS	24	0.499896	1.59209	0.012	2089	tags=71%, list=33%, signal=105%
Type 2	Colon_Sigmoid	PYRIDINE CONTAINING COMPOUND METABOLIC PROCESS	22	0.50717	1.58587	0.035	728	tags=32%, list=11%, signal=36%
Type 2	Colon_Sigmoid	POSITIVE REGULATION OF GROWTH	41	0.432423	1.58115	0.011	841	tags=27%, list=13%, signal=31%
Type 2	Colon_Sigmoid	TRANSPORT ALONG MICROTUBULE	43	0.434221	1.57812	0.011	897	tags=28%, list=14%, signal=32%
Type 2	Colon_Sigmoid	PATTERN SPECIFICATION PROCESS	74	0.383488	1.56973	0.013	1617	tags=42%, list=25%, signal=55%
Type 2	Colon_Sigmoid	MIDBRAIN DEVELOPMENT	17	0.531652	1.55281	0.034	774	tags=18%, list=12%, signal=20%
Type 2	Colon_Sigmoid	POSITIVE REGULATION OF NERVOUS SYSTEM DEVELOPMENT	54	0.40441	1.55057	0.016	1518	tags=39%, list=24%, signal=51%
Type 2	Colon_Sigmoid	EPIGENETIC REGULATION OF GENE EXPRESSION	29	0.469632	1.55018	0.021	1578	tags=48%, list=25%, signal=64%
Type 2	Colon_Sigmoid	GRANULOCYTE CHEMOTAXIS	18	0.528184	1.54833	0.03	1332	tags=50%, list=21%, signal=63%
Type 2	Colon_Sigmoid	ICOSANOID METABOLIC PROCESS	33	0.457423	1.54787	0.012	1014	tags=27%, list=16%, signal=32%
Type 2	Colon_Sigmoid	EMBRYONIC SKELETAL SYSTEM MORPHOGENESIS	23	0.492178	1.5448	0.027	372	tags=22%, list=6%, signal=23%
Type 2	Colon_Sigmoid	REGULATION OF CYSTEINE TYPE ENDOPEPTIDASE ACTIVITY	50	0.411495	1.54219	0.008	686	tags=24%, list=11%, signal=27%
Type 2	Colon_Sigmoid	POSITIVE REGULATION OF HISTONE MODIFICATION	24	0.477634	1.5307	0.032	1613	tags=50%, list=25%, signal=67%
Type 2	Colon_Sigmoid	PROTEIN METHYLATION	40	0.432387	1.52639	0.031	992	tags=33%, list=16%, signal=38%
Type 2	Colon_Sigmoid	VITAMIN METABOLIC PROCESS	22	0.486201	1.5229	0.043	507	tags=32%, list=8%, signal=34%
Type 2	Colon_Sigmoid	MEMORY	24	0.475931	1.5193	0.044	806	tags=29%, list=13%, signal=33%
Type 2	Colon_Sigmoid	MORPHOGENESIS OF A BRANCHING STRUCTURE	35	0.436104	1.51778	0.035	1016	tags=37%, list=16%, signal=44%
Type 2	Colon_Sigmoid	CYTOSKELETON DEPENDENT INTRACELLULAR TRANSPORT	59	0.390584	1.51477	0.015	897	tags=25%, list=14%, signal=29%
Type 2	Colon_Sigmoid	POSITIVE REGULATION OF CALCIUM ION TRANSMEMBRANE TRANSPORT	22	0.478401	1.51138	0.034	580	tags=36%, list=9%, signal=40%
Type 2	Colon_Sigmoid	MITOTIC DNA INTEGRITY CHECKPOINT SIGNALING	19	0.495921	1.50656	0.048	215	tags=21%, list=3%, signal=22%
Type 2	Colon_Sigmoid	HISTONE METHYLATION	31	0.442982	1.50069	0.039	1613	tags=48%, list=25%, signal=64%
Type 2	Colon_Sigmoid	RUFFLE ORGANIZATION	17	0.503825	1.50067	0.039	1041	tags=47%, list=16%, signal=56%
Type 2	Colon_Sigmoid	FATTY ACID DERIVATIVE METABOLIC PROCESS	27	0.459017	1.50038	0.046	349	tags=19%, list=5%, signal=20%
Type 2	Colon_Sigmoid	POSITIVE REGULATION OF CELL DEVELOPMENT	64	0.37117	1.49909	0.023	1317	tags=31%, list=21%, signal=39%
Type 2	Colon_Sigmoid	EMBRYONIC SKELETAL SYSTEM DEVELOPMENT	27	0.448486	1.49546	0.039	1603	tags=41%, list=25%, signal=54%
Type 2	Colon_Sigmoid	REGULATION OF NERVOUS SYSTEM DEVELOPMENT	88	0.358549	1.48957	0.015	1903	tags=44%, list=30%, signal=62%
Type 2	Colon_Sigmoid	INTRINSIC APOPTOTIC SIGNALING PATHWAY BY P53 CLASS MEDIATOR	19	0.488943	1.48666	0.04	1516	tags=53%, list=24%, signal=69%
Type 2	Colon_Sigmoid	REGULATION OF MICROTUBULE POLYMERIZATION OR DEPOLYMERIZATION	21	0.476556	1.48448	0.043	656	tags=24%, list=10%, signal=26%
Type 2	Colon_Sigmoid	AXIS SPECIFICATION	20	0.483297	1.4837	0.033	1468	tags=50%, list=23%, signal=65%
Type 2	Colon_Sigmoid	REGULATION OF DEPHOSPHORYLATION	27	0.453991	1.48291	0.04	645	tags=26%, list=10%, signal=29%
Type 2	Colon_Sigmoid	ACTIVATION OF CYSTEINE TYPE ENDOPEPTIDASE ACTIVITY INVOLVED IN APOPTOTIC PROCESS	19	0.490812	1.48225	0.049	1190	tags=42%, list=19%, signal=52%
Type 2	Colon_Sigmoid	GLIAL CELL MIGRATION	16	0.515229	1.47498	0.046	1663	tags=63%, list=26%, signal=84%
Type 2	Colon_Sigmoid	MICROTUBULE BASED TRANSPORT	55	0.382108	1.46027	0.017	461	tags=20%, list=7%, signal=21%
Type 2	Colon_Sigmoid	SYNAPSE ORGANIZATION	89	0.342855	1.4577	0.009	875	tags=22%, list=14%, signal=26%
Type 2	Colon_Sigmoid	POSITIVE REGULATION OF CALCIUM ION TRANSPORT	27	0.433143	1.45603	0.032	722	tags=33%, list=11%, signal=37%
Type 2	Colon_Sigmoid	SKELETAL SYSTEM MORPHOGENESIS	56	0.372488	1.44115	0.034	1507	tags=38%, list=24%, signal=49%
Type 2	Colon_Sigmoid	CELL GROWTH	93	0.337177	1.42809	0.013	1436	tags=38%, list=22%, signal=48%
Type 2	Colon_Sigmoid	POSITIVE REGULATION OF NEUROGENESIS	44	0.390973	1.42154	0.048	1403	tags=34%, list=22%, signal=43%
Type 2	Colon_Sigmoid	REGULATION OF NEUROGENESIS	71	0.347687	1.41966	0.029	806	tags=20%, list=13%, signal=22%
Type 2	Colon_Sigmoid	CELL PROJECTION ORGANIZATION	359	0.276332	1.41531	0.001	1352	tags=28%, list=21%, signal=33%
Type 2	Colon_Sigmoid	PROTEIN CONTAINING COMPLEX LOCALIZATION	44	0.381623	1.41383	0.043	461	tags=18%, list=7%, signal=19%
Type 2	Colon_Sigmoid	NEURON DEVELOPMENT	228	0.287943	1.39982	0.008	1352	tags=28%, list=21%, signal=34%
Type 2	Colon_Sigmoid	EMBRYONIC MORPHOGENESIS	109	0.316445	1.38389	0.024	1028	tags=23%, list=16%, signal=27%
Type 2	Colon_Sigmoid	TISSUE MORPHOGENESIS	103	0.320258	1.38226	0.021	1312	tags=31%, list=21%, signal=38%
Type 2	Colon_Sigmoid	NEUROGENESIS	324	0.271707	1.36969	0.004	1352	tags=27%, list=21%, signal=33%
Type 2	Colon_Sigmoid	REGULATION OF CELL DEVELOPMENT	107	0.312588	1.35091	0.049	1326	tags=28%, list=21%, signal=35%
Type 2	Colon_Sigmoid	NEGATIVE REGULATION OF TRANSCRIPTION BY RNA POLYMERASE II	138	0.297085	1.34053	0.039	1304	tags=30%, list=20%, signal=37%
Type 2	Colon_Sigmoid	GENERATION OF NEURONS	274	0.267744	1.33374	0.008	1352	tags=27%, list=21%, signal=33%
Type 2	Colon_Sigmoid	CELL PART MORPHOGENESIS	144	0.288545	1.31411	0.021	1492	tags=31%, list=23%, signal=40%
Type 2	Colon_Sigmoid	CELL PROJECTION ASSEMBLY	156	0.282062	1.31334	0.039	1021	tags=24%, list=16%, signal=28%
Type 2	Colon_Sigmoid	REGULATION OF CELL POPULATION PROLIFERATION	297	0.262962	1.31014	0.004	832	tags=20%, list=13%, signal=22%
Type 2	Colon_Sigmoid	NEGATIVE REGULATION OF NUCLEOBASE CONTAINING COMPOUND METABOLIC PROCESS	236	0.269115	1.29925	0.02	891	tags=22%, list=14%, signal=25%
Type 2	Colon_Sigmoid	MICROTUBULE BASED PROCESS	235	0.266662	1.29886	0.026	1390	tags=28%, list=22%, signal=34%
Type 2	Colon_Sigmoid	CELL MORPHOGENESIS INVOLVED IN DIFFERENTIATION	164	0.276898	1.29233	0.02	1492	tags=30%, list=23%, signal=39%
Type 2	Colon_Sigmoid	CELL MORPHOGENESIS	217	0.256996	1.24749	0.038	1507	tags=30%, list=24%, signal=38%
Type 2	Colon_Transverse	INTRACILIARY TRANSPORT	20	0.595138	1.78454	0.004	358	tags=25%, list=6%, signal=26%
Type 2	Colon_Transverse	ROOF OF MOUTH DEVELOPMENT	18	0.581358	1.71923	0.006	760	tags=44%, list=12%, signal=50%
Type 2	Colon_Transverse	SKELETAL SYSTEM MORPHOGENESIS	34	0.50347	1.69816	0.012	1599	tags=41%, list=25%, signal=54%
Type 2	Colon_Transverse	REGULATION OF STEROID METABOLIC PROCESS	19	0.560248	1.69458	0.012	1302	tags=47%, list=20%, signal=59%
Type 2	Colon_Transverse	REGULATION OF AXONOGENESIS	19	0.559639	1.69	0.018	1388	tags=53%, list=21%, signal=67%
Type 2	Colon_Transverse	TRANSPORT ALONG MICROTUBULE	45	0.457275	1.67467	0.008	358	tags=20%, list=6%, signal=21%
Type 2	Colon_Transverse	ENDOTHELIAL CELL PROLIFERATION	23	0.519193	1.65062	0.01	320	tags=22%, list=5%, signal=23%
Type 2	Colon_Transverse	POSITIVE REGULATION OF NEUROGENESIS	30	0.496848	1.64397	0.012	626	tags=33%, list=10%, signal=37%
Type 2	Colon_Transverse	CYTOPLASMIC MICROTUBULE ORGANIZATION	15	0.565406	1.61395	0.019	446	tags=27%, list=7%, signal=29%
Type 2	Colon_Transverse	DEVELOPMENTAL CELL GROWTH	38	0.459732	1.60247	0.015	1075	tags=37%, list=17%, signal=44%
Type 2	Colon_Transverse	CELLULAR RESPONSE TO REACTIVE OXYGEN SPECIES	29	0.483609	1.60021	0.014	824	tags=28%, list=13%, signal=31%
Type 2	Colon_Transverse	DEVELOPMENTAL GROWTH INVOLVED IN MORPHOGENESIS	35	0.466196	1.59898	0.019	900	tags=31%, list=14%, signal=36%
Type 2	Colon_Transverse	LIPOPROTEIN BIOSYNTHETIC PROCESS	34	0.465437	1.59584	0.01	1921	tags=44%, list=30%, signal=62%
Type 2	Colon_Transverse	POSITIVE REGULATION OF CALCIUM ION TRANSMEMBRANE TRANSPORT	16	0.561558	1.59549	0.029	696	tags=38%, list=11%, signal=42%
Type 2	Colon_Transverse	CELLULAR RESPONSE TO HYDROGEN PEROXIDE	17	0.555697	1.59141	0.026	487	tags=29%, list=8%, signal=32%
Type 2	Colon_Transverse	STEM CELL PROLIFERATION	15	0.567262	1.58737	0.025	927	tags=27%, list=14%, signal=31%
Type 2	Colon_Transverse	SPINDLE ORGANIZATION	42	0.434629	1.58566	0.024	1142	tags=38%, list=18%, signal=46%
Type 2	Colon_Transverse	RESPONSE TO PURINE CONTAINING COMPOUND	25	0.490573	1.56826	0.026	1185	tags=40%, list=18%, signal=49%
Type 2	Colon_Transverse	POSITIVE REGULATION OF VASCULATURE DEVELOPMENT	28	0.473684	1.56769	0.016	934	tags=29%, list=14%, signal=33%
Type 2	Colon_Transverse	CELLULAR RESPONSE TO INORGANIC SUBSTANCE	40	0.437866	1.56289	0.017	1375	tags=43%, list=21%, signal=54%
Type 2	Colon_Transverse	POSITIVE REGULATION OF NERVOUS SYSTEM DEVELOPMENT	36	0.448266	1.55531	0.025	626	tags=28%, list=10%, signal=31%
Type 2	Colon_Transverse	NEURON PROJECTION EXTENSION	30	0.464749	1.55346	0.015	1075	tags=37%, list=17%, signal=44%
Type 2	Colon_Transverse	ANTERIOR POSTERIOR PATTERN SPECIFICATION	31	0.454943	1.54126	0.026	821	tags=29%, list=13%, signal=33%
Type 2	Colon_Transverse	STEROID BIOSYNTHETIC PROCESS	39	0.437828	1.5353	0.022	1302	tags=36%, list=20%, signal=45%
Type 2	Colon_Transverse	RESPIRATORY GASEOUS EXCHANGE BY RESPIRATORY SYSTEM	20	0.51357	1.52783	0.041	883	tags=35%, list=14%, signal=40%
Type 2	Colon_Transverse	MITOCHONDRIAL GENE EXPRESSION	59	0.386944	1.52338	0.008	1121	tags=34%, list=17%, signal=41%
Type 2	Colon_Transverse	SKELETAL SYSTEM DEVELOPMENT	80	0.380786	1.52163	0.015	1259	tags=31%, list=19%, signal=38%
Type 2	Colon_Transverse	BONE DEVELOPMENT	37	0.434804	1.52063	0.027	980	tags=30%, list=15%, signal=35%
Type 2	Colon_Transverse	POSITIVE REGULATION OF DEVELOPMENTAL GROWTH	18	0.520835	1.50378	0.04	748	tags=28%, list=12%, signal=31%
Type 2	Colon_Transverse	RESPONSE TO OXIDATIVE STRESS	96	0.356936	1.5008	0.009	1405	tags=29%, list=22%, signal=37%
Type 2	Colon_Transverse	POSITIVE REGULATION OF CELL DEVELOPMENT	45	0.41393	1.49712	0.02	626	tags=24%, list=10%, signal=27%
Type 2	Colon_Transverse	MICROTUBULE BASED TRANSPORT	56	0.388072	1.49125	0.019	358	tags=16%, list=6%, signal=17%
Type 2	Colon_Transverse	MEMBRANE BIOGENESIS	19	0.498244	1.48703	0.048	1280	tags=42%, list=20%, signal=52%
Type 2	Colon_Transverse	NON MOTILE CILIUM ASSEMBLY	24	0.485976	1.48655	0.047	1398	tags=38%, list=22%, signal=48%
Type 2	Colon_Transverse	MICROTUBULE BASED PROCESS	227	0.31017	1.47882	0.001	1154	tags=25%, list=18%, signal=29%
Type 2	Colon_Transverse	UROGENITAL SYSTEM DEVELOPMENT	68	0.368748	1.47632	0.01	855	tags=28%, list=13%, signal=32%
Type 2	Colon_Transverse	CELL FATE COMMITMENT	28	0.454632	1.47005	0.049	797	tags=25%, list=12%, signal=28%
Type 2	Colon_Transverse	MICROTUBULE BASED MOVEMENT	100	0.343958	1.46364	0.015	853	tags=21%, list=13%, signal=24%
Type 2	Colon_Transverse	MITOCHONDRIAL TRANSLATION	46	0.402299	1.45917	0.026	1121	tags=37%, list=17%, signal=44%
Type 2	Colon_Transverse	SIGNAL TRANSDUCTION IN RESPONSE TO DNA DAMAGE	42	0.410141	1.45687	0.048	1274	tags=36%, list=20%, signal=44%
Type 2	Colon_Transverse	PROTEIN CONTAINING COMPLEX LOCALIZATION	44	0.397133	1.43054	0.044	358	tags=14%, list=6%, signal=14%
Type 2	Colon_Transverse	CELLULAR RESPONSE TO OXIDATIVE STRESS	59	0.369582	1.42682	0.042	626	tags=19%, list=10%, signal=20%
Type 2	Colon_Transverse	REGULATION OF MICROTUBULE BASED PROCESS	55	0.380723	1.42602	0.036	1117	tags=27%, list=17%, signal=33%
Type 2	Colon_Transverse	REGULATION OF CYSTEINE TYPE ENDOPEPTIDASE ACTIVITY	46	0.389614	1.42177	0.045	855	tags=26%, list=13%, signal=30%
Type 2	Colon_Transverse	RESPONSE TO METAL ION	78	0.345304	1.40966	0.023	1375	tags=35%, list=21%, signal=43%
Type 2	Colon_Transverse	REGULATION OF CELLULAR COMPONENT SIZE	59	0.36743	1.40313	0.039	1092	tags=25%, list=17%, signal=30%
Type 2	Colon_Transverse	REGULATION OF NEUROGENESIS	54	0.36888	1.39786	0.04	1388	tags=35%, list=21%, signal=44%
Type 2	Colon_Transverse	RESPONSE TO INORGANIC SUBSTANCE	114	0.32022	1.38602	0.025	1375	tags=32%, list=21%, signal=40%
Type 2	Colon_Transverse	DEVELOPMENTAL GROWTH	97	0.32367	1.37912	0.032	1082	tags=26%, list=17%, signal=30%
Type 2	Colon_Transverse	MICROTUBULE CYTOSKELETON ORGANIZATION	159	0.303482	1.37257	0.017	1154	tags=26%, list=18%, signal=31%
Type 2	Colon_Transverse	REGULATION OF ANATOMICAL STRUCTURE MORPHOGENESIS	159	0.301498	1.36962	0.03	955	tags=22%, list=15%, signal=25%
Type 2	Colon_Transverse	MITOTIC CELL CYCLE	206	0.289027	1.35604	0.013	1367	tags=31%, list=21%, signal=38%
Type 2	Colon_Transverse	NEGATIVE REGULATION OF ORGANELLE ORGANIZATION	79	0.333019	1.35445	0.042	1154	tags=24%, list=18%, signal=29%
Type 2	Colon_Transverse	MITOTIC CELL CYCLE PROCESS	171	0.286823	1.3231	0.032	1498	tags=33%, list=23%, signal=42%
Type 2	Colon_Transverse	CYTOSKELETON ORGANIZATION	304	0.252416	1.23463	0.027	1154	tags=23%, list=18%, signal=26%
Type 2	Cells_Cultured_fibroblasts	SCHWANN CELL DIFFERENTIATION	17	-0.593222	-1.69961	0.008	1689	tags=35%, list=18%, signal=43%
Type 2	Cells_Cultured_fibroblasts	PROTEIN K63 LINKED UBIQUITINATION	25	-0.527837	-1.69392	0.016	2746	tags=56%, list=29%, signal=79%
Type 2	Cells_Cultured_fibroblasts	REGULATION OF ACTIN CYTOSKELETON REORGANIZATION	23	-0.547326	-1.68677	0.012	1140	tags=30%, list=12%, signal=35%
Type 2	Cells_Cultured_fibroblasts	CHAPERONE COFACTOR DEPENDENT PROTEIN REFOLDING	15	-0.603964	-1.68322	0.015	1575	tags=33%, list=17%, signal=40%
Type 2	Cells_Cultured_fibroblasts	NEUROTROPHIN SIGNALING PATHWAY	15	-0.6054	-1.66822	0.021	1359	tags=33%, list=14%, signal=39%
Type 2	Cells_Cultured_fibroblasts	CHAPERONE MEDIATED PROTEIN FOLDING	31	-0.494951	-1.66325	0.01	1592	tags=35%, list=17%, signal=42%
Type 2	Cells_Cultured_fibroblasts	DE NOVO PROTEIN FOLDING	19	-0.557331	-1.65912	0.027	1575	tags=32%, list=17%, signal=38%
Type 2	Cells_Cultured_fibroblasts	REGULATION OF NEURONAL SYNAPTIC PLASTICITY	15	-0.592059	-1.6542	0.023	3122	tags=67%, list=33%, signal=99%
Type 2	Cells_Cultured_fibroblasts	ESTABLISHMENT OF ENDOTHELIAL BARRIER	20	-0.54673	-1.6449	0.02	522	tags=30%, list=6%, signal=32%
Type 2	Cells_Cultured_fibroblasts	GLYCOLIPID BIOSYNTHETIC PROCESS	33	-0.482506	-1.63628	0.012	1056	tags=30%, list=11%, signal=34%
Type 2	Cells_Cultured_fibroblasts	CARDIAC VENTRICLE DEVELOPMENT	36	-0.478792	-1.62192	0.012	2144	tags=39%, list=23%, signal=50%
Type 2	Cells_Cultured_fibroblasts	FC RECEPTOR SIGNALING PATHWAY	20	-0.548954	-1.61987	0.022	1501	tags=35%, list=16%, signal=41%
Type 2	Cells_Cultured_fibroblasts	CARDIAC CHAMBER MORPHOGENESIS	27	-0.498667	-1.60381	0.015	1489	tags=33%, list=16%, signal=39%
Type 2	Cells_Cultured_fibroblasts	POSITIVE REGULATION OF MIRNA METABOLIC PROCESS	16	-0.557606	-1.58357	0.02	1903	tags=50%, list=20%, signal=62%
Type 2	Cells_Cultured_fibroblasts	REGULATION OF STEM CELL DIFFERENTIATION	29	-0.479846	-1.57527	0.017	1489	tags=31%, list=16%, signal=37%
Type 2	Cells_Cultured_fibroblasts	NEURON PROJECTION REGENERATION	25	-0.502263	-1.5749	0.023	1494	tags=32%, list=16%, signal=38%
Type 2	Cells_Cultured_fibroblasts	GPI ANCHOR METABOLIC PROCESS	15	-0.561617	-1.5641	0.034	1036	tags=27%, list=11%, signal=30%
Type 2	Cells_Cultured_fibroblasts	NUCLEOSIDE MONOPHOSPHATE METABOLIC PROCESS	37	-0.447264	-1.54625	0.019	2458	tags=54%, list=26%, signal=73%
Type 2	Cells_Cultured_fibroblasts	CARDIAC CHAMBER DEVELOPMENT	50	-0.410889	-1.53457	0.012	911	tags=22%, list=10%, signal=24%
Type 2	Cells_Cultured_fibroblasts	NEGATIVE REGULATION OF LEUKOCYTE PROLIFERATION	23	-0.500811	-1.53283	0.033	1689	tags=39%, list=18%, signal=47%
Type 2	Cells_Cultured_fibroblasts	POSITIVE REGULATION OF REPRODUCTIVE PROCESS	25	-0.481671	-1.52999	0.035	2369	tags=36%, list=25%, signal=48%
Type 2	Cells_Cultured_fibroblasts	CARDIAC VENTRICLE MORPHOGENESIS	17	-0.535647	-1.52415	0.048	1784	tags=35%, list=19%, signal=43%
Type 2	Cells_Cultured_fibroblasts	PATHWAY RESTRICTED SMAD PROTEIN PHOSPHORYLATION	15	-0.552824	-1.52287	0.043	1818	tags=53%, list=19%, signal=66%
Type 2	Cells_Cultured_fibroblasts	VESICLE COATING	24	-0.485139	-1.52192	0.045	2229	tags=42%, list=23%, signal=54%
Type 2	Cells_Cultured_fibroblasts	REGULATION OF MUSCLE CELL DIFFERENTIATION	45	-0.424956	-1.51788	0.034	1842	tags=38%, list=19%, signal=47%
Type 2	Cells_Cultured_fibroblasts	CARDIAC MUSCLE CELL DIFFERENTIATION	36	-0.443356	-1.51634	0.024	1526	tags=33%, list=16%, signal=40%
Type 2	Cells_Cultured_fibroblasts	AMYLOID PRECURSOR PROTEIN METABOLIC PROCESS	35	-0.438058	-1.51387	0.022	2531	tags=51%, list=27%, signal=70%
Type 2	Cells_Cultured_fibroblasts	ACTIN CYTOSKELETON REORGANIZATION	54	-0.400129	-1.51164	0.026	1149	tags=26%, list=12%, signal=29%
Type 2	Cells_Cultured_fibroblasts	VENTRICULAR SEPTUM DEVELOPMENT	22	-0.498414	-1.51156	0.035	2132	tags=41%, list=22%, signal=53%
Type 2	Cells_Cultured_fibroblasts	LIPOSACCHARIDE METABOLIC PROCESS	49	-0.417722	-1.505	0.03	1056	tags=27%, list=11%, signal=30%
Type 2	Cells_Cultured_fibroblasts	PERIPHERAL NERVOUS SYSTEM DEVELOPMENT	33	-0.441093	-1.4794	0.047	1689	tags=33%, list=18%, signal=40%
Type 2	Cells_Cultured_fibroblasts	RIBONUCLEOSIDE MONOPHOSPHATE METABOLIC PROCESS	28	-0.448167	-1.46763	0.037	1992	tags=46%, list=21%, signal=59%
Type 2	Cells_Cultured_fibroblasts	NEUROBLAST PROLIFERATION	24	-0.466162	-1.46716	0.045	1207	tags=29%, list=13%, signal=33%
Type 2	Cells_Cultured_fibroblasts	ENDOPLASMIC RETICULUM TO GOLGI VESICLE MEDIATED TRANSPORT	69	-0.368651	-1.46047	0.032	2479	tags=41%, list=26%, signal=55%
Type 2	Cells_Cultured_fibroblasts	CARDIAC CELL DEVELOPMENT	28	-0.439335	-1.43463	0.044	1489	tags=32%, list=16%, signal=38%
Type 2	Cells_Cultured_fibroblasts	MITOCHONDRIAL RESPIRATORY CHAIN COMPLEX ASSEMBLY	44	-0.394522	-1.43202	0.048	2515	tags=43%, list=27%, signal=58%
Type 2	Cells_Cultured_fibroblasts	MEMBRANE LIPID METABOLIC PROCESS	95	-0.334846	-1.39074	0.033	1056	tags=20%, list=11%, signal=22%
Type 2	Cells_Cultured_fibroblasts	PROTEIN POLYUBIQUITINATION	112	-0.301892	-1.31026	0.041	1832	tags=29%, list=19%, signal=35%
Type 2	Skin_Sun_Exposed_Lower_leg	PROTEIN K63 LINKED UBIQUITINATION	20	-0.629006	-1.84233	0.001	1395	tags=30%, list=13%, signal=34%
Type 2	Skin_Sun_Exposed_Lower_leg	REGULATION OF CALCIUM MEDIATED SIGNALING	29	-0.545411	-1.80092	0.002	1544	tags=34%, list=15%, signal=40%
Type 2	Skin_Sun_Exposed_Lower_leg	REGULATION OF VASCULAR PERMEABILITY	20	-0.589234	-1.7582	0.011	1599	tags=40%, list=15%, signal=47%
Type 2	Skin_Sun_Exposed_Lower_leg	REGULATION OF BMP SIGNALING PATHWAY	24	-0.55102	-1.72916	0.01	1815	tags=33%, list=17%, signal=40%
Type 2	Skin_Sun_Exposed_Lower_leg	SYNAPTIC TRANSMISSION CHOLINERGIC	17	-0.604863	-1.72385	0.016	2629	tags=65%, list=25%, signal=86%
Type 2	Skin_Sun_Exposed_Lower_leg	VESICLE COATING	22	-0.557016	-1.70844	0.008	2244	tags=45%, list=21%, signal=58%
Type 2	Skin_Sun_Exposed_Lower_leg	REGULATION OF CALCINEURIN MEDIATED SIGNALING	16	-0.602846	-1.69513	0.006	1544	tags=50%, list=15%, signal=58%
Type 2	Skin_Sun_Exposed_Lower_leg	REGULATION OF SUPEROXIDE METABOLIC PROCESS	17	-0.608699	-1.69413	0.014	537	tags=18%, list=5%, signal=19%
Type 2	Skin_Sun_Exposed_Lower_leg	VESICLE BUDDING FROM MEMBRANE	42	-0.466061	-1.66259	0.011	2790	tags=43%, list=26%, signal=58%
Type 2	Skin_Sun_Exposed_Lower_leg	PURINE NUCLEOSIDE MONOPHOSPHATE METABOLIC PROCESS	20	-0.549194	-1.6528	0.015	3379	tags=65%, list=32%, signal=95%
Type 2	Skin_Sun_Exposed_Lower_leg	ERAD PATHWAY	52	-0.444182	-1.64454	0.004	2933	tags=44%, list=28%, signal=61%
Type 2	Skin_Sun_Exposed_Lower_leg	DE NOVO PROTEIN FOLDING	15	-0.593668	-1.63517	0.015	1117	tags=33%, list=11%, signal=37%
Type 2	Skin_Sun_Exposed_Lower_leg	COPII COATED VESICLE BUDDING	21	-0.539263	-1.62532	0.018	2790	tags=48%, list=26%, signal=65%
Type 2	Skin_Sun_Exposed_Lower_leg	NEGATIVE REGULATION OF FAT CELL DIFFERENTIATION	17	-0.563598	-1.62459	0.022	1791	tags=47%, list=17%, signal=57%
Type 2	Skin_Sun_Exposed_Lower_leg	REGULATION OF NECROTIC CELL DEATH	20	-0.532998	-1.62317	0.016	2519	tags=50%, list=24%, signal=66%
Type 2	Skin_Sun_Exposed_Lower_leg	PROTEIN EXPORT FROM NUCLEUS	24	-0.521244	-1.61796	0.008	2034	tags=42%, list=19%, signal=51%
Type 2	Skin_Sun_Exposed_Lower_leg	CELLULAR RESPONSE TO TOPOLOGICALLY INCORRECT PROTEIN	45	-0.438116	-1.61669	0.006	2906	tags=53%, list=27%, signal=73%
Type 2	Skin_Sun_Exposed_Lower_leg	RIBONUCLEOSIDE MONOPHOSPHATE METABOLIC PROCESS	29	-0.482538	-1.61304	0.023	1365	tags=28%, list=13%, signal=32%
Type 2	Skin_Sun_Exposed_Lower_leg	GLYCOSYL COMPOUND METABOLIC PROCESS	48	-0.445861	-1.61189	0.009	2276	tags=35%, list=22%, signal=45%
Type 2	Skin_Sun_Exposed_Lower_leg	ENDOCRINE HORMONE SECRETION	22	-0.51385	-1.57555	0.024	1632	tags=32%, list=15%, signal=38%
Type 2	Skin_Sun_Exposed_Lower_leg	REGULATION OF OXIDOREDUCTASE ACTIVITY	40	-0.446364	-1.57185	0.014	1366	tags=23%, list=13%, signal=26%
Type 2	Skin_Sun_Exposed_Lower_leg	REGULATION OF MICROTUBULE BASED PROCESS	104	-0.364167	-1.56931	0.004	1680	tags=26%, list=16%, signal=31%
Type 2	Skin_Sun_Exposed_Lower_leg	GLIAL CELL DEVELOPMENT	38	-0.449562	-1.56719	0.034	3252	tags=50%, list=31%, signal=72%
Type 2	Skin_Sun_Exposed_Lower_leg	NUCLEOSIDE MONOPHOSPHATE METABOLIC PROCESS	39	-0.454427	-1.55722	0.025	3047	tags=46%, list=29%, signal=65%
Type 2	Skin_Sun_Exposed_Lower_leg	PROTEIN LOCALIZATION TO SYNAPSE	23	-0.499674	-1.55484	0.029	179	tags=13%, list=2%, signal=13%
Type 2	Skin_Sun_Exposed_Lower_leg	NEURON PROJECTION REGENERATION	23	-0.501931	-1.55305	0.039	1376	tags=35%, list=13%, signal=40%
Type 2	Skin_Sun_Exposed_Lower_leg	AMINO ACID IMPORT ACROSS PLASMA MEMBRANE	20	-0.504135	-1.53584	0.047	1643	tags=50%, list=16%, signal=59%
Type 2	Skin_Sun_Exposed_Lower_leg	REGULATION OF ENDOCRINE PROCESS	16	-0.543341	-1.53452	0.036	537	tags=19%, list=5%, signal=20%
Type 2	Skin_Sun_Exposed_Lower_leg	PROTEIN EXIT FROM ENDOPLASMIC RETICULUM	23	-0.49532	-1.53386	0.032	3445	tags=65%, list=33%, signal=97%
Type 2	Skin_Sun_Exposed_Lower_leg	REGULATION OF AUTOPHAGY OF MITOCHONDRION	16	-0.547979	-1.52878	0.029	1262	tags=31%, list=12%, signal=35%
Type 2	Skin_Sun_Exposed_Lower_leg	CALCINEURIN MEDIATED SIGNALING	19	-0.508737	-1.52827	0.042	1816	tags=47%, list=17%, signal=57%
Type 2	Skin_Sun_Exposed_Lower_leg	PROTEIN POLYUBIQUITINATION	93	-0.36754	-1.52552	0.007	2603	tags=34%, list=25%, signal=45%
Type 2	Skin_Sun_Exposed_Lower_leg	NEGATIVE REGULATION OF INFLAMMATORY RESPONSE	49	-0.411897	-1.51241	0.022	3116	tags=41%, list=29%, signal=58%
Type 2	Skin_Sun_Exposed_Lower_leg	CELLULAR RESPONSE TO UNFOLDED PROTEIN	36	-0.439183	-1.51002	0.03	2850	tags=56%, list=27%, signal=76%
Type 2	Skin_Sun_Exposed_Lower_leg	ENDOPLASMIC RETICULUM UNFOLDED PROTEIN RESPONSE	30	-0.455527	-1.5097	0.025	2850	tags=53%, list=27%, signal=73%
Type 2	Skin_Sun_Exposed_Lower_leg	REGULATION OF HORMONE SECRETION	88	-0.363952	-1.50289	0.004	1836	tags=24%, list=17%, signal=29%
Type 2	Skin_Sun_Exposed_Lower_leg	ADENYLATE CYCLASE ACTIVATING G PROTEIN COUPLED RECEPTOR SIGNALING PATHWAY	36	-0.432237	-1.50041	0.037	2184	tags=39%, list=21%, signal=49%
Type 2	Skin_Sun_Exposed_Lower_leg	REGULATION OF REPRODUCTIVE PROCESS	74	-0.378217	-1.49853	0.013	1570	tags=23%, list=15%, signal=27%
Type 2	Skin_Sun_Exposed_Lower_leg	ENDOCRINE PROCESS	39	-0.427891	-1.49454	0.033	1632	tags=26%, list=15%, signal=30%
Type 2	Skin_Sun_Exposed_Lower_leg	POSITIVE REGULATION OF OXIDOREDUCTASE ACTIVITY	27	-0.457806	-1.48947	0.038	537	tags=19%, list=5%, signal=19%
Type 2	Skin_Sun_Exposed_Lower_leg	MYOBLAST DIFFERENTIATION	33	-0.441571	-1.48238	0.023	1978	tags=27%, list=19%, signal=33%
Type 2	Skin_Sun_Exposed_Lower_leg	HISTONE H4 ACETYLATION	22	-0.472042	-1.47144	0.043	1346	tags=27%, list=13%, signal=31%
Type 2	Skin_Sun_Exposed_Lower_leg	CENTROSOME DUPLICATION	38	-0.422609	-1.46778	0.043	2531	tags=39%, list=24%, signal=52%
Type 2	Skin_Sun_Exposed_Lower_leg	ORGANIC ACID TRANSMEMBRANE TRANSPORT	65	-0.370784	-1.45805	0.025	2643	tags=46%, list=25%, signal=61%
Type 2	Skin_Sun_Exposed_Lower_leg	REGULATION OF REGULATED SECRETORY PATHWAY	56	-0.383342	-1.44704	0.025	1437	tags=20%, list=14%, signal=23%
Type 2	Skin_Sun_Exposed_Lower_leg	CELLULAR RESPIRATION	97	-0.343828	-1.43704	0.017	2071	tags=30%, list=20%, signal=37%
Type 2	Skin_Sun_Exposed_Lower_leg	AEROBIC RESPIRATION	75	-0.360381	-1.42813	0.026	2019	tags=31%, list=19%, signal=38%
Type 2	Skin_Sun_Exposed_Lower_leg	REGENERATION	64	-0.370861	-1.42326	0.032	1955	tags=31%, list=18%, signal=38%
Type 2	Skin_Sun_Exposed_Lower_leg	IMPORT ACROSS PLASMA MEMBRANE	72	-0.353402	-1.39933	0.039	3296	tags=57%, list=31%, signal=82%
Type 2	Skin_Sun_Exposed_Lower_leg	REGULATION OF MICROTUBULE CYTOSKELETON ORGANIZATION	64	-0.359212	-1.39682	0.038	1673	tags=25%, list=16%, signal=30%
Type 2	Skin_Sun_Exposed_Lower_leg	REGULATION OF NEUROTRANSMITTER LEVELS	82	-0.339903	-1.38312	0.041	2580	tags=37%, list=24%, signal=48%
Type 2	Skin_Sun_Exposed_Lower_leg	HORMONE TRANSPORT	108	-0.322183	-1.34865	0.037	2737	tags=31%, list=26%, signal=42%
Type 2	Skin_Sun_Exposed_Lower_leg	REGULATED EXOCYTOSIS	96	-0.323205	-1.34672	0.04	2089	tags=26%, list=20%, signal=32%
Type 2	Skin_Sun_Exposed_Lower_leg	RESPONSE TO ENDOPLASMIC RETICULUM STRESS	103	-0.315986	-1.32499	0.048	2933	tags=43%, list=28%, signal=59%
Type 2	Skin_Sun_Exposed_Lower_leg	SIGNAL RELEASE	167	-0.289239	-1.30714	0.041	2771	tags=32%, list=26%, signal=42%
Type 2	Skin_Sun_Exposed_Lower_leg	REGULATION OF SECRETION	232	-0.275345	-1.30705	0.025	1836	tags=22%, list=17%, signal=26%
Type 2	Skin_Not_Sun_Exposed_Suprapubic	PROTEIN LOCALIZATION TO SYNAPSE	18	-0.682946	-1.94852	0.002	147	tags=22%, list=2%, signal=23%
Type 2	Skin_Not_Sun_Exposed_Suprapubic	NUCLEOSIDE MONOPHOSPHATE METABOLIC PROCESS	37	-0.565422	-1.92248	0.001	1774	tags=43%, list=19%, signal=53%
Type 2	Skin_Not_Sun_Exposed_Suprapubic	RIBONUCLEOSIDE MONOPHOSPHATE METABOLIC PROCESS	29	-0.580178	-1.88208	0.001	1500	tags=41%, list=16%, signal=49%
Type 2	Skin_Not_Sun_Exposed_Suprapubic	REGULATION OF NIK NF KAPPAB SIGNALING	36	-0.545601	-1.86511	0.002	793	tags=25%, list=8%, signal=27%
Type 2	Skin_Not_Sun_Exposed_Suprapubic	DE NOVO PROTEIN FOLDING	16	-0.659612	-1.84626	0.004	1730	tags=50%, list=18%, signal=61%
Type 2	Skin_Not_Sun_Exposed_Suprapubic	PROTEIN K63 LINKED UBIQUITINATION	18	-0.648335	-1.84524	0.006	915	tags=39%, list=10%, signal=43%
Type 2	Skin_Not_Sun_Exposed_Suprapubic	NIK NF KAPPAB SIGNALING	47	-0.507472	-1.83964	0.001	996	tags=26%, list=10%, signal=28%
Type 2	Skin_Not_Sun_Exposed_Suprapubic	PURINE NUCLEOSIDE MONOPHOSPHATE METABOLIC PROCESS	21	-0.594192	-1.79532	0.002	2882	tags=71%, list=30%, signal=102%
Type 2	Skin_Not_Sun_Exposed_Suprapubic	GLYCOSYL COMPOUND METABOLIC PROCESS	43	-0.501031	-1.78088	0.002	1918	tags=40%, list=20%, signal=49%
Type 2	Skin_Not_Sun_Exposed_Suprapubic	POSITIVE REGULATION OF OXIDOREDUCTASE ACTIVITY	26	-0.538927	-1.69734	0.006	2503	tags=50%, list=26%, signal=68%
Type 2	Skin_Not_Sun_Exposed_Suprapubic	PROTEIN LOCALIZATION TO CHROMATIN	15	-0.610323	-1.68692	0.009	1943	tags=53%, list=20%, signal=67%
Type 2	Skin_Not_Sun_Exposed_Suprapubic	NUCLEOSIDE METABOLIC PROCESS	26	-0.540998	-1.68346	0.009	1774	tags=38%, list=19%, signal=47%
Type 2	Skin_Not_Sun_Exposed_Suprapubic	RESPONSE TO NERVE GROWTH FACTOR	17	-0.57568	-1.68262	0.01	671	tags=35%, list=7%, signal=38%
Type 2	Skin_Not_Sun_Exposed_Suprapubic	REGULATION OF MITOCHONDRIAL MEMBRANE PERMEABILITY	20	-0.561037	-1.68112	0.012	2723	tags=60%, list=29%, signal=84%
Type 2	Skin_Not_Sun_Exposed_Suprapubic	NEGATIVE REGULATION OF CELLULAR RESPONSE TO GROWTH FACTOR STIMULUS	19	-0.590062	-1.67725	0.012	1268	tags=47%, list=13%, signal=55%
Type 2	Skin_Not_Sun_Exposed_Suprapubic	PROTEIN LOCALIZATION TO CELL JUNCTION	32	-0.496527	-1.65018	0.013	147	tags=16%, list=2%, signal=16%
Type 2	Skin_Not_Sun_Exposed_Suprapubic	DEFENSE RESPONSE TO GRAM POSITIVE BACTERIUM	27	-0.506836	-1.64165	0.017	793	tags=22%, list=8%, signal=24%
Type 2	Skin_Not_Sun_Exposed_Suprapubic	RIBONUCLEOSIDE METABOLIC PROCESS	18	-0.560352	-1.63166	0.024	1191	tags=33%, list=13%, signal=38%
Type 2	Skin_Not_Sun_Exposed_Suprapubic	REGULATION OF CALCINEURIN MEDIATED SIGNALING	15	-0.590202	-1.61457	0.018	1144	tags=40%, list=12%, signal=45%
Type 2	Skin_Not_Sun_Exposed_Suprapubic	PYRIMIDINE RIBONUCLEOTIDE METABOLIC PROCESS	16	-0.573294	-1.603	0.017	1364	tags=38%, list=14%, signal=44%
Type 2	Skin_Not_Sun_Exposed_Suprapubic	REGULATION OF OXIDOREDUCTASE ACTIVITY	35	-0.477036	-1.60286	0.016	2503	tags=43%, list=26%, signal=58%
Type 2	Skin_Not_Sun_Exposed_Suprapubic	NUCLEOSIDE MONOPHOSPHATE BIOSYNTHETIC PROCESS	18	-0.551442	-1.59975	0.027	2064	tags=44%, list=22%, signal=57%
Type 2	Skin_Not_Sun_Exposed_Suprapubic	REGULATION OF MYELOID LEUKOCYTE DIFFERENTIATION	26	-0.498884	-1.59923	0.014	828	tags=23%, list=9%, signal=25%
Type 2	Skin_Not_Sun_Exposed_Suprapubic	POSITIVE REGULATION OF POTASSIUM ION TRANSPORT	15	-0.574665	-1.59527	0.023	1144	tags=33%, list=12%, signal=38%
Type 2	Skin_Not_Sun_Exposed_Suprapubic	REGULATION OF CALCIUM MEDIATED SIGNALING	28	-0.482666	-1.58776	0.021	1144	tags=29%, list=12%, signal=32%
Type 2	Skin_Not_Sun_Exposed_Suprapubic	NUCLEOSIDE TRIPHOSPHATE BIOSYNTHETIC PROCESS	47	-0.432628	-1.57708	0.009	1583	tags=32%, list=17%, signal=38%
Type 2	Skin_Not_Sun_Exposed_Suprapubic	REGULATION OF NOTCH SIGNALING PATHWAY	32	-0.47014	-1.57599	0.014	690	tags=19%, list=7%, signal=20%
Type 2	Skin_Not_Sun_Exposed_Suprapubic	RIBONUCLEOSIDE MONOPHOSPHATE BIOSYNTHETIC PROCESS	15	-0.581076	-1.56968	0.032	2441	tags=53%, list=26%, signal=72%
Type 2	Skin_Not_Sun_Exposed_Suprapubic	VITAMIN TRANSPORT	17	-0.544336	-1.56879	0.026	1213	tags=35%, list=13%, signal=40%
Type 2	Skin_Not_Sun_Exposed_Suprapubic	CALCINEURIN MEDIATED SIGNALING	16	-0.567488	-1.5656	0.021	1524	tags=44%, list=16%, signal=52%
Type 2	Skin_Not_Sun_Exposed_Suprapubic	T CELL MIGRATION	20	-0.526417	-1.5586	0.029	906	tags=30%, list=10%, signal=33%
Type 2	Skin_Not_Sun_Exposed_Suprapubic	REGULATION OF EMBRYONIC DEVELOPMENT	25	-0.495636	-1.55631	0.027	1003	tags=28%, list=11%, signal=31%
Type 2	Skin_Not_Sun_Exposed_Suprapubic	MITOCHONDRIAL OUTER MEMBRANE PERMEABILIZATION INVOLVED IN PROGRAMMED CELL DEATH	17	-0.533992	-1.55384	0.034	2635	tags=53%, list=28%, signal=73%
Type 2	Skin_Not_Sun_Exposed_Suprapubic	NUCLEOBASE METABOLIC PROCESS	17	-0.548173	-1.5482	0.034	725	tags=24%, list=8%, signal=25%
Type 2	Skin_Not_Sun_Exposed_Suprapubic	REGULATION OF MITOCHONDRIAL MEMBRANE PERMEABILITY INVOLVED IN APOPTOTIC PROCESS	18	-0.532839	-1.53874	0.029	2723	tags=56%, list=29%, signal=78%
Type 2	Skin_Not_Sun_Exposed_Suprapubic	CYTOPLASMIC PATTERN RECOGNITION RECEPTOR SIGNALING PATHWAY	17	-0.531607	-1.52819	0.042	1125	tags=35%, list=12%, signal=40%
Type 2	Skin_Not_Sun_Exposed_Suprapubic	TYPE I INTERFERON PRODUCTION	32	-0.460684	-1.52793	0.027	2589	tags=44%, list=27%, signal=60%
Type 2	Skin_Not_Sun_Exposed_Suprapubic	REGULATION OF POSTSYNAPTIC MEMBRANE NEUROTRANSMITTER RECEPTOR LEVELS	16	-0.549185	-1.52439	0.04	1783	tags=38%, list=19%, signal=46%
Type 2	Skin_Not_Sun_Exposed_Suprapubic	POSITIVE REGULATION OF REPRODUCTIVE PROCESS	25	-0.482847	-1.52283	0.033	2387	tags=56%, list=25%, signal=75%
Type 2	Skin_Not_Sun_Exposed_Suprapubic	GLIAL CELL DEVELOPMENT	37	-0.443707	-1.5159	0.014	1930	tags=35%, list=20%, signal=44%
Type 2	Skin_Not_Sun_Exposed_Suprapubic	POSITIVE REGULATION OF NF KAPPAB TRANSCRIPTION FACTOR ACTIVITY	51	-0.409807	-1.50877	0.018	793	tags=22%, list=8%, signal=23%
Type 2	Skin_Not_Sun_Exposed_Suprapubic	INOSITOL PHOSPHATE MEDIATED SIGNALING	18	-0.51833	-1.48187	0.046	1524	tags=39%, list=16%, signal=46%
Type 2	Skin_Not_Sun_Exposed_Suprapubic	LONG CHAIN FATTY ACID TRANSPORT	23	-0.48255	-1.48178	0.04	2417	tags=52%, list=25%, signal=70%
Type 2	Skin_Not_Sun_Exposed_Suprapubic	NEGATIVE REGULATION OF SYNAPTIC TRANSMISSION	26	-0.46635	-1.47399	0.047	125	tags=12%, list=1%, signal=12%
Type 2	Skin_Not_Sun_Exposed_Suprapubic	SOMATIC DIVERSIFICATION OF IMMUNE RECEPTORS	26	-0.460977	-1.47224	0.044	1548	tags=46%, list=16%, signal=55%
Type 2	Skin_Not_Sun_Exposed_Suprapubic	CELLULAR RESPONSE TO UNFOLDED PROTEIN	38	-0.426589	-1.46997	0.028	1844	tags=37%, list=19%, signal=46%
Type 2	Skin_Not_Sun_Exposed_Suprapubic	NOTCH SIGNALING PATHWAY	48	-0.403572	-1.46353	0.035	690	tags=17%, list=7%, signal=18%
Type 2	Skin_Not_Sun_Exposed_Suprapubic	NEGATIVE REGULATION OF ION TRANSPORT	51	-0.392603	-1.46217	0.035	1783	tags=33%, list=19%, signal=41%
Type 2	Skin_Not_Sun_Exposed_Suprapubic	MYOTUBE DIFFERENTIATION	35	-0.419962	-1.4512	0.041	841	tags=23%, list=9%, signal=25%
Type 2	Skin_Not_Sun_Exposed_Suprapubic	TELOMERE MAINTENANCE	62	-0.375145	-1.42488	0.031	1594	tags=29%, list=17%, signal=35%
Type 2	Skin_Not_Sun_Exposed_Suprapubic	TELOMERE ORGANIZATION	65	-0.360769	-1.3959	0.048	1594	tags=28%, list=17%, signal=33%
Type 2	Skin_Not_Sun_Exposed_Suprapubic	REGULATION OF TRANS SYNAPTIC SIGNALING	135	-0.309206	-1.35764	0.026	2387	tags=32%, list=25%, signal=42%
Type 2	Skin_Not_Sun_Exposed_Suprapubic	REGULATION OF METAL ION TRANSPORT	129	-0.296109	-1.30113	0.045	1144	tags=19%, list=12%, signal=22%
Type 2	Colon_Sigmoid	NEGATIVE REGULATION OF IMMUNE EFFECTOR PROCESS	22	-0.649543	-2.00643	0.001	1145	tags=55%, list=18%, signal=66%
Type 2	Colon_Sigmoid	INTERFERON GAMMA PRODUCTION	17	-0.672829	-1.94098	0.001	1088	tags=47%, list=17%, signal=57%
Type 2	Colon_Sigmoid	REGULATION OF IMMUNE EFFECTOR PROCESS	61	-0.485606	-1.87882	0.001	1169	tags=34%, list=18%, signal=42%
Type 2	Colon_Sigmoid	REGULATION OF PRODUCTION OF MOLECULAR MEDIATOR OF IMMUNE RESPONSE	28	-0.579797	-1.86806	0.001	513	tags=29%, list=8%, signal=31%
Type 2	Colon_Sigmoid	CYTOKINE PRODUCTION INVOLVED IN IMMUNE RESPONSE	18	-0.638657	-1.86467	0.002	513	tags=33%, list=8%, signal=36%
Type 2	Colon_Sigmoid	FIBROBLAST PROLIFERATION	19	-0.619373	-1.85785	0.006	1050	tags=42%, list=16%, signal=50%
Type 2	Colon_Sigmoid	REGULATION OF VIRAL GENOME REPLICATION	18	-0.630009	-1.79676	0.002	1029	tags=33%, list=16%, signal=40%
Type 2	Colon_Sigmoid	NEGATIVE REGULATION OF ION TRANSPORT	31	-0.523737	-1.78419	0.006	966	tags=45%, list=15%, signal=53%
Type 2	Colon_Sigmoid	FEEDING BEHAVIOR	17	-0.612844	-1.7764	0.008	969	tags=41%, list=15%, signal=48%
Type 2	Colon_Sigmoid	REGULATION OF NIK NF KAPPAB SIGNALING	19	-0.597061	-1.77508	0.008	1774	tags=68%, list=28%, signal=94%
Type 2	Colon_Sigmoid	POSITIVE REGULATION OF TUMOR NECROSIS FACTOR SUPERFAMILY CYTOKINE PRODUCTION	17	-0.601668	-1.77506	0.008	513	tags=29%, list=8%, signal=32%
Type 2	Colon_Sigmoid	NIK NF KAPPAB SIGNALING	25	-0.55791	-1.77108	0.008	1774	tags=56%, list=28%, signal=77%
Type 2	Colon_Sigmoid	MULTI MULTICELLULAR ORGANISM PROCESS	41	-0.498963	-1.76391	0.006	969	tags=32%, list=15%, signal=37%
Type 2	Colon_Sigmoid	NEGATIVE REGULATION OF ION TRANSMEMBRANE TRANSPORT	23	-0.559169	-1.74686	0.004	439	tags=39%, list=7%, signal=42%
Type 2	Colon_Sigmoid	NEGATIVE REGULATION OF TRANSPORTER ACTIVITY	20	-0.581443	-1.74362	0.006	439	tags=40%, list=7%, signal=43%
Type 2	Colon_Sigmoid	POSITIVE REGULATION OF ADAPTIVE IMMUNE RESPONSE	18	-0.590825	-1.73851	0.008	513	tags=28%, list=8%, signal=30%
Type 2	Colon_Sigmoid	REGULATION OF FIBROBLAST PROLIFERATION	17	-0.606266	-1.7359	0.008	1050	tags=41%, list=16%, signal=49%
Type 2	Colon_Sigmoid	REGULATION OF VIRAL PROCESS	27	-0.530559	-1.72179	0.004	1057	tags=30%, list=17%, signal=35%
Type 2	Colon_Sigmoid	REGULATION OF CELL KILLING	18	-0.582998	-1.70951	0.013	365	tags=22%, list=6%, signal=24%
Type 2	Colon_Sigmoid	NEGATIVE REGULATION OF INFLAMMATORY RESPONSE	19	-0.566499	-1.65089	0.016	1107	tags=47%, list=17%, signal=57%
Type 2	Colon_Sigmoid	NEGATIVE REGULATION OF ION TRANSMEMBRANE TRANSPORTER ACTIVITY	19	-0.558271	-1.63635	0.014	439	tags=37%, list=7%, signal=39%
Type 2	Colon_Sigmoid	REGULATION OF LYMPHOCYTE MEDIATED IMMUNITY	27	-0.508616	-1.63313	0.021	720	tags=26%, list=11%, signal=29%
Type 2	Colon_Sigmoid	VIRAL GENOME REPLICATION	27	-0.493586	-1.62982	0.023	1057	tags=30%, list=17%, signal=35%
Type 2	Colon_Sigmoid	NEGATIVE REGULATION OF TRANSMEMBRANE TRANSPORT	27	-0.510909	-1.62949	0.01	663	tags=37%, list=10%, signal=41%
Type 2	Colon_Sigmoid	REGULATION OF POTASSIUM ION TRANSPORT	24	-0.509181	-1.62065	0.022	1517	tags=50%, list=24%, signal=65%
Type 2	Colon_Sigmoid	MITOCHONDRIAL MEMBRANE ORGANIZATION	29	-0.489449	-1.62015	0.017	821	tags=31%, list=13%, signal=35%
Type 2	Colon_Sigmoid	REGULATION OF LEUKOCYTE MEDIATED IMMUNITY	41	-0.451216	-1.59931	0.013	1169	tags=32%, list=18%, signal=39%
Type 2	Colon_Sigmoid	REGULATION OF PLASMA LIPOPROTEIN PARTICLE LEVELS	16	-0.554789	-1.58965	0.018	359	tags=31%, list=6%, signal=33%
Type 2	Colon_Sigmoid	PRODUCTION OF MOLECULAR MEDIATOR OF IMMUNE RESPONSE	38	-0.448184	-1.57915	0.01	680	tags=24%, list=11%, signal=26%
Type 2	Colon_Sigmoid	STRIATED MUSCLE CELL DEVELOPMENT	15	-0.562065	-1.57707	0.034	1801	tags=60%, list=28%, signal=83%
Type 2	Colon_Sigmoid	POSITIVE REGULATION OF PRODUCTION OF MOLECULAR MEDIATOR OF IMMUNE RESPONSE	19	-0.526156	-1.55827	0.034	387	tags=21%, list=6%, signal=22%
Type 2	Colon_Sigmoid	IMMUNE EFFECTOR PROCESS	106	-0.367556	-1.55436	0.002	1169	tags=26%, list=18%, signal=32%
Type 2	Colon_Sigmoid	ENDOPLASMIC RETICULUM TO GOLGI VESICLE MEDIATED TRANSPORT	39	-0.440249	-1.5524	0.014	1537	tags=44%, list=24%, signal=57%
Type 2	Colon_Sigmoid	POSITIVE REGULATION OF LEUKOCYTE MEDIATED IMMUNITY	22	-0.50593	-1.55188	0.041	387	tags=18%, list=6%, signal=19%
Type 2	Colon_Sigmoid	VESICLE COATING	15	-0.555763	-1.54849	0.035	1424	tags=47%, list=22%, signal=60%
Type 2	Colon_Sigmoid	LONG CHAIN FATTY ACID TRANSPORT	20	-0.513346	-1.54449	0.043	398	tags=30%, list=6%, signal=32%
Type 2	Colon_Sigmoid	RESPONSE TO TYPE I INTERFERON	15	-0.561829	-1.53942	0.032	493	tags=27%, list=8%, signal=29%
Type 2	Colon_Sigmoid	VIRAL LIFE CYCLE	67	-0.38935	-1.5356	0.018	741	tags=21%, list=12%, signal=23%
Type 2	Colon_Sigmoid	RESPONSE TO ACID CHEMICAL	15	-0.545945	-1.53249	0.045	553	tags=33%, list=9%, signal=36%
Type 2	Colon_Sigmoid	BIOLOGICAL PROCESS INVOLVED IN INTERACTION WITH HOST	42	-0.420651	-1.51137	0.033	741	tags=24%, list=12%, signal=27%
Type 2	Colon_Sigmoid	PROTEIN LOCALIZATION TO LYSOSOME	17	-0.51838	-1.51105	0.036	1770	tags=53%, list=28%, signal=73%
Type 2	Colon_Sigmoid	NEGATIVE REGULATION OF CALCIUM ION TRANSMEMBRANE TRANSPORT	15	-0.545557	-1.50984	0.045	439	tags=40%, list=7%, signal=43%
Type 2	Colon_Sigmoid	NEGATIVE REGULATION OF MAPK CASCADE	30	-0.45656	-1.49699	0.048	973	tags=33%, list=15%, signal=39%
Type 2	Colon_Sigmoid	POSITIVE REGULATION OF LIPID METABOLIC PROCESS	28	-0.45653	-1.48356	0.039	1674	tags=54%, list=26%, signal=72%
Type 2	Colon_Sigmoid	NEGATIVE REGULATION OF DEFENSE RESPONSE	42	-0.410688	-1.48223	0.039	1407	tags=36%, list=22%, signal=45%
Type 2	Colon_Sigmoid	NEGATIVE REGULATION OF TRANSPORT	86	-0.352909	-1.48208	0.013	1545	tags=42%, list=24%, signal=54%
Type 2	Colon_Sigmoid	ESTABLISHMENT OF PROTEIN LOCALIZATION TO MEMBRANE	65	-0.375033	-1.48005	0.025	1416	tags=34%, list=22%, signal=43%
Type 2	Colon_Sigmoid	MITOCHONDRIAL RESPIRATORY CHAIN COMPLEX ASSEMBLY	31	-0.439357	-1.47365	0.036	1549	tags=45%, list=24%, signal=59%
Type 2	Colon_Sigmoid	REGULATION OF CATION TRANSMEMBRANE TRANSPORT	69	-0.37389	-1.46743	0.028	620	tags=25%, list=10%, signal=27%
Type 2	Colon_Sigmoid	BIOLOGICAL PROCESS INVOLVED IN SYMBIOTIC INTERACTION	61	-0.379249	-1.46444	0.019	1179	tags=28%, list=18%, signal=34%
Type 2	Colon_Sigmoid	CYTOKINESIS	43	-0.402279	-1.45878	0.035	1129	tags=28%, list=18%, signal=34%
Type 2	Colon_Sigmoid	POSITIVE REGULATION OF IMMUNE EFFECTOR PROCESS	41	-0.402475	-1.45438	0.036	513	tags=20%, list=8%, signal=21%
Type 2	Colon_Sigmoid	NEGATIVE REGULATION OF IMMUNE RESPONSE	35	-0.413588	-1.43877	0.048	1107	tags=31%, list=17%, signal=38%
Type 2	Colon_Sigmoid	POSITIVE REGULATION OF CATABOLIC PROCESS	97	-0.336625	-1.42896	0.019	847	tags=22%, list=13%, signal=25%
Type 2	Colon_Sigmoid	REGULATION OF ION TRANSMEMBRANE TRANSPORT	81	-0.346598	-1.42126	0.042	620	tags=22%, list=10%, signal=24%
Type 2	Colon_Sigmoid	REGULATION OF TRANSPORTER ACTIVITY	52	-0.370854	-1.39453	0.041	620	tags=23%, list=10%, signal=25%
Type 2	Colon_Sigmoid	NEGATIVE REGULATION OF IMMUNE SYSTEM PROCESS	81	-0.338473	-1.39254	0.03	1145	tags=26%, list=18%, signal=31%
Type 2	Colon_Sigmoid	REGULATION OF VESICLE MEDIATED TRANSPORT	129	-0.312002	-1.37739	0.029	1187	tags=33%, list=19%, signal=39%
Type 2	Colon_Sigmoid	NEGATIVE REGULATION OF RESPONSE TO EXTERNAL STIMULUS	76	-0.32899	-1.34025	0.042	1107	tags=28%, list=17%, signal=33%
Type 2	Colon_Sigmoid	REGULATION OF TRANSMEMBRANE TRANSPORT	98	-0.311843	-1.34017	0.035	663	tags=20%, list=10%, signal=22%
Type 2	Colon_Sigmoid	IMMUNE RESPONSE	289	-0.266833	-1.30566	0.016	1517	tags=29%, list=24%, signal=36%
Type 2	Colon_Sigmoid	CYTOKINE PRODUCTION	131	-0.291976	-1.30081	0.043	1171	tags=25%, list=18%, signal=30%
Type 2	Colon_Sigmoid	REGULATION OF TRANSPORT	347	-0.252919	-1.25782	0.019	1230	tags=26%, list=19%, signal=31%
Type 2	Colon_Sigmoid	BIOLOGICAL PROCESS INVOLVED IN INTERSPECIES INTERACTION BETWEEN ORGANISMS	287	-0.256336	-1.25308	0.035	1416	tags=26%, list=22%, signal=32%
Type 2	Colon_Transverse	REGULATION OF DNA RECOMBINATION	26	-0.563598	-1.80135	0.001	447	tags=27%, list=7%, signal=29%
Type 2	Colon_Transverse	PROTEIN N LINKED GLYCOSYLATION	21	-0.566626	-1.72548	0.009	1205	tags=52%, list=19%, signal=64%
Type 2	Colon_Transverse	REGULATION OF CELL DIVISION	34	-0.495348	-1.66979	0.01	1141	tags=35%, list=18%, signal=43%
Type 2	Colon_Transverse	TRANSCRIPTION INITIATION AT RNA POLYMERASE II PROMOTER	22	-0.544593	-1.66396	0.013	1197	tags=36%, list=18%, signal=44%
Type 2	Colon_Transverse	CELLULAR CARBOHYDRATE BIOSYNTHETIC PROCESS	19	-0.568477	-1.63899	0.027	543	tags=32%, list=8%, signal=34%
Type 2	Colon_Transverse	CARDIAC MUSCLE CELL DIFFERENTIATION	15	-0.598402	-1.62104	0.034	1380	tags=53%, list=21%, signal=68%
Type 2	Colon_Transverse	REGULATION OF DNA TEMPLATED TRANSCRIPTION INITIATION	16	-0.560902	-1.58414	0.033	1197	tags=44%, list=18%, signal=54%
Type 2	Colon_Transverse	DNA TEMPLATED TRANSCRIPTION INITIATION	36	-0.465361	-1.58251	0.011	1197	tags=31%, list=18%, signal=37%
Type 2	Colon_Transverse	CARDIOCYTE DIFFERENTIATION	19	-0.520627	-1.55646	0.033	1380	tags=47%, list=21%, signal=60%
Type 2	Colon_Transverse	NEGATIVE REGULATION OF VIRAL PROCESS	21	-0.522576	-1.55492	0.028	1051	tags=29%, list=16%, signal=34%
Type 2	Colon_Transverse	VASCULAR PROCESS IN CIRCULATORY SYSTEM	45	-0.423523	-1.53603	0.018	1110	tags=36%, list=17%, signal=43%
Type 2	Colon_Transverse	POSITIVE REGULATION OF INFLAMMATORY RESPONSE	21	-0.511453	-1.52896	0.039	1856	tags=43%, list=29%, signal=60%
Type 2	Colon_Transverse	RENAL SYSTEM PROCESS	23	-0.494238	-1.51209	0.037	1436	tags=39%, list=22%, signal=50%
Type 2	Colon_Transverse	POSITIVE REGULATION OF IMMUNE RESPONSE	96	-0.362247	-1.50872	0.006	1328	tags=30%, list=21%, signal=37%
Type 2	Colon_Transverse	REGULATION OF B CELL ACTIVATION	32	-0.44979	-1.50454	0.028	1090	tags=28%, list=17%, signal=34%
Type 2	Colon_Transverse	POSITIVE REGULATION OF DEFENSE RESPONSE	39	-0.431909	-1.49298	0.017	1396	tags=31%, list=22%, signal=39%
Type 2	Colon_Transverse	FIBROBLAST PROLIFERATION	20	-0.497732	-1.48863	0.043	1105	tags=40%, list=17%, signal=48%
Type 2	Colon_Transverse	LIPID OXIDATION	39	-0.42571	-1.48353	0.023	860	tags=28%, list=13%, signal=32%
Type 2	Colon_Transverse	IMMUNE EFFECTOR PROCESS	106	-0.347948	-1.477	0.015	1208	tags=26%, list=19%, signal=32%
Type 2	Colon_Transverse	STRIATED MUSCLE CELL DIFFERENTIATION	33	-0.431474	-1.46823	0.048	1380	tags=36%, list=21%, signal=46%
Type 2	Colon_Transverse	ACTIVATION OF IMMUNE RESPONSE	72	-0.36619	-1.4531	0.023	1105	tags=26%, list=17%, signal=31%
Type 2	Colon_Transverse	REGULATION OF INFLAMMATORY RESPONSE	63	-0.37655	-1.43685	0.031	1240	tags=27%, list=19%, signal=33%
Type 2	Colon_Transverse	LEUKOCYTE MEDIATED IMMUNITY	71	-0.349782	-1.38153	0.044	1208	tags=28%, list=19%, signal=34%
Type 2	Colon_Transverse	REGULATION OF IMMUNE RESPONSE	159	-0.299339	-1.34225	0.034	1281	tags=27%, list=20%, signal=33%
Type 2	Colon_Transverse	RESPONSE TO BACTERIUM	105	-0.311756	-1.31226	0.048	1172	tags=30%, list=18%, signal=35%
Type 3	Adipose_Subcutaneous	NEGATIVE REGULATION OF SYNAPTIC TRANSMISSION	27	0.614615	1.95788	0.002	957	tags=33%, list=10%, signal=37%
Type 3	Adipose_Subcutaneous	ASTROCYTE DIFFERENTIATION	21	0.644209	1.95131	0.002	544	tags=33%, list=6%, signal=35%
Type 3	Adipose_Subcutaneous	COLLAGEN FIBRIL ORGANIZATION	16	0.640867	1.7736	0.002	1819	tags=56%, list=19%, signal=69%
Type 3	Adipose_Subcutaneous	EAR MORPHOGENESIS	34	0.523001	1.74081	0.006	1556	tags=47%, list=16%, signal=56%
Type 3	Adipose_Subcutaneous	LIPID EXPORT FROM CELL	17	0.600522	1.72389	0.008	698	tags=18%, list=7%, signal=19%
Type 3	Adipose_Subcutaneous	MITOCHONDRION LOCALIZATION	26	0.538603	1.69556	0.01	1113	tags=31%, list=12%, signal=35%
Type 3	Adipose_Subcutaneous	HISTONE H4 ACETYLATION	22	0.541721	1.65634	0.017	579	tags=14%, list=6%, signal=14%
Type 3	Adipose_Subcutaneous	REGULATION OF SYNAPTIC PLASTICITY	57	0.441267	1.64109	0.014	957	tags=23%, list=10%, signal=25%
Type 3	Adipose_Subcutaneous	REGULATION OF STEM CELL DIFFERENTIATION	24	0.536113	1.64094	0.024	396	tags=17%, list=4%, signal=17%
Type 3	Adipose_Subcutaneous	MICROTUBULE POLYMERIZATION	36	0.493485	1.63355	0.023	1630	tags=44%, list=17%, signal=53%
Type 3	Adipose_Subcutaneous	REGULATION OF TISSUE REMODELING	28	0.51317	1.62771	0.018	511	tags=18%, list=5%, signal=19%
Type 3	Adipose_Subcutaneous	REGULATION OF POSTSYNAPSE ORGANIZATION	25	0.516444	1.62135	0.028	931	tags=24%, list=10%, signal=26%
Type 3	Adipose_Subcutaneous	REGULATION OF NEURONAL SYNAPTIC PLASTICITY	21	0.545289	1.61107	0.03	3256	tags=67%, list=34%, signal=100%
Type 3	Adipose_Subcutaneous	POSITIVE REGULATION OF PROTEIN POLYMERIZATION	33	0.486568	1.59353	0.02	1303	tags=36%, list=13%, signal=42%
Type 3	Adipose_Subcutaneous	MICROTUBULE POLYMERIZATION OR DEPOLYMERIZATION	51	0.435051	1.59291	0.017	1630	tags=35%, list=17%, signal=42%
Type 3	Adipose_Subcutaneous	ENDOCRINE HORMONE SECRETION	18	0.539308	1.59027	0.029	698	tags=17%, list=7%, signal=18%
Type 3	Adipose_Subcutaneous	CENTRAL NERVOUS SYSTEM NEURON DEVELOPMENT	26	0.511233	1.58663	0.026	738	tags=19%, list=8%, signal=21%
Type 3	Adipose_Subcutaneous	REGULATION OF HISTONE METHYLATION	20	0.533522	1.58317	0.034	117	tags=10%, list=1%, signal=10%
Type 3	Adipose_Subcutaneous	REGULATION OF ENDOCRINE PROCESS	16	0.569963	1.57613	0.038	698	tags=19%, list=7%, signal=20%
Type 3	Adipose_Subcutaneous	POSITIVE REGULATION OF CELL GROWTH	49	0.436551	1.5749	0.023	1465	tags=33%, list=15%, signal=38%
Type 3	Adipose_Subcutaneous	REGULATION OF MICROTUBULE POLYMERIZATION	21	0.519654	1.57141	0.046	1303	tags=43%, list=13%, signal=49%
Type 3	Adipose_Subcutaneous	GLYCOPROTEIN CATABOLIC PROCESS	15	0.58916	1.56982	0.046	2205	tags=53%, list=23%, signal=69%
Type 3	Adipose_Subcutaneous	CARDIOCYTE DIFFERENTIATION	37	0.462883	1.56556	0.02	2060	tags=43%, list=21%, signal=55%
Type 3	Adipose_Subcutaneous	HISTONE H3 K4 METHYLATION	20	0.529809	1.55467	0.034	117	tags=10%, list=1%, signal=10%
Type 3	Adipose_Subcutaneous	FEAR RESPONSE	19	0.53933	1.54435	0.035	929	tags=26%, list=10%, signal=29%
Type 3	Adipose_Subcutaneous	DENDRITIC SPINE MORPHOGENESIS	21	0.525367	1.5407	0.038	931	tags=29%, list=10%, signal=32%
Type 3	Adipose_Subcutaneous	REGULATION OF BONE REMODELING	22	0.515536	1.538	0.045	1371	tags=23%, list=14%, signal=26%
Type 3	Adipose_Subcutaneous	TERPENOID METABOLIC PROCESS	37	0.453915	1.53183	0.044	1376	tags=27%, list=14%, signal=31%
Type 3	Adipose_Subcutaneous	AXON EXTENSION	40	0.444447	1.52436	0.027	1301	tags=28%, list=13%, signal=32%
Type 3	Adipose_Subcutaneous	GLIAL CELL DIFFERENTIATION	64	0.394282	1.51305	0.023	2318	tags=41%, list=24%, signal=53%
Type 3	Adipose_Subcutaneous	ENDOCRINE SYSTEM DEVELOPMENT	30	0.46502	1.5106	0.039	1199	tags=23%, list=12%, signal=27%
Type 3	Adipose_Subcutaneous	NUCLEAR TRANSCRIBED MRNA CATABOLIC PROCESS	45	0.42318	1.48513	0.038	1002	tags=22%, list=10%, signal=25%
Type 3	Adipose_Subcutaneous	EAR DEVELOPMENT	54	0.397039	1.48306	0.032	1556	tags=35%, list=16%, signal=42%
Type 3	Adipose_Subcutaneous	POSITIVE REGULATION OF GROWTH	74	0.375727	1.47134	0.035	1465	tags=27%, list=15%, signal=32%
Type 3	Adipose_Subcutaneous	EPITHELIAL CELL DIFFERENTIATION	177	0.328935	1.46605	0.014	2126	tags=34%, list=22%, signal=43%
Type 3	Adipose_Subcutaneous	EPITHELIAL CELL DEVELOPMENT	57	0.382791	1.45086	0.027	2115	tags=42%, list=22%, signal=54%
Type 3	Adipose_Subcutaneous	EMBRYONIC ORGAN DEVELOPMENT	137	0.317405	1.38701	0.029	1584	tags=26%, list=16%, signal=31%
Type 3	Adipose_Subcutaneous	EMBRYONIC ORGAN MORPHOGENESIS	95	0.340924	1.38563	0.043	1677	tags=32%, list=17%, signal=38%
Type 3	Adipose_Subcutaneous	REGULATION OF TRANS SYNAPTIC SIGNALING	129	0.314437	1.35059	0.039	957	tags=18%, list=10%, signal=20%
Type 3	Adipose_Subcutaneous	POSITIVE REGULATION OF PHOSPHORYLATION	264	0.26862	1.2657	0.044	1887	tags=26%, list=20%, signal=32%
Type 3	Adipose_Visceral_Omentum	NUCLEAR TRANSCRIBED MRNA CATABOLIC PROCESS NONSENSE MEDIATED DECAY	16	0.732751	2.02671	0.001	927	tags=38%, list=12%, signal=43%
Type 3	Adipose_Visceral_Omentum	REGULATION OF TISSUE REMODELING	23	0.643109	1.92492	0.002	619	tags=26%, list=8%, signal=28%
Type 3	Adipose_Visceral_Omentum	REGULATION OF BONE REMODELING	19	0.632084	1.8439	0.011	619	tags=21%, list=8%, signal=23%
Type 3	Adipose_Visceral_Omentum	NEGATIVE REGULATION OF SYNAPTIC TRANSMISSION	17	0.638531	1.82406	0.004	1125	tags=47%, list=15%, signal=55%
Type 3	Adipose_Visceral_Omentum	HISTONE H4 ACETYLATION	21	0.615228	1.78783	0.012	304	tags=14%, list=4%, signal=15%
Type 3	Adipose_Visceral_Omentum	REGULATION OF ANIMAL ORGAN MORPHOGENESIS	21	0.580444	1.77685	0.018	634	tags=48%, list=8%, signal=52%
Type 3	Adipose_Visceral_Omentum	PROTEIN ACETYLATION	65	0.460273	1.76242	0.004	359	tags=11%, list=5%, signal=11%
Type 3	Adipose_Visceral_Omentum	NUCLEAR TRANSCRIBED MRNA CATABOLIC PROCESS	37	0.518032	1.7397	0.008	927	tags=30%, list=12%, signal=34%
Type 3	Adipose_Visceral_Omentum	REGULATION OF TRANS SYNAPTIC SIGNALING	93	0.422496	1.70757	0.001	1832	tags=38%, list=24%, signal=49%
Type 3	Adipose_Visceral_Omentum	REGULATION OF POSTSYNAPTIC MEMBRANE NEUROTRANSMITTER RECEPTOR LEVELS	17	0.607033	1.70558	0.022	1824	tags=47%, list=24%, signal=61%
Type 3	Adipose_Visceral_Omentum	PROTEIN ACYLATION	80	0.424259	1.7045	0.005	1253	tags=23%, list=16%, signal=27%
Type 3	Adipose_Visceral_Omentum	MITOCHONDRION LOCALIZATION	15	0.614058	1.68113	0.022	1007	tags=33%, list=13%, signal=38%
Type 3	Adipose_Visceral_Omentum	CELLULAR RESPONSE TO OXYGEN LEVELS	40	0.481107	1.64502	0.02	1427	tags=48%, list=18%, signal=58%
Type 3	Adipose_Visceral_Omentum	ACTIVATION OF GTPASE ACTIVITY	38	0.474166	1.62348	0.016	890	tags=29%, list=12%, signal=33%
Type 3	Adipose_Visceral_Omentum	NON CANONICAL WNT SIGNALING PATHWAY	16	0.589605	1.61695	0.018	1469	tags=56%, list=19%, signal=69%
Type 3	Adipose_Visceral_Omentum	MRNA CATABOLIC PROCESS	65	0.424759	1.60893	0.015	1335	tags=32%, list=17%, signal=39%
Type 3	Adipose_Visceral_Omentum	CELLULAR RESPONSE TO VIRUS	20	0.545995	1.60144	0.029	821	tags=35%, list=11%, signal=39%
Type 3	Adipose_Visceral_Omentum	ENDOCRINE SYSTEM DEVELOPMENT	22	0.545889	1.59803	0.027	884	tags=27%, list=11%, signal=31%
Type 3	Adipose_Visceral_Omentum	POSITIVE REGULATION OF DEVELOPMENTAL GROWTH	37	0.459931	1.59458	0.023	884	tags=24%, list=11%, signal=27%
Type 3	Adipose_Visceral_Omentum	ESTABLISHMENT OF TISSUE POLARITY	15	0.592686	1.59264	0.039	970	tags=47%, list=13%, signal=53%
Type 3	Adipose_Visceral_Omentum	CELLULAR SENESCENCE	25	0.511915	1.59133	0.04	929	tags=36%, list=12%, signal=41%
Type 3	Adipose_Visceral_Omentum	REGULATION OF STEM CELL DIFFERENTIATION	16	0.579621	1.58391	0.045	892	tags=38%, list=12%, signal=42%
Type 3	Adipose_Visceral_Omentum	NEGATIVE REGULATION OF CELLULAR AMIDE METABOLIC PROCESS	46	0.445496	1.58361	0.013	1370	tags=33%, list=18%, signal=39%
Type 3	Adipose_Visceral_Omentum	BONE REMODELING	32	0.484998	1.57462	0.039	1070	tags=25%, list=14%, signal=29%
Type 3	Adipose_Visceral_Omentum	POSITIVE REGULATION OF HISTONE MODIFICATION	25	0.507355	1.56318	0.041	304	tags=8%, list=4%, signal=8%
Type 3	Adipose_Visceral_Omentum	REGULATION OF HISTONE METHYLATION	19	0.548864	1.56243	0.042	0	tags=5%, list=0%, signal=5%
Type 3	Adipose_Visceral_Omentum	HISTONE H3 K4 METHYLATION	19	0.536324	1.5604	0.027	470	tags=16%, list=6%, signal=17%
Type 3	Adipose_Visceral_Omentum	TISSUE REMODELING	46	0.438158	1.55545	0.023	1070	tags=24%, list=14%, signal=28%
Type 3	Adipose_Visceral_Omentum	BONE RESORPTION	24	0.516899	1.54989	0.035	996	tags=21%, list=13%, signal=24%
Type 3	Adipose_Visceral_Omentum	POSITIVE REGULATION OF CELL GROWTH	38	0.464133	1.54108	0.035	884	tags=24%, list=11%, signal=27%
Type 3	Adipose_Visceral_Omentum	POSITIVE REGULATION OF GROWTH	58	0.421701	1.5391	0.021	884	tags=22%, list=11%, signal=25%
Type 3	Adipose_Visceral_Omentum	NEGATIVE REGULATION OF CALCIUM ION TRANSMEMBRANE TRANSPORT	16	0.545789	1.52386	0.048	1113	tags=31%, list=14%, signal=36%
Type 3	Adipose_Visceral_Omentum	NEGATIVE REGULATION OF CALCIUM ION TRANSPORT	23	0.50447	1.52347	0.037	1612	tags=43%, list=21%, signal=55%
Type 3	Adipose_Visceral_Omentum	RESPONSE TO ETHANOL	32	0.468292	1.51763	0.045	532	tags=16%, list=7%, signal=17%
Type 3	Adipose_Visceral_Omentum	COMPLEMENT ACTIVATION	22	0.503556	1.51625	0.047	1442	tags=50%, list=19%, signal=61%
Type 3	Adipose_Visceral_Omentum	TETRAPYRROLE METABOLIC PROCESS	25	0.48497	1.50099	0.045	1731	tags=56%, list=22%, signal=72%
Type 3	Adipose_Visceral_Omentum	PEPTIDYL LYSINE ACETYLATION	58	0.398548	1.48902	0.033	359	tags=9%, list=5%, signal=9%
Type 3	Adipose_Visceral_Omentum	MICROTUBULE POLYMERIZATION OR DEPOLYMERIZATION	35	0.43181	1.48149	0.035	572	tags=20%, list=7%, signal=22%
Type 3	Adipose_Visceral_Omentum	PEPTIDE TRANSPORT	59	0.400756	1.47867	0.04	1618	tags=32%, list=21%, signal=40%
Type 3	Adipose_Visceral_Omentum	POSITIVE REGULATION OF GTPASE ACTIVITY	94	0.363353	1.44949	0.03	929	tags=23%, list=12%, signal=26%
Type 3	Adipose_Visceral_Omentum	CELL CELL SIGNALING	373	0.28278	1.376	0.002	1924	tags=33%, list=25%, signal=41%
Type 3	Adipose_Visceral_Omentum	RRNA METABOLIC PROCESS	90	0.343682	1.37593	0.033	1597	tags=30%, list=21%, signal=37%
Type 3	Adipose_Visceral_Omentum	POSITIVE REGULATION OF HYDROLASE ACTIVITY	169	0.306069	1.34648	0.039	929	tags=19%, list=12%, signal=21%
Type 3	Adipose_Visceral_Omentum	REGULATION OF ANATOMICAL STRUCTURE MORPHOGENESIS	231	0.28651	1.31849	0.04	1518	tags=24%, list=20%, signal=29%
Type 3	Adipose_Visceral_Omentum	NEGATIVE REGULATION OF PROTEIN METABOLIC PROCESS	237	0.282027	1.29131	0.046	1709	tags=29%, list=22%, signal=36%
Type 3	Cells_Cultured_fibroblasts	MATURATION OF 5 8S RRNA	15	0.750113	2.03193	0.001	488	tags=33%, list=5%, signal=35%
Type 3	Cells_Cultured_fibroblasts	ACTIVATED T CELL PROLIFERATION	16	0.651178	1.81425	0.006	735	tags=38%, list=8%, signal=41%
Type 3	Cells_Cultured_fibroblasts	REGULATION OF POSTSYNAPTIC MEMBRANE NEUROTRANSMITTER RECEPTOR LEVELS	23	0.578998	1.76981	0.008	380	tags=26%, list=4%, signal=27%
Type 3	Cells_Cultured_fibroblasts	EXOCRINE SYSTEM DEVELOPMENT	16	0.60921	1.7463	0.019	1004	tags=38%, list=11%, signal=42%
Type 3	Cells_Cultured_fibroblasts	RECEPTOR LOCALIZATION TO SYNAPSE	15	0.629684	1.7232	0.019	380	tags=27%, list=4%, signal=28%
Type 3	Cells_Cultured_fibroblasts	ANTIGEN PROCESSING AND PRESENTATION OF PEPTIDE ANTIGEN	18	0.58602	1.70121	0.022	1143	tags=39%, list=12%, signal=44%
Type 3	Cells_Cultured_fibroblasts	REGULATION OF ANIMAL ORGAN MORPHOGENESIS	48	0.463388	1.68908	0.013	2157	tags=46%, list=23%, signal=59%
Type 3	Cells_Cultured_fibroblasts	EMBRYONIC AXIS SPECIFICATION	15	0.616056	1.68441	0.025	2599	tags=67%, list=27%, signal=92%
Type 3	Cells_Cultured_fibroblasts	MATURATION OF LSU RRNA	18	0.583529	1.66351	0.024	624	tags=33%, list=7%, signal=36%
Type 3	Cells_Cultured_fibroblasts	LATE ENDOSOME TO LYSOSOME TRANSPORT	16	0.59522	1.65548	0.024	8	tags=6%, list=0%, signal=6%
Type 3	Cells_Cultured_fibroblasts	ANTIGEN PROCESSING AND PRESENTATION	34	0.498202	1.65277	0.014	1143	tags=26%, list=12%, signal=30%
Type 3	Cells_Cultured_fibroblasts	ESTABLISHMENT OF PROTEIN LOCALIZATION TO ENDOPLASMIC RETICULUM	19	0.564476	1.64065	0.029	1538	tags=42%, list=16%, signal=50%
Type 3	Cells_Cultured_fibroblasts	PROTEIN K63 LINKED UBIQUITINATION	25	0.512038	1.60554	0.034	1031	tags=32%, list=11%, signal=36%
Type 3	Cells_Cultured_fibroblasts	ODONTOGENESIS	35	0.471346	1.60057	0.026	1806	tags=46%, list=19%, signal=56%
Type 3	Cells_Cultured_fibroblasts	POSITIVE REGULATION OF HISTONE METHYLATION	18	0.561201	1.59067	0.031	89	tags=11%, list=1%, signal=11%
Type 3	Cells_Cultured_fibroblasts	REGULATION OF MYELOID LEUKOCYTE MEDIATED IMMUNITY	24	0.502907	1.58473	0.014	1756	tags=46%, list=19%, signal=56%
Type 3	Cells_Cultured_fibroblasts	PROTEIN LOCALIZATION TO SYNAPSE	19	0.540899	1.58259	0.047	380	tags=16%, list=4%, signal=16%
Type 3	Cells_Cultured_fibroblasts	POSITIVE REGULATION OF NIK NF KAPPAB SIGNALING	25	0.503076	1.56745	0.025	1591	tags=44%, list=17%, signal=53%
Type 3	Cells_Cultured_fibroblasts	REGULATION OF GLIAL CELL DIFFERENTIATION	19	0.530316	1.56609	0.034	1046	tags=37%, list=11%, signal=41%
Type 3	Cells_Cultured_fibroblasts	PROTEIN TRANSMEMBRANE TRANSPORT	30	0.472867	1.5492	0.036	1571	tags=33%, list=17%, signal=40%
Type 3	Cells_Cultured_fibroblasts	PROTEIN LIPID COMPLEX SUBUNIT ORGANIZATION	18	0.541404	1.54296	0.04	546	tags=22%, list=6%, signal=24%
Type 3	Cells_Cultured_fibroblasts	SCHWANN CELL DIFFERENTIATION	17	0.54541	1.54106	0.034	1370	tags=35%, list=14%, signal=41%
Type 3	Cells_Cultured_fibroblasts	TRANSCRIPTION INITIATION AT RNA POLYMERASE II PROMOTER	36	0.457799	1.5404	0.025	989	tags=28%, list=10%, signal=31%
Type 3	Cells_Cultured_fibroblasts	GRANULOCYTE ACTIVATION	18	0.536471	1.53608	0.045	1968	tags=39%, list=21%, signal=49%
Type 3	Cells_Cultured_fibroblasts	GLUTAMINE FAMILY AMINO ACID METABOLIC PROCESS	30	0.467314	1.5256	0.04	1678	tags=40%, list=18%, signal=48%
Type 3	Cells_Cultured_fibroblasts	NUCLEAR EXPORT	64	0.39194	1.51406	0.019	1160	tags=27%, list=12%, signal=30%
Type 3	Cells_Cultured_fibroblasts	POSITIVE REGULATION OF T CELL PROLIFERATION	26	0.479686	1.5115	0.04	2545	tags=42%, list=27%, signal=58%
Type 3	Cells_Cultured_fibroblasts	REGULATION OF PLASMA LIPOPROTEIN PARTICLE LEVELS	22	0.489987	1.51082	0.042	546	tags=23%, list=6%, signal=24%
Type 3	Cells_Cultured_fibroblasts	CARDIAC CHAMBER DEVELOPMENT	50	0.406511	1.4911	0.03	2347	tags=42%, list=25%, signal=56%
Type 3	Cells_Cultured_fibroblasts	CARDIAC VENTRICLE DEVELOPMENT	36	0.430023	1.47774	0.046	2347	tags=42%, list=25%, signal=55%
Type 3	Cells_Cultured_fibroblasts	INTEGRIN MEDIATED SIGNALING PATHWAY	54	0.396626	1.45329	0.041	1765	tags=37%, list=19%, signal=45%
Type 3	Cells_Cultured_fibroblasts	POSITIVE REGULATION OF INNATE IMMUNE RESPONSE	45	0.405597	1.45221	0.048	1362	tags=33%, list=14%, signal=39%
Type 3	Cells_Cultured_fibroblasts	CELLULAR AMINO ACID METABOLIC PROCESS	130	0.335919	1.45138	0.013	1746	tags=28%, list=18%, signal=33%
Type 3	Cells_Cultured_fibroblasts	PROTEIN MODIFICATION BY SMALL PROTEIN REMOVAL	65	0.374307	1.41573	0.036	1273	tags=29%, list=13%, signal=34%
Type 3	Cells_Cultured_fibroblasts	MEMBRANE FUSION	80	0.355207	1.40305	0.04	874	tags=16%, list=9%, signal=18%
Type 3	Cells_Cultured_fibroblasts	ALPHA AMINO ACID METABOLIC PROCESS	89	0.346654	1.39318	0.04	1746	tags=28%, list=18%, signal=34%
Type 3	Cells_Cultured_fibroblasts	REGULATION OF VESICLE MEDIATED TRANSPORT	227	0.278834	1.28892	0.049	1765	tags=26%, list=19%, signal=32%
Type 3	Cells_Cultured_fibroblasts	ANIMAL ORGAN MORPHOGENESIS	384	0.248159	1.22548	0.036	1806	tags=26%, list=19%, signal=31%
Type 3	Skin_Sun_Exposed_Lower_leg	REGULATION OF EXTENT OF CELL GROWTH	40	0.550156	1.89199	0.001	733	tags=20%, list=7%, signal=21%
Type 3	Skin_Sun_Exposed_Lower_leg	SUPEROXIDE ANION GENERATION	21	0.63046	1.84495	0.002	358	tags=14%, list=3%, signal=15%
Type 3	Skin_Sun_Exposed_Lower_leg	SUPEROXIDE METABOLIC PROCESS	32	0.546167	1.83788	0.011	358	tags=13%, list=3%, signal=13%
Type 3	Skin_Sun_Exposed_Lower_leg	FEAR RESPONSE	18	0.642404	1.82904	0.002	921	tags=22%, list=9%, signal=24%
Type 3	Skin_Sun_Exposed_Lower_leg	MITOCHONDRIAL FISSION	18	0.643859	1.82804	0.006	783	tags=22%, list=7%, signal=24%
Type 3	Skin_Sun_Exposed_Lower_leg	REGULATION OF SUPEROXIDE METABOLIC PROCESS	17	0.64142	1.82716	0.004	1114	tags=18%, list=11%, signal=20%
Type 3	Skin_Sun_Exposed_Lower_leg	HISTONE H3 K4 METHYLATION	20	0.614029	1.78797	0.01	99	tags=10%, list=1%, signal=10%
Type 3	Skin_Sun_Exposed_Lower_leg	REGULATION OF ENDOCRINE PROCESS	16	0.640162	1.78595	0.006	1580	tags=38%, list=15%, signal=44%
Type 3	Skin_Sun_Exposed_Lower_leg	GLIAL CELL DEVELOPMENT	38	0.514471	1.77096	0.002	1640	tags=34%, list=16%, signal=40%
Type 3	Skin_Sun_Exposed_Lower_leg	COLLAGEN FIBRIL ORGANIZATION	22	0.575647	1.74417	0.009	2499	tags=41%, list=24%, signal=53%
Type 3	Skin_Sun_Exposed_Lower_leg	HISTONE H4 ACETYLATION	22	0.563387	1.72128	0.015	0	tags=5%, list=0%, signal=5%
Type 3	Skin_Sun_Exposed_Lower_leg	CHONDROITIN SULFATE PROTEOGLYCAN BIOSYNTHETIC PROCESS	15	0.636707	1.70643	0.021	1465	tags=40%, list=14%, signal=46%
Type 3	Skin_Sun_Exposed_Lower_leg	AXON EXTENSION	43	0.487363	1.70593	0.006	772	tags=23%, list=7%, signal=25%
Type 3	Skin_Sun_Exposed_Lower_leg	ASTROCYTE DIFFERENTIATION	20	0.580936	1.70429	0.014	591	tags=25%, list=6%, signal=26%
Type 3	Skin_Sun_Exposed_Lower_leg	CHONDROITIN SULFATE PROTEOGLYCAN METABOLIC PROCESS	18	0.595438	1.68767	0.012	1465	tags=39%, list=14%, signal=45%
Type 3	Skin_Sun_Exposed_Lower_leg	RESPONSE TO NERVE GROWTH FACTOR	16	0.61533	1.67462	0.023	416	tags=31%, list=4%, signal=32%
Type 3	Skin_Sun_Exposed_Lower_leg	GLIAL CELL DIFFERENTIATION	70	0.425535	1.6693	0.007	1640	tags=27%, list=16%, signal=32%
Type 3	Skin_Sun_Exposed_Lower_leg	OLIGODENDROCYTE DIFFERENTIATION	29	0.51017	1.66764	0.016	2176	tags=41%, list=21%, signal=52%
Type 3	Skin_Sun_Exposed_Lower_leg	REGULATION OF PROTEIN DEACETYLATION	22	0.546794	1.66155	0.032	99	tags=9%, list=1%, signal=9%
Type 3	Skin_Sun_Exposed_Lower_leg	NEGATIVE REGULATION OF BMP SIGNALING PATHWAY	15	0.62142	1.65766	0.028	704	tags=33%, list=7%, signal=36%
Type 3	Skin_Sun_Exposed_Lower_leg	NEGATIVE REGULATION OF SYNAPTIC TRANSMISSION	30	0.503582	1.65646	0.02	298	tags=17%, list=3%, signal=17%
Type 3	Skin_Sun_Exposed_Lower_leg	ENDOCRINE HORMONE SECRETION	22	0.548395	1.65462	0.017	1103	tags=23%, list=10%, signal=25%
Type 3	Skin_Sun_Exposed_Lower_leg	POSITIVE REGULATION OF NIK NF KAPPAB SIGNALING	28	0.513271	1.65279	0.01	1934	tags=39%, list=18%, signal=48%
Type 3	Skin_Sun_Exposed_Lower_leg	NEGATIVE REGULATION OF AXON EXTENSION	16	0.587521	1.64424	0.021	733	tags=25%, list=7%, signal=27%
Type 3	Skin_Sun_Exposed_Lower_leg	NEGATIVE REGULATION OF CATION CHANNEL ACTIVITY	21	0.551048	1.64121	0.014	1351	tags=33%, list=13%, signal=38%
Type 3	Skin_Sun_Exposed_Lower_leg	REGULATION OF HISTONE MODIFICATION	56	0.437417	1.63837	0.01	648	tags=11%, list=6%, signal=11%
Type 3	Skin_Sun_Exposed_Lower_leg	GLUTAMATE METABOLIC PROCESS	19	0.56327	1.63741	0.023	1609	tags=42%, list=15%, signal=50%
Type 3	Skin_Sun_Exposed_Lower_leg	REGULATION OF CALCIUM MEDIATED SIGNALING	29	0.509351	1.62458	0.012	312	tags=17%, list=3%, signal=18%
Type 3	Skin_Sun_Exposed_Lower_leg	POSITIVE REGULATION OF HISTONE MODIFICATION	34	0.496454	1.62396	0.013	648	tags=12%, list=6%, signal=12%
Type 3	Skin_Sun_Exposed_Lower_leg	REGULATION OF HISTONE METHYLATION	23	0.541141	1.62097	0.027	99	tags=9%, list=1%, signal=9%
Type 3	Skin_Sun_Exposed_Lower_leg	POSITIVE REGULATION OF AXONOGENESIS	29	0.507532	1.60646	0.012	565	tags=14%, list=5%, signal=15%
Type 3	Skin_Sun_Exposed_Lower_leg	PROTEIN LOCALIZATION TO SYNAPSE	23	0.53349	1.59072	0.019	995	tags=22%, list=9%, signal=24%
Type 3	Skin_Sun_Exposed_Lower_leg	NEURON PROJECTION EXTENSION	62	0.412628	1.58211	0.014	783	tags=19%, list=7%, signal=21%
Type 3	Skin_Sun_Exposed_Lower_leg	MULTICELLULAR ORGANISMAL RESPONSE TO STRESS	36	0.472346	1.57972	0.027	1745	tags=19%, list=17%, signal=23%
Type 3	Skin_Sun_Exposed_Lower_leg	LIPID EXPORT FROM CELL	20	0.539139	1.57576	0.029	752	tags=15%, list=7%, signal=16%
Type 3	Skin_Sun_Exposed_Lower_leg	REGULATION OF AXONOGENESIS	60	0.416046	1.56605	0.022	733	tags=15%, list=7%, signal=16%
Type 3	Skin_Sun_Exposed_Lower_leg	ACTIVATION OF CYSTEINE TYPE ENDOPEPTIDASE ACTIVITY INVOLVED IN APOPTOTIC PROCESS	35	0.458504	1.56243	0.033	2517	tags=49%, list=24%, signal=64%
Type 3	Skin_Sun_Exposed_Lower_leg	CELL DEATH IN RESPONSE TO OXIDATIVE STRESS	33	0.473836	1.56224	0.037	2745	tags=45%, list=26%, signal=61%
Type 3	Skin_Sun_Exposed_Lower_leg	REGULATION OF VOLTAGE GATED CALCIUM CHANNEL ACTIVITY	20	0.537695	1.56173	0.039	155	tags=15%, list=1%, signal=15%
Type 3	Skin_Sun_Exposed_Lower_leg	DEVELOPMENTAL GROWTH INVOLVED IN MORPHOGENESIS	76	0.392175	1.55326	0.017	850	tags=20%, list=8%, signal=21%
Type 3	Skin_Sun_Exposed_Lower_leg	POSITIVE REGULATION OF CALCIUM ION TRANSMEMBRANE TRANSPORTER ACTIVITY	24	0.502506	1.55106	0.042	1468	tags=29%, list=14%, signal=34%
Type 3	Skin_Sun_Exposed_Lower_leg	REGULATION OF BMP SIGNALING PATHWAY	24	0.487725	1.54138	0.032	1541	tags=33%, list=15%, signal=39%
Type 3	Skin_Sun_Exposed_Lower_leg	NIK NF KAPPAB SIGNALING	55	0.414967	1.53729	0.025	1943	tags=33%, list=18%, signal=40%
Type 3	Skin_Sun_Exposed_Lower_leg	NEGATIVE REGULATION OF MITOCHONDRION ORGANIZATION	19	0.535788	1.53689	0.047	783	tags=16%, list=7%, signal=17%
Type 3	Skin_Sun_Exposed_Lower_leg	REGULATION OF CALCIUM ION TRANSMEMBRANE TRANSPORTER ACTIVITY	43	0.43736	1.53523	0.028	1468	tags=23%, list=14%, signal=27%
Type 3	Skin_Sun_Exposed_Lower_leg	REGULATION OF NIK NF KAPPAB SIGNALING	45	0.430195	1.53522	0.029	1943	tags=33%, list=18%, signal=41%
Type 3	Skin_Sun_Exposed_Lower_leg	HEPARAN SULFATE PROTEOGLYCAN BIOSYNTHETIC PROCESS	17	0.549635	1.52516	0.042	2761	tags=53%, list=26%, signal=72%
Type 3	Skin_Sun_Exposed_Lower_leg	CALCIUM ION TRANSMEMBRANE IMPORT INTO CYTOSOL	61	0.398556	1.52082	0.024	1468	tags=26%, list=14%, signal=30%
Type 3	Skin_Sun_Exposed_Lower_leg	REGULATION OF CALCIUM ION TRANSMEMBRANE TRANSPORT	70	0.389369	1.51692	0.021	1468	tags=23%, list=14%, signal=26%
Type 3	Skin_Sun_Exposed_Lower_leg	DICARBOXYLIC ACID METABOLIC PROCESS	50	0.422392	1.51369	0.035	1609	tags=30%, list=15%, signal=35%
Type 3	Skin_Sun_Exposed_Lower_leg	CALCINEURIN MEDIATED SIGNALING	19	0.5166	1.50922	0.049	1437	tags=37%, list=14%, signal=43%
Type 3	Skin_Sun_Exposed_Lower_leg	CYTOPLASMIC MICROTUBULE ORGANIZATION	32	0.454888	1.50523	0.047	1687	tags=34%, list=16%, signal=41%
Type 3	Skin_Sun_Exposed_Lower_leg	PEPTIDYL LYSINE METHYLATION	43	0.429725	1.5005	0.04	383	tags=7%, list=4%, signal=7%
Type 3	Skin_Sun_Exposed_Lower_leg	NEGATIVE REGULATION OF CALCIUM ION TRANSMEMBRANE TRANSPORT	20	0.505501	1.49241	0.048	92	tags=15%, list=1%, signal=15%
Type 3	Skin_Sun_Exposed_Lower_leg	HISTONE METHYLATION	50	0.410085	1.49195	0.031	697	tags=12%, list=7%, signal=13%
Type 3	Skin_Sun_Exposed_Lower_leg	CELLULAR RESPONSE TO VIRUS	26	0.467697	1.4787	0.047	1021	tags=27%, list=10%, signal=30%
Type 3	Skin_Sun_Exposed_Lower_leg	POSITIVE REGULATION OF JNK CASCADE	41	0.427753	1.47465	0.04	2287	tags=41%, list=22%, signal=53%
Type 3	Skin_Sun_Exposed_Lower_leg	REGULATION OF CELL SIZE	79	0.371782	1.46672	0.022	738	tags=16%, list=7%, signal=18%
Type 3	Skin_Sun_Exposed_Lower_leg	NEGATIVE REGULATION OF TRANSPORTER ACTIVITY	35	0.431516	1.46199	0.048	1351	tags=23%, list=13%, signal=26%
Type 3	Skin_Sun_Exposed_Lower_leg	PROTEIN ACETYLATION	75	0.374695	1.45733	0.024	280	tags=5%, list=3%, signal=5%
Type 3	Skin_Sun_Exposed_Lower_leg	REGULATION OF CALCIUM ION TRANSPORT	100	0.348692	1.4459	0.024	1468	tags=22%, list=14%, signal=25%
Type 3	Skin_Sun_Exposed_Lower_leg	GLIOGENESIS	95	0.349724	1.43266	0.022	1640	tags=22%, list=16%, signal=26%
Type 3	Skin_Sun_Exposed_Lower_leg	NEGATIVE REGULATION OF NEURON DEATH	65	0.377851	1.43157	0.049	2745	tags=48%, list=26%, signal=64%
Type 3	Skin_Sun_Exposed_Lower_leg	DEVELOPMENTAL CELL GROWTH	77	0.367262	1.42492	0.037	783	tags=17%, list=7%, signal=18%
Type 3	Skin_Sun_Exposed_Lower_leg	POSITIVE REGULATION OF CYSTEINE TYPE ENDOPEPTIDASE ACTIVITY	65	0.371247	1.42142	0.047	2517	tags=37%, list=24%, signal=48%
Type 3	Skin_Sun_Exposed_Lower_leg	NEURON DEATH	116	0.341421	1.42083	0.024	2745	tags=39%, list=26%, signal=52%
Type 3	Skin_Sun_Exposed_Lower_leg	NEGATIVE REGULATION OF INFLAMMATORY RESPONSE	49	0.383023	1.40578	0.048	2619	tags=41%, list=25%, signal=54%
Type 3	Skin_Sun_Exposed_Lower_leg	RESPONSE TO REACTIVE OXYGEN SPECIES	79	0.36436	1.40269	0.047	1258	tags=19%, list=12%, signal=21%
Type 3	Skin_Sun_Exposed_Lower_leg	POSITIVE REGULATION OF MAPK CASCADE	177	0.302364	1.36424	0.025	1949	tags=29%, list=18%, signal=35%
Type 3	Skin_Sun_Exposed_Lower_leg	RESPONSE TO INORGANIC SUBSTANCE	199	0.298363	1.36307	0.021	2782	tags=35%, list=26%, signal=47%
Type 3	Skin_Sun_Exposed_Lower_leg	CELLULAR RESPONSE TO OXIDATIVE STRESS	118	0.322324	1.36148	0.034	981	tags=17%, list=9%, signal=18%
Type 3	Skin_Sun_Exposed_Lower_leg	ESTABLISHMENT OF PROTEIN LOCALIZATION TO ORGANELLE	189	0.292492	1.32663	0.04	2800	tags=37%, list=26%, signal=49%
Type 3	Skin_Sun_Exposed_Lower_leg	POSITIVE REGULATION OF PROTEOLYSIS	146	0.300484	1.30802	0.036	2517	tags=29%, list=24%, signal=38%
Type 3	Skin_Sun_Exposed_Lower_leg	INFLAMMATORY RESPONSE	285	0.265987	1.26792	0.036	2861	tags=33%, list=27%, signal=44%
Type 3	Skin_Sun_Exposed_Lower_leg	CELLULAR RESPONSE TO OXYGEN CONTAINING COMPOUND	421	0.24929	1.22924	0.036	1229	tags=15%, list=12%, signal=17%
Type 3	Skin_Not_Sun_Exposed_Suprapubic	RESPONSE TO NERVE GROWTH FACTOR	17	0.704436	1.97039	0.002	200	tags=24%, list=2%, signal=24%
Type 3	Skin_Not_Sun_Exposed_Suprapubic	MAST CELL MEDIATED IMMUNITY	20	0.630367	1.84797	0.014	2159	tags=50%, list=23%, signal=65%
Type 3	Skin_Not_Sun_Exposed_Suprapubic	NEGATIVE REGULATION OF CATION CHANNEL ACTIVITY	19	0.626102	1.83383	0.007	263	tags=21%, list=3%, signal=22%
Type 3	Skin_Not_Sun_Exposed_Suprapubic	NEGATIVE REGULATION OF CELLULAR RESPONSE TO GROWTH FACTOR STIMULUS	19	0.630654	1.82849	0.006	1380	tags=37%, list=15%, signal=43%
Type 3	Skin_Not_Sun_Exposed_Suprapubic	PURINE NUCLEOSIDE MONOPHOSPHATE METABOLIC PROCESS	21	0.613888	1.82486	0.007	1912	tags=52%, list=20%, signal=65%
Type 3	Skin_Not_Sun_Exposed_Suprapubic	CYTOPLASMIC MICROTUBULE ORGANIZATION	24	0.59063	1.79068	0.009	944	tags=33%, list=10%, signal=37%
Type 3	Skin_Not_Sun_Exposed_Suprapubic	FEAR RESPONSE	19	0.608433	1.75422	0.015	1357	tags=32%, list=14%, signal=37%
Type 3	Skin_Not_Sun_Exposed_Suprapubic	LEUKOCYTE DEGRANULATION	31	0.536839	1.74047	0.008	2159	tags=48%, list=23%, signal=62%
Type 3	Skin_Not_Sun_Exposed_Suprapubic	REGULATION OF CALCIUM MEDIATED SIGNALING	28	0.550012	1.74023	0.001	518	tags=25%, list=5%, signal=26%
Type 3	Skin_Not_Sun_Exposed_Suprapubic	SUPEROXIDE ANION GENERATION	16	0.614097	1.70131	0.01	78	tags=13%, list=1%, signal=13%
Type 3	Skin_Not_Sun_Exposed_Suprapubic	NEGATIVE REGULATION OF CALCIUM ION TRANSMEMBRANE TRANSPORTER ACTIVITY	18	0.591828	1.69586	0.019	263	tags=17%, list=3%, signal=17%
Type 3	Skin_Not_Sun_Exposed_Suprapubic	PROTEIN LOCALIZATION TO CHROMATIN	15	0.612511	1.67617	0.019	2445	tags=67%, list=26%, signal=90%
Type 3	Skin_Not_Sun_Exposed_Suprapubic	MYELOID LEUKOCYTE MEDIATED IMMUNITY	42	0.47713	1.65601	0.01	2159	tags=38%, list=23%, signal=49%
Type 3	Skin_Not_Sun_Exposed_Suprapubic	RIBONUCLEOSIDE MONOPHOSPHATE METABOLIC PROCESS	29	0.494624	1.618	0.029	2033	tags=45%, list=21%, signal=57%
Type 3	Skin_Not_Sun_Exposed_Suprapubic	CELLULAR RESPONSE TO CALCIUM ION	28	0.504274	1.61359	0.025	1729	tags=29%, list=18%, signal=35%
Type 3	Skin_Not_Sun_Exposed_Suprapubic	NEGATIVE REGULATION OF SYNAPTIC TRANSMISSION	26	0.512082	1.60125	0.015	520	tags=19%, list=5%, signal=20%
Type 3	Skin_Not_Sun_Exposed_Suprapubic	FIBROBLAST GROWTH FACTOR RECEPTOR SIGNALING PATHWAY	25	0.524855	1.59684	0.029	1497	tags=48%, list=16%, signal=57%
Type 3	Skin_Not_Sun_Exposed_Suprapubic	VACUOLAR LOCALIZATION	28	0.500598	1.59465	0.017	2159	tags=43%, list=23%, signal=55%
Type 3	Skin_Not_Sun_Exposed_Suprapubic	NEGATIVE REGULATION OF CALCIUM ION TRANSPORT	26	0.499755	1.59159	0.024	662	tags=19%, list=7%, signal=21%
Type 3	Skin_Not_Sun_Exposed_Suprapubic	REGULATION OF PROTEIN TARGETING TO MEMBRANE	16	0.573511	1.5903	0.023	2230	tags=69%, list=23%, signal=90%
Type 3	Skin_Not_Sun_Exposed_Suprapubic	REGULATION OF CALCINEURIN MEDIATED SIGNALING	15	0.572404	1.5755	0.038	472	tags=33%, list=5%, signal=35%
Type 3	Skin_Not_Sun_Exposed_Suprapubic	REGULATION OF VOLTAGE GATED CALCIUM CHANNEL ACTIVITY	19	0.548775	1.56681	0.034	169	tags=16%, list=2%, signal=16%
Type 3	Skin_Not_Sun_Exposed_Suprapubic	NUCLEOSIDE MONOPHOSPHATE METABOLIC PROCESS	37	0.467812	1.56312	0.028	2033	tags=41%, list=21%, signal=51%
Type 3	Skin_Not_Sun_Exposed_Suprapubic	MYELOID CELL ACTIVATION INVOLVED IN IMMUNE RESPONSE	36	0.460224	1.55849	0.017	2624	tags=47%, list=28%, signal=65%
Type 3	Skin_Not_Sun_Exposed_Suprapubic	NEGATIVE REGULATION OF ION TRANSMEMBRANE TRANSPORTER ACTIVITY	29	0.488036	1.55778	0.022	263	tags=14%, list=3%, signal=14%
Type 3	Skin_Not_Sun_Exposed_Suprapubic	NUCLEOSIDE METABOLIC PROCESS	26	0.500858	1.55687	0.036	1409	tags=35%, list=15%, signal=41%
Type 3	Skin_Not_Sun_Exposed_Suprapubic	REGULATION OF SUPEROXIDE METABOLIC PROCESS	16	0.569524	1.55196	0.031	78	tags=13%, list=1%, signal=13%
Type 3	Skin_Not_Sun_Exposed_Suprapubic	GLAND DEVELOPMENT	118	0.371492	1.55113	0.004	1717	tags=29%, list=18%, signal=35%
Type 3	Skin_Not_Sun_Exposed_Suprapubic	MITOCHONDRIAL FISSION	19	0.522725	1.54863	0.038	1304	tags=26%, list=14%, signal=30%
Type 3	Skin_Not_Sun_Exposed_Suprapubic	REGULATION OF LEUKOCYTE DEGRANULATION	19	0.51626	1.54283	0.034	2159	tags=47%, list=23%, signal=61%
Type 3	Skin_Not_Sun_Exposed_Suprapubic	MICROTUBULE POLYMERIZATION OR DEPOLYMERIZATION	42	0.437185	1.54031	0.038	944	tags=19%, list=10%, signal=21%
Type 3	Skin_Not_Sun_Exposed_Suprapubic	HISTONE H4 ACETYLATION	24	0.491355	1.52711	0.04	418	tags=13%, list=4%, signal=13%
Type 3	Skin_Not_Sun_Exposed_Suprapubic	HISTONE H3 K4 METHYLATION	20	0.525363	1.52102	0.042	87	tags=10%, list=1%, signal=10%
Type 3	Skin_Not_Sun_Exposed_Suprapubic	STEROID BIOSYNTHETIC PROCESS	61	0.399975	1.51797	0.024	2476	tags=49%, list=26%, signal=66%
Type 3	Skin_Not_Sun_Exposed_Suprapubic	NEGATIVE REGULATION OF TRANSPORTER ACTIVITY	32	0.466391	1.51497	0.037	1422	tags=25%, list=15%, signal=29%
Type 3	Skin_Not_Sun_Exposed_Suprapubic	REGULATION OF ESTABLISHMENT OF PROTEIN LOCALIZATION TO MITOCHONDRION	17	0.53506	1.50967	0.044	1987	tags=41%, list=21%, signal=52%
Type 3	Skin_Not_Sun_Exposed_Suprapubic	PROTEIN ACETYLATION	76	0.383891	1.5072	0.026	418	tags=9%, list=4%, signal=10%
Type 3	Skin_Not_Sun_Exposed_Suprapubic	RESPONSE TO FIBROBLAST GROWTH FACTOR	34	0.450101	1.50381	0.044	1742	tags=47%, list=18%, signal=57%
Type 3	Skin_Not_Sun_Exposed_Suprapubic	NEURON DEATH	117	0.359543	1.50211	0.021	1463	tags=26%, list=15%, signal=31%
Type 3	Skin_Not_Sun_Exposed_Suprapubic	PURINE CONTAINING COMPOUND CATABOLIC PROCESS	26	0.477098	1.49103	0.049	1026	tags=23%, list=11%, signal=26%
Type 3	Skin_Not_Sun_Exposed_Suprapubic	REGULATION OF MYELOID LEUKOCYTE MEDIATED IMMUNITY	25	0.47767	1.48107	0.038	2159	tags=40%, list=23%, signal=52%
Type 3	Skin_Not_Sun_Exposed_Suprapubic	REGULATION OF MICROTUBULE CYTOSKELETON ORGANIZATION	59	0.395003	1.48037	0.036	1161	tags=20%, list=12%, signal=23%
Type 3	Skin_Not_Sun_Exposed_Suprapubic	ADULT BEHAVIOR	55	0.407569	1.47878	0.03	837	tags=15%, list=9%, signal=16%
Type 3	Skin_Not_Sun_Exposed_Suprapubic	REGULATION OF CALCIUM ION TRANSMEMBRANE TRANSPORTER ACTIVITY	39	0.443053	1.47604	0.039	489	tags=13%, list=5%, signal=13%
Type 3	Skin_Not_Sun_Exposed_Suprapubic	REGULATION OF HISTONE METHYLATION	23	0.481543	1.47375	0.046	896	tags=22%, list=9%, signal=24%
Type 3	Skin_Not_Sun_Exposed_Suprapubic	REGULATION OF SYNAPTIC PLASTICITY	58	0.386742	1.45576	0.03	490	tags=12%, list=5%, signal=13%
Type 3	Skin_Not_Sun_Exposed_Suprapubic	HISTONE METHYLATION	51	0.395839	1.4464	0.043	1482	tags=25%, list=16%, signal=30%
Type 3	Skin_Not_Sun_Exposed_Suprapubic	PROTEIN METHYLATION	64	0.380329	1.44092	0.035	1482	tags=25%, list=16%, signal=29%
Type 3	Skin_Not_Sun_Exposed_Suprapubic	POSITIVE REGULATION OF PEPTIDASE ACTIVITY	73	0.369713	1.42165	0.037	239	tags=11%, list=3%, signal=11%
Type 3	Skin_Not_Sun_Exposed_Suprapubic	NEURON APOPTOTIC PROCESS	83	0.352994	1.40869	0.033	1463	tags=29%, list=15%, signal=34%
Type 3	Skin_Not_Sun_Exposed_Suprapubic	NEGATIVE REGULATION OF KINASE ACTIVITY	79	0.357009	1.40786	0.049	1401	tags=23%, list=15%, signal=27%
Type 3	Skin_Not_Sun_Exposed_Suprapubic	NEGATIVE REGULATION OF TRANSFERASE ACTIVITY	91	0.340623	1.38599	0.044	1668	tags=25%, list=18%, signal=30%
Type 3	Skin_Not_Sun_Exposed_Suprapubic	REGULATION OF MICROTUBULE BASED PROCESS	94	0.343991	1.38289	0.031	1781	tags=27%, list=19%, signal=32%
Type 3	Skin_Not_Sun_Exposed_Suprapubic	NEGATIVE REGULATION OF PROTEIN MODIFICATION PROCESS	163	0.305196	1.34981	0.03	1729	tags=25%, list=18%, signal=29%
Type 3	Skin_Not_Sun_Exposed_Suprapubic	CELL ACTIVATION INVOLVED IN IMMUNE RESPONSE	81	0.342544	1.34857	0.048	2046	tags=35%, list=22%, signal=44%
Type 3	Skin_Not_Sun_Exposed_Suprapubic	NEGATIVE REGULATION OF PHOSPHORYLATION	125	0.317929	1.34435	0.035	1729	tags=24%, list=18%, signal=29%
Type 3	Skin_Not_Sun_Exposed_Suprapubic	METHYLATION	145	0.302429	1.29178	0.044	1015	tags=16%, list=11%, signal=17%
Type 3	Lung	POSITIVE REGULATION OF AXONOGENESIS	24	0.701683	2.15521	0.001	621	tags=29%, list=7%, signal=31%
Type 3	Lung	REGULATION OF TISSUE REMODELING	22	0.660049	1.9964	0.001	856	tags=36%, list=10%, signal=40%
Type 3	Lung	CELLULAR RESPONSE TO ACID CHEMICAL	17	0.692157	1.9647	0.001	1526	tags=47%, list=18%, signal=57%
Type 3	Lung	MICROTUBULE POLYMERIZATION	23	0.631789	1.93267	0.002	1712	tags=57%, list=20%, signal=70%
Type 3	Lung	REGULATION OF MICROTUBULE POLYMERIZATION	18	0.656076	1.87912	0.006	265	tags=28%, list=3%, signal=29%
Type 3	Lung	AXON EXTENSION	38	0.541188	1.86635	0.002	602	tags=21%, list=7%, signal=23%
Type 3	Lung	POSITIVE REGULATION OF CELL PROJECTION ORGANIZATION	105	0.444115	1.859	0.001	1490	tags=30%, list=17%, signal=35%
Type 3	Lung	POSITIVE REGULATION OF DEVELOPMENTAL GROWTH	41	0.528268	1.82808	0.007	554	tags=20%, list=6%, signal=21%
Type 3	Lung	MICROTUBULE POLYMERIZATION OR DEPOLYMERIZATION	31	0.564385	1.82205	0.007	1712	tags=45%, list=20%, signal=56%
Type 3	Lung	REGULATION OF CELL SIZE	66	0.473088	1.80924	0.001	963	tags=24%, list=11%, signal=27%
Type 3	Lung	BONE RESORPTION	17	0.647807	1.80445	0.002	1444	tags=53%, list=17%, signal=63%
Type 3	Lung	REGULATION OF MICROTUBULE POLYMERIZATION OR DEPOLYMERIZATION	24	0.583452	1.80385	0.001	265	tags=21%, list=3%, signal=21%
Type 3	Lung	REGULATION OF ESTABLISHMENT OF PROTEIN LOCALIZATION TO MITOCHONDRION	23	0.571295	1.77905	0.006	637	tags=17%, list=7%, signal=19%
Type 3	Lung	REGULATION OF AXONOGENESIS	50	0.494417	1.77557	0.002	1490	tags=30%, list=17%, signal=36%
Type 3	Lung	REGULATION OF MYELOID LEUKOCYTE MEDIATED IMMUNITY	17	0.613559	1.77458	0.016	1331	tags=41%, list=15%, signal=49%
Type 3	Lung	CYTOPLASMIC MICROTUBULE ORGANIZATION	19	0.61589	1.77007	0.009	1027	tags=37%, list=12%, signal=42%
Type 3	Lung	MITOCHONDRION LOCALIZATION	20	0.591096	1.76915	0.005	1317	tags=35%, list=15%, signal=41%
Type 3	Lung	REGULATION OF EXTENT OF CELL GROWTH	39	0.514457	1.76909	0.007	602	tags=18%, list=7%, signal=19%
Type 3	Lung	POSITIVE REGULATION OF CELL GROWTH	47	0.488546	1.75888	0.002	1490	tags=32%, list=17%, signal=38%
Type 3	Lung	NEURON PROJECTION EXTENSION	55	0.474114	1.75544	0.001	1490	tags=27%, list=17%, signal=33%
Type 3	Lung	BONE REMODELING	23	0.55335	1.7255	0.009	1444	tags=48%, list=17%, signal=57%
Type 3	Lung	POSITIVE REGULATION OF GROWTH	61	0.448114	1.69748	0.002	1490	tags=30%, list=17%, signal=35%
Type 3	Lung	DEVELOPMENTAL CELL GROWTH	71	0.438889	1.69118	0.009	1490	tags=25%, list=17%, signal=30%
Type 3	Lung	DEVELOPMENTAL GROWTH INVOLVED IN MORPHOGENESIS	66	0.433984	1.63492	0.009	1490	tags=24%, list=17%, signal=29%
Type 3	Lung	POSITIVE REGULATION OF NEUROGENESIS	62	0.429478	1.62074	0.007	621	tags=16%, list=7%, signal=17%
Type 3	Lung	AXIS SPECIFICATION	26	0.519125	1.61631	0.026	1492	tags=35%, list=17%, signal=42%
Type 3	Lung	BRANCHED CHAIN AMINO ACID METABOLIC PROCESS	15	0.594136	1.60396	0.035	1390	tags=47%, list=16%, signal=55%
Type 3	Lung	TELOMERE MAINTENANCE VIA TELOMERE LENGTHENING	29	0.502658	1.60062	0.017	352	tags=21%, list=4%, signal=21%
Type 3	Lung	SUPEROXIDE ANION GENERATION	15	0.585169	1.60014	0.029	513	tags=13%, list=6%, signal=14%
Type 3	Lung	TISSUE REMODELING	40	0.468056	1.5993	0.029	1449	tags=35%, list=17%, signal=42%
Type 3	Lung	MACROPHAGE ACTIVATION	27	0.506492	1.59396	0.021	690	tags=19%, list=8%, signal=20%
Type 3	Lung	NEGATIVE REGULATION OF CHEMOTAXIS	18	0.557561	1.59184	0.049	1956	tags=44%, list=23%, signal=57%
Type 3	Lung	MYELOID LEUKOCYTE MEDIATED IMMUNITY	37	0.464235	1.58886	0.021	1050	tags=24%, list=12%, signal=28%
Type 3	Lung	SYNAPTIC TRANSMISSION GABAERGIC	16	0.571103	1.58606	0.036	1959	tags=50%, list=23%, signal=64%
Type 3	Lung	PROTEIN LOCALIZATION TO SYNAPSE	16	0.563918	1.58448	0.033	1151	tags=25%, list=13%, signal=29%
Type 3	Lung	REGULATION OF PROTEIN LOCALIZATION TO MEMBRANE	54	0.423364	1.58114	0.02	1178	tags=30%, list=14%, signal=34%
Type 3	Lung	AXON DEVELOPMENT	129	0.367757	1.57792	0.003	1098	tags=20%, list=13%, signal=23%
Type 3	Lung	GLIAL CELL DIFFERENTIATION	45	0.448977	1.57715	0.023	1517	tags=31%, list=18%, signal=38%
Type 3	Lung	CELLULAR RESPONSE TO REACTIVE OXYGEN SPECIES	44	0.446942	1.5608	0.023	683	tags=18%, list=8%, signal=20%
Type 3	Lung	POSITIVE REGULATION OF TOR SIGNALING	18	0.538918	1.55191	0.049	993	tags=33%, list=11%, signal=38%
Type 3	Lung	POSITIVE REGULATION OF PROTEIN POLYMERIZATION	26	0.494452	1.55019	0.042	265	tags=19%, list=3%, signal=20%
Type 3	Lung	POSITIVE REGULATION OF CELLULAR COMPONENT ORGANIZATION	303	0.325617	1.55012	0.001	1490	tags=25%, list=17%, signal=29%
Type 3	Lung	CELLULAR AMINO ACID CATABOLIC PROCESS	49	0.427661	1.54777	0.025	1636	tags=31%, list=19%, signal=38%
Type 3	Lung	PROTEIN METHYLATION	55	0.415831	1.54699	0.018	1068	tags=27%, list=12%, signal=31%
Type 3	Lung	POSITIVE REGULATION OF ORGANELLE ORGANIZATION	149	0.35185	1.54645	0.003	1432	tags=26%, list=17%, signal=31%
Type 3	Lung	NEGATIVE REGULATION OF SYNAPTIC TRANSMISSION	20	0.525523	1.54525	0.041	1464	tags=35%, list=17%, signal=42%
Type 3	Lung	RESPONSE TO REACTIVE OXYGEN SPECIES	62	0.404385	1.53918	0.024	761	tags=18%, list=9%, signal=19%
Type 3	Lung	ALPHA AMINO ACID CATABOLIC PROCESS	39	0.440554	1.53657	0.021	1636	tags=33%, list=19%, signal=41%
Type 3	Lung	POSITIVE REGULATION OF PLASMA MEMBRANE BOUNDED CELL PROJECTION ASSEMBLY	33	0.463173	1.5359	0.029	1151	tags=27%, list=13%, signal=31%
Type 3	Lung	REGULATION OF MONONUCLEAR CELL MIGRATION	28	0.472391	1.5265	0.037	816	tags=21%, list=9%, signal=24%
Type 3	Lung	POSITIVE REGULATION OF ERK1 AND ERK2 CASCADE	54	0.419106	1.52478	0.023	1151	tags=26%, list=13%, signal=30%
Type 3	Lung	VACUOLAR LOCALIZATION	32	0.463635	1.52313	0.027	1042	tags=25%, list=12%, signal=28%
Type 3	Lung	MAST CELL MEDIATED IMMUNITY	20	0.521364	1.52267	0.049	768	tags=25%, list=9%, signal=27%
Type 3	Lung	CELLULAR AMINO ACID METABOLIC PROCESS	119	0.359732	1.51997	0.007	1643	tags=30%, list=19%, signal=37%
Type 3	Lung	GLIAL CELL DEVELOPMENT	25	0.486726	1.51779	0.042	1517	tags=36%, list=18%, signal=44%
Type 3	Lung	REGULATION OF CELL PROJECTION ORGANIZATION	202	0.335889	1.51721	0.002	1490	tags=23%, list=17%, signal=27%
Type 3	Lung	CELL GROWTH	139	0.3546	1.51677	0.008	1490	tags=23%, list=17%, signal=27%
Type 3	Lung	POSITIVE REGULATION OF NERVOUS SYSTEM DEVELOPMENT	75	0.382447	1.51501	0.016	697	tags=15%, list=8%, signal=16%
Type 3	Lung	MEMBRANE DOCKING	37	0.441698	1.51189	0.033	805	tags=22%, list=9%, signal=24%
Type 3	Lung	POSITIVE REGULATION OF CYTOSKELETON ORGANIZATION	58	0.396813	1.50678	0.032	1490	tags=31%, list=17%, signal=37%
Type 3	Lung	NEURON PROJECTION GUIDANCE	62	0.402217	1.5061	0.025	2056	tags=37%, list=24%, signal=48%
Type 3	Lung	PROTEIN LOCALIZATION TO MITOCHONDRION	50	0.414107	1.50589	0.023	1111	tags=16%, list=13%, signal=18%
Type 3	Lung	REGULATION OF MICROTUBULE BASED PROCESS	73	0.38098	1.50227	0.023	1828	tags=34%, list=21%, signal=43%
Type 3	Lung	REGULATION OF CELL DEVELOPMENT	136	0.343918	1.49896	0.015	1490	tags=24%, list=17%, signal=29%
Type 3	Lung	REGULATION OF DNA TEMPLATED TRANSCRIPTION INITIATION	22	0.493793	1.49704	0.04	699	tags=27%, list=8%, signal=30%
Type 3	Lung	FATTY ACID TRANSPORT	32	0.450956	1.49103	0.038	519	tags=19%, list=6%, signal=20%
Type 3	Lung	MITOCHONDRIAL TRANSPORT	74	0.376228	1.48355	0.034	1393	tags=23%, list=16%, signal=27%
Type 3	Lung	TISSUE HOMEOSTASIS	83	0.369356	1.47885	0.019	1221	tags=23%, list=14%, signal=26%
Type 3	Lung	GLIOGENESIS	65	0.384288	1.47442	0.036	1517	tags=25%, list=18%, signal=30%
Type 3	Lung	POSITIVE REGULATION OF CELL DEVELOPMENT	83	0.368935	1.4631	0.021	963	tags=18%, list=11%, signal=20%
Type 3	Lung	OSSIFICATION	97	0.360782	1.46049	0.02	1309	tags=24%, list=15%, signal=28%
Type 3	Lung	REGULATION OF NEUROGENESIS	95	0.35824	1.45659	0.03	621	tags=14%, list=7%, signal=15%
Type 3	Lung	MYELOID LEUKOCYTE ACTIVATION	62	0.387023	1.45327	0.037	768	tags=16%, list=9%, signal=18%
Type 3	Lung	REGULATION OF NEURON PROJECTION DEVELOPMENT	134	0.334077	1.45213	0.017	1490	tags=22%, list=17%, signal=27%
Type 3	Lung	ALPHA AMINO ACID METABOLIC PROCESS	84	0.366762	1.45098	0.028	1643	tags=32%, list=19%, signal=39%
Type 3	Lung	REGULATION OF CHROMOSOME ORGANIZATION	80	0.364947	1.44392	0.021	1882	tags=33%, list=22%, signal=41%
Type 3	Lung	REGULATION OF PROTEIN POLYMERIZATION	66	0.374322	1.43296	0.045	268	tags=14%, list=3%, signal=14%
Type 3	Lung	REGULATION OF TRANS SYNAPTIC SIGNALING	122	0.329218	1.41937	0.022	1229	tags=25%, list=14%, signal=28%
Type 3	Lung	METHYLATION	119	0.331369	1.40598	0.035	1068	tags=18%, list=12%, signal=21%
Type 3	Lung	REGULATION OF CELL PROJECTION ASSEMBLY	67	0.35952	1.4013	0.044	1151	tags=22%, list=13%, signal=26%
Type 3	Lung	CELL MORPHOGENESIS INVOLVED IN NEURON DIFFERENTIATION	152	0.316997	1.40109	0.025	1098	tags=16%, list=13%, signal=19%
Type 3	Lung	RESPONSE TO INORGANIC SUBSTANCE	158	0.311017	1.37444	0.027	983	tags=18%, list=11%, signal=20%
Type 3	Lung	MITOCHONDRION ORGANIZATION	182	0.30617	1.37246	0.019	1546	tags=21%, list=18%, signal=26%
Type 3	Lung	POSITIVE REGULATION OF CELLULAR COMPONENT BIOGENESIS	141	0.317808	1.36498	0.027	2051	tags=31%, list=24%, signal=40%
Type 3	Lung	ANATOMICAL STRUCTURE HOMEOSTASIS	101	0.330416	1.36427	0.044	1221	tags=20%, list=14%, signal=23%
Type 3	Lung	REGULATION OF CELLULAR COMPONENT SIZE	127	0.317658	1.36252	0.036	1836	tags=28%, list=21%, signal=35%
Type 3	Lung	NEURON DEVELOPMENT	305	0.271514	1.29752	0.023	1149	tags=17%, list=13%, signal=19%
Type 3	Lung	HOMEOSTATIC PROCESS	487	0.257553	1.28683	0.019	1273	tags=19%, list=15%, signal=21%
Type 3	Lung	ORGANELLE LOCALIZATION	209	0.2775	1.2762	0.041	963	tags=16%, list=11%, signal=17%
Type 3	Lung	NEUROGENESIS	427	0.250881	1.2424	0.036	1350	tags=19%, list=16%, signal=21%
Type 3	Adipose_Subcutaneous	MIDBRAIN DEVELOPMENT	20	-0.600567	-1.82324	0.002	675	tags=30%, list=7%, signal=32%
Type 3	Adipose_Subcutaneous	POSITIVE REGULATION OF BINDING	59	-0.471289	-1.80308	0.001	1470	tags=31%, list=15%, signal=36%
Type 3	Adipose_Subcutaneous	POSITIVE REGULATION OF CELLULAR CARBOHYDRATE METABOLIC PROCESS	19	-0.595543	-1.73268	0.006	1494	tags=58%, list=15%, signal=68%
Type 3	Adipose_Subcutaneous	POSITIVE REGULATION OF CARBOHYDRATE METABOLIC PROCESS	25	-0.537121	-1.72126	0.015	1632	tags=52%, list=17%, signal=62%
Type 3	Adipose_Subcutaneous	FATTY ACID DERIVATIVE METABOLIC PROCESS	26	-0.534135	-1.71416	0.006	1237	tags=27%, list=13%, signal=31%
Type 3	Adipose_Subcutaneous	NADP METABOLIC PROCESS	23	-0.538263	-1.6911	0.017	2249	tags=61%, list=23%, signal=79%
Type 3	Adipose_Subcutaneous	NEGATIVE REGULATION OF VIRAL GENOME REPLICATION	23	-0.519186	-1.65544	0.014	1842	tags=43%, list=19%, signal=54%
Type 3	Adipose_Subcutaneous	INOSITOL LIPID MEDIATED SIGNALING	63	-0.420839	-1.6322	0.004	1635	tags=33%, list=17%, signal=40%
Type 3	Adipose_Subcutaneous	POSITIVE REGULATION OF SMALL MOLECULE METABOLIC PROCESS	43	-0.448365	-1.62254	0.017	2310	tags=49%, list=24%, signal=64%
Type 3	Adipose_Subcutaneous	MULTICELLULAR ORGANISM GROWTH	40	-0.460099	-1.6102	0.011	2006	tags=38%, list=21%, signal=47%
Type 3	Adipose_Subcutaneous	REGULATION OF LIPOPOLYSACCHARIDE MEDIATED SIGNALING PATHWAY	15	-0.568246	-1.59327	0.037	1325	tags=33%, list=14%, signal=39%
Type 3	Adipose_Subcutaneous	REGULATION OF ACTOMYOSIN STRUCTURE ORGANIZATION	37	-0.457758	-1.58795	0.01	2672	tags=49%, list=28%, signal=67%
Type 3	Adipose_Subcutaneous	NEGATIVE REGULATION OF VIRAL PROCESS	33	-0.460556	-1.52867	0.032	1896	tags=42%, list=20%, signal=53%
Type 3	Adipose_Subcutaneous	POSITIVE REGULATION OF PROTEIN BINDING	34	-0.439688	-1.52576	0.026	1470	tags=29%, list=15%, signal=35%
Type 3	Adipose_Subcutaneous	MESENCHYMAL CELL MIGRATION	19	-0.519611	-1.51408	0.038	865	tags=32%, list=9%, signal=35%
Type 3	Adipose_Subcutaneous	NEGATIVE REGULATION OF ACTIN FILAMENT POLYMERIZATION	26	-0.468961	-1.51101	0.041	2006	tags=35%, list=21%, signal=44%
Type 3	Adipose_Subcutaneous	INTERLEUKIN 8 PRODUCTION	29	-0.440745	-1.47465	0.044	1052	tags=34%, list=11%, signal=39%
Type 3	Adipose_Subcutaneous	VIRAL LIFE CYCLE	121	-0.331842	-1.46971	0.014	1916	tags=30%, list=20%, signal=37%
Type 3	Adipose_Subcutaneous	CELLULAR RESPONSE TO STARVATION	68	-0.371655	-1.46777	0.019	1971	tags=35%, list=20%, signal=44%
Type 3	Adipose_Subcutaneous	INTEGRIN MEDIATED SIGNALING PATHWAY	41	-0.405712	-1.45648	0.046	1101	tags=24%, list=11%, signal=27%
Type 3	Adipose_Subcutaneous	AUTOPHAGOSOME MATURATION	32	-0.434079	-1.45445	0.046	1915	tags=44%, list=20%, signal=54%
Type 3	Adipose_Subcutaneous	AGING	46	-0.385665	-1.42125	0.039	1178	tags=26%, list=12%, signal=30%
Type 3	Adipose_Subcutaneous	CELLULAR RESPONSE TO RADIATION	68	-0.35603	-1.41751	0.037	2155	tags=35%, list=22%, signal=45%
Type 3	Adipose_Subcutaneous	VIRAL GENOME REPLICATION	49	-0.380333	-1.4077	0.034	2035	tags=35%, list=21%, signal=44%
Type 3	Adipose_Subcutaneous	REGULATION OF BINDING	121	-0.318869	-1.39806	0.015	1331	tags=22%, list=14%, signal=26%
Type 3	Adipose_Subcutaneous	REGULATION OF CELLULAR CARBOHYDRATE METABOLIC PROCESS	48	-0.374865	-1.39446	0.039	1696	tags=31%, list=18%, signal=38%
Type 3	Adipose_Subcutaneous	RETINA DEVELOPMENT IN CAMERA TYPE EYE	45	-0.380846	-1.38187	0.039	1251	tags=29%, list=13%, signal=33%
Type 3	Adipose_Subcutaneous	CELLULAR RESPONSE TO EXTRACELLULAR STIMULUS	102	-0.322228	-1.37148	0.023	1971	tags=30%, list=20%, signal=38%
Type 3	Adipose_Subcutaneous	RESPONSE TO STARVATION	81	-0.332074	-1.36357	0.03	1971	tags=32%, list=20%, signal=40%
Type 3	Adipose_Subcutaneous	VIRAL PROCESS	161	-0.291266	-1.3321	0.034	2271	tags=32%, list=23%, signal=41%
Type 3	Adipose_Visceral_Omentum	POSITIVE REGULATION OF LIPID TRANSPORT	24	-0.617512	-1.93984	0.004	1045	tags=33%, list=14%, signal=38%
Type 3	Adipose_Visceral_Omentum	REGULATION OF STEROL TRANSPORT	15	-0.643434	-1.83417	0.001	1628	tags=40%, list=21%, signal=51%
Type 3	Adipose_Visceral_Omentum	POSITIVE REGULATION OF LIPID LOCALIZATION	26	-0.581008	-1.83227	0.004	1628	tags=38%, list=21%, signal=49%
Type 3	Adipose_Visceral_Omentum	NEGATIVE REGULATION OF PROTEIN POLYMERIZATION	25	-0.55311	-1.7536	0.004	847	tags=32%, list=11%, signal=36%
Type 3	Adipose_Visceral_Omentum	HETEROCHROMATIN ORGANIZATION	20	-0.550577	-1.64256	0.021	1793	tags=45%, list=23%, signal=58%
Type 3	Adipose_Visceral_Omentum	POSITIVE REGULATION OF BINDING	46	-0.447778	-1.6382	0.006	539	tags=22%, list=7%, signal=23%
Type 3	Adipose_Visceral_Omentum	OLIGODENDROCYTE DIFFERENTIATION	20	-0.546607	-1.63803	0.014	1275	tags=30%, list=17%, signal=36%
Type 3	Adipose_Visceral_Omentum	NEGATIVE REGULATION OF ACTIN FILAMENT POLYMERIZATION	20	-0.538692	-1.63493	0.011	847	tags=30%, list=11%, signal=34%
Type 3	Adipose_Visceral_Omentum	NEUTROPHIL MIGRATION	22	-0.517796	-1.62314	0.008	1400	tags=36%, list=18%, signal=44%
Type 3	Adipose_Visceral_Omentum	CHROMATIN REMODELING	75	-0.401519	-1.61291	0.011	1295	tags=32%, list=17%, signal=38%
Type 3	Adipose_Visceral_Omentum	POSITIVE REGULATION OF EXOCYTOSIS	15	-0.556181	-1.56934	0.04	126	tags=13%, list=2%, signal=14%
Type 3	Adipose_Visceral_Omentum	RHYTHMIC PROCESS	65	-0.39997	-1.56469	0.016	2122	tags=49%, list=28%, signal=67%
Type 3	Adipose_Visceral_Omentum	GLYCOSYL COMPOUND CATABOLIC PROCESS	15	-0.568269	-1.56154	0.03	1689	tags=47%, list=22%, signal=60%
Type 3	Adipose_Visceral_Omentum	UBIQUITIN DEPENDENT PROTEIN CATABOLIC PROCESS VIA THE MULTIVESICULAR BODY SORTING PATHWAY	15	-0.56239	-1.55645	0.034	745	tags=33%, list=10%, signal=37%
Type 3	Adipose_Visceral_Omentum	AUTOPHAGOSOME MATURATION	21	-0.503823	-1.54538	0.037	1785	tags=38%, list=23%, signal=49%
Type 3	Adipose_Visceral_Omentum	DIGESTIVE SYSTEM PROCESS	19	-0.532898	-1.54129	0.036	1221	tags=32%, list=16%, signal=37%
Type 3	Adipose_Visceral_Omentum	NEUTROPHIL CHEMOTAXIS	20	-0.504835	-1.53283	0.037	1400	tags=35%, list=18%, signal=43%
Type 3	Adipose_Visceral_Omentum	POSITIVE REGULATION OF CYTOSOLIC CALCIUM ION CONCENTRATION	49	-0.415074	-1.53026	0.017	1180	tags=31%, list=15%, signal=36%
Type 3	Adipose_Visceral_Omentum	DIGESTION	24	-0.472669	-1.52858	0.033	1221	tags=29%, list=16%, signal=35%
Type 3	Adipose_Visceral_Omentum	INTERLEUKIN 8 PRODUCTION	22	-0.490536	-1.52456	0.025	801	tags=32%, list=10%, signal=35%
Type 3	Adipose_Visceral_Omentum	PLATELET ACTIVATION	36	-0.437484	-1.52278	0.03	1059	tags=31%, list=14%, signal=35%
Type 3	Adipose_Visceral_Omentum	INTRINSIC APOPTOTIC SIGNALING PATHWAY BY P53 CLASS MEDIATOR	22	-0.475006	-1.51059	0.04	1031	tags=32%, list=13%, signal=37%
Type 3	Adipose_Visceral_Omentum	NEGATIVE REGULATION OF PROTEIN CONTAINING COMPLEX ASSEMBLY	36	-0.435202	-1.49553	0.028	1381	tags=31%, list=18%, signal=37%
Type 3	Adipose_Visceral_Omentum	STEROL TRANSPORT	30	-0.451663	-1.47929	0.038	1628	tags=40%, list=21%, signal=51%
Type 3	Adipose_Visceral_Omentum	REGULATION OF BODY FLUID LEVELS	100	-0.339352	-1.44631	0.021	1721	tags=32%, list=22%, signal=41%
Type 3	Adipose_Visceral_Omentum	REGULATION OF BINDING	96	-0.337065	-1.41502	0.036	1586	tags=28%, list=21%, signal=35%
Type 3	Adipose_Visceral_Omentum	NEGATIVE REGULATION OF CYTOSKELETON ORGANIZATION	48	-0.38208	-1.40495	0.038	1209	tags=27%, list=16%, signal=32%
Type 3	Adipose_Visceral_Omentum	GLYCEROLIPID BIOSYNTHETIC PROCESS	81	-0.343605	-1.40335	0.027	1706	tags=36%, list=22%, signal=45%
Type 3	Adipose_Visceral_Omentum	REPRODUCTIVE SYSTEM DEVELOPMENT	65	-0.343593	-1.36917	0.042	1340	tags=31%, list=17%, signal=37%
Type 3	Adipose_Visceral_Omentum	ACTIN FILAMENT ORGANIZATION	131	-0.296912	-1.32137	0.042	1712	tags=30%, list=22%, signal=38%
Type 3	Cells_Cultured_fibroblasts	EPIGENETIC REGULATION OF GENE EXPRESSION	49	-0.475557	-1.7549	0.001	1572	tags=35%, list=17%, signal=41%
Type 3	Cells_Cultured_fibroblasts	THIOESTER METABOLIC PROCESS	40	-0.488647	-1.75387	0.002	2088	tags=40%, list=22%, signal=51%
Type 3	Cells_Cultured_fibroblasts	INTRACILIARY TRANSPORT	27	-0.552246	-1.74079	0.004	1496	tags=41%, list=16%, signal=48%
Type 3	Cells_Cultured_fibroblasts	THIOESTER BIOSYNTHETIC PROCESS	24	-0.549006	-1.7272	0.006	2713	tags=50%, list=29%, signal=70%
Type 3	Cells_Cultured_fibroblasts	REGULATION OF VACUOLE ORGANIZATION	22	-0.548179	-1.70359	0.008	1123	tags=36%, list=12%, signal=41%
Type 3	Cells_Cultured_fibroblasts	ENDOSOME TO LYSOSOME TRANSPORT	35	-0.489606	-1.68259	0.008	942	tags=20%, list=10%, signal=22%
Type 3	Cells_Cultured_fibroblasts	REGULATION OF PHOSPHOLIPASE C ACTIVITY	19	-0.563496	-1.67035	0.01	693	tags=21%, list=7%, signal=23%
Type 3	Cells_Cultured_fibroblasts	HETEROCHROMATIN ORGANIZATION	27	-0.513504	-1.63355	0.015	2177	tags=37%, list=23%, signal=48%
Type 3	Cells_Cultured_fibroblasts	ENDOSOME TRANSPORT VIA MULTIVESICULAR BODY SORTING PATHWAY	26	-0.506791	-1.63241	0.022	1345	tags=31%, list=14%, signal=36%
Type 3	Cells_Cultured_fibroblasts	REGULATION OF KERATINOCYTE PROLIFERATION	16	-0.552159	-1.58473	0.035	1496	tags=44%, list=16%, signal=52%
Type 3	Cells_Cultured_fibroblasts	LATE ENDOSOME TO VACUOLE TRANSPORT	24	-0.497342	-1.55202	0.036	1345	tags=29%, list=14%, signal=34%
Type 3	Cells_Cultured_fibroblasts	ATTACHMENT OF SPINDLE MICROTUBULES TO KINETOCHORE	17	-0.541332	-1.54751	0.043	624	tags=29%, list=7%, signal=31%
Type 3	Cells_Cultured_fibroblasts	HEMATOPOIETIC PROGENITOR CELL DIFFERENTIATION	37	-0.445793	-1.54546	0.03	953	tags=22%, list=10%, signal=24%
Type 3	Cells_Cultured_fibroblasts	B CELL RECEPTOR SIGNALING PATHWAY	16	-0.537634	-1.54306	0.023	1596	tags=38%, list=17%, signal=45%
Type 3	Cells_Cultured_fibroblasts	MULTIVESICULAR BODY SORTING PATHWAY	30	-0.461852	-1.53638	0.042	1345	tags=27%, list=14%, signal=31%
Type 3	Cells_Cultured_fibroblasts	NEGATIVE REGULATION OF AUTOPHAGY	30	-0.46456	-1.52893	0.025	1059	tags=23%, list=11%, signal=26%
Type 3	Cells_Cultured_fibroblasts	NEGATIVE REGULATION OF GENE EXPRESSION EPIGENETIC	26	-0.472581	-1.5171	0.043	1572	tags=27%, list=17%, signal=32%
Type 3	Cells_Cultured_fibroblasts	NEGATIVE REGULATION OF HEMOPOIESIS	29	-0.453776	-1.50779	0.039	2493	tags=55%, list=26%, signal=75%
Type 3	Cells_Cultured_fibroblasts	NUCLEOSIDE BISPHOSPHATE METABOLIC PROCESS	55	-0.398713	-1.50626	0.024	2088	tags=35%, list=22%, signal=44%
Type 3	Cells_Cultured_fibroblasts	NADH METABOLIC PROCESS	18	-0.511117	-1.49022	0.045	1979	tags=39%, list=21%, signal=49%
Type 3	Cells_Cultured_fibroblasts	CELLULAR PIGMENTATION	32	-0.434619	-1.48422	0.031	2047	tags=38%, list=22%, signal=48%
Type 3	Cells_Cultured_fibroblasts	PROTEIN HOMOTETRAMERIZATION	22	-0.486384	-1.47696	0.041	3577	tags=64%, list=38%, signal=102%
Type 3	Cells_Cultured_fibroblasts	REGULATION OF SYNAPSE ASSEMBLY	32	-0.431985	-1.47437	0.036	2232	tags=44%, list=24%, signal=57%
Type 3	Cells_Cultured_fibroblasts	CHROMATIN REMODELING	111	-0.34411	-1.47409	0.013	1390	tags=23%, list=15%, signal=26%
Type 3	Cells_Cultured_fibroblasts	NEUROINFLAMMATORY RESPONSE	19	-0.499911	-1.47393	0.047	1843	tags=42%, list=19%, signal=52%
Type 3	Cells_Cultured_fibroblasts	DORSAL VENTRAL PATTERN FORMATION	34	-0.44351	-1.47044	0.029	944	tags=29%, list=10%, signal=33%
Type 3	Cells_Cultured_fibroblasts	MONOCARBOXYLIC ACID TRANSPORT	34	-0.431758	-1.4641	0.044	1214	tags=26%, list=13%, signal=30%
Type 3	Cells_Cultured_fibroblasts	SULFUR COMPOUND BIOSYNTHETIC PROCESS	77	-0.361856	-1.46273	0.018	2774	tags=43%, list=29%, signal=60%
Type 3	Cells_Cultured_fibroblasts	NUCLEAR MEMBRANE REASSEMBLY	18	-0.503667	-1.45265	0.043	351	tags=22%, list=4%, signal=23%
Type 3	Cells_Cultured_fibroblasts	RESPONSE TO ORGANOPHOSPHORUS	51	-0.391154	-1.44704	0.033	1727	tags=33%, list=18%, signal=41%
Type 3	Cells_Cultured_fibroblasts	MEMBRANE FISSION	27	-0.443609	-1.44549	0.039	912	tags=22%, list=10%, signal=25%
Type 3	Cells_Cultured_fibroblasts	SPHINGOLIPID METABOLIC PROCESS	71	-0.357101	-1.42819	0.031	1852	tags=28%, list=20%, signal=35%
Type 3	Cells_Cultured_fibroblasts	TELOMERE ORGANIZATION	68	-0.353432	-1.40512	0.044	1535	tags=25%, list=16%, signal=30%
Type 3	Cells_Cultured_fibroblasts	NEURON PROJECTION EXTENSION	66	-0.358427	-1.39412	0.038	2183	tags=38%, list=23%, signal=49%
Type 3	Cells_Cultured_fibroblasts	DNA REPLICATION	122	-0.307059	-1.35269	0.03	1560	tags=20%, list=16%, signal=24%
Type 3	Cells_Cultured_fibroblasts	NEGATIVE REGULATION OF TRANSCRIPTION BY RNA POLYMERASE II	277	-0.269688	-1.30432	0.013	2017	tags=28%, list=21%, signal=34%
Type 3	Cells_Cultured_fibroblasts	SKELETAL SYSTEM DEVELOPMENT	211	-0.27194	-1.29206	0.027	1733	tags=26%, list=18%, signal=31%
Type 3	Cells_Cultured_fibroblasts	POSITIVE REGULATION OF CELL DEATH	222	-0.271685	-1.27808	0.037	1877	tags=25%, list=20%, signal=31%
Type 3	Cells_Cultured_fibroblasts	NEGATIVE REGULATION OF RNA METABOLIC PROCESS	426	-0.251665	-1.27542	0.009	2066	tags=27%, list=22%, signal=33%
Type 3	Cells_Cultured_fibroblasts	NEGATIVE REGULATION OF NUCLEOBASE CONTAINING COMPOUND METABOLIC PROCESS	474	-0.244338	-1.254	0.015	2066	tags=26%, list=22%, signal=31%
Type 3	Cells_Cultured_fibroblasts	IMMUNE SYSTEM DEVELOPMENT	339	-0.244838	-1.22673	0.036	1422	tags=18%, list=15%, signal=20%
Type 3	Cells_Cultured_fibroblasts	CELLULAR RESPONSE TO DNA DAMAGE STIMULUS	356	-0.241532	-1.20105	0.046	2305	tags=27%, list=24%, signal=35%
Type 3	Skin_Sun_Exposed_Lower_leg	MITOCHONDRIAL DNA METABOLIC PROCESS	16	-0.65639	-1.85606	0.004	507	tags=25%, list=5%, signal=26%
Type 3	Skin_Sun_Exposed_Lower_leg	MITOCHONDRIAL GENOME MAINTENANCE	19	-0.608487	-1.80465	0.002	713	tags=26%, list=7%, signal=28%
Type 3	Skin_Sun_Exposed_Lower_leg	HEMATOPOIETIC PROGENITOR CELL DIFFERENTIATION	33	-0.527189	-1.78071	0.002	2137	tags=39%, list=20%, signal=49%
Type 3	Skin_Sun_Exposed_Lower_leg	DIGESTIVE SYSTEM PROCESS	34	-0.496967	-1.72417	0.006	2360	tags=53%, list=22%, signal=68%
Type 3	Skin_Sun_Exposed_Lower_leg	STRESS FIBER ASSEMBLY	46	-0.460093	-1.69358	0.002	485	tags=26%, list=5%, signal=27%
Type 3	Skin_Sun_Exposed_Lower_leg	PYRIMIDINE CONTAINING COMPOUND CATABOLIC PROCESS	22	-0.540062	-1.67274	0.014	2948	tags=59%, list=28%, signal=82%
Type 3	Skin_Sun_Exposed_Lower_leg	REGULATION OF LEUKOCYTE APOPTOTIC PROCESS	30	-0.502375	-1.64987	0.01	2719	tags=50%, list=26%, signal=67%
Type 3	Skin_Sun_Exposed_Lower_leg	NEGATIVE REGULATION OF G PROTEIN COUPLED RECEPTOR SIGNALING PATHWAY	15	-0.586711	-1.61486	0.033	1189	tags=40%, list=11%, signal=45%
Type 3	Skin_Sun_Exposed_Lower_leg	VESICLE DOCKING	27	-0.490546	-1.59174	0.017	2223	tags=41%, list=21%, signal=51%
Type 3	Skin_Sun_Exposed_Lower_leg	NEGATIVE REGULATION OF LEUKOCYTE APOPTOTIC PROCESS	15	-0.573311	-1.56851	0.023	2529	tags=47%, list=24%, signal=61%
Type 3	Skin_Sun_Exposed_Lower_leg	DIGESTION	42	-0.425999	-1.56368	0.015	2360	tags=48%, list=22%, signal=61%
Type 3	Skin_Sun_Exposed_Lower_leg	REGULATION OF ACTIN FILAMENT BUNDLE ASSEMBLY	44	-0.431987	-1.55582	0.014	813	tags=27%, list=8%, signal=29%
Type 3	Skin_Sun_Exposed_Lower_leg	GLYCOLIPID BIOSYNTHETIC PROCESS	30	-0.460069	-1.55	0.026	1567	tags=27%, list=15%, signal=31%
Type 3	Skin_Sun_Exposed_Lower_leg	OOCYTE DIFFERENTIATION	22	-0.496529	-1.5444	0.04	893	tags=27%, list=8%, signal=30%
Type 3	Skin_Sun_Exposed_Lower_leg	POSITIVE REGULATION OF CELLULAR CARBOHYDRATE METABOLIC PROCESS	17	-0.544988	-1.54433	0.044	1470	tags=41%, list=14%, signal=48%
Type 3	Skin_Sun_Exposed_Lower_leg	MYELOID CELL HOMEOSTASIS	50	-0.414422	-1.53918	0.02	1863	tags=30%, list=18%, signal=36%
Type 3	Skin_Sun_Exposed_Lower_leg	POSITIVE REGULATION OF EXTRINSIC APOPTOTIC SIGNALING PATHWAY	17	-0.534305	-1.53868	0.036	2172	tags=53%, list=21%, signal=67%
Type 3	Skin_Sun_Exposed_Lower_leg	POSITIVE REGULATION OF ACTIN FILAMENT BUNDLE ASSEMBLY	26	-0.470585	-1.51494	0.035	813	tags=31%, list=8%, signal=33%
Type 3	Skin_Sun_Exposed_Lower_leg	POSITIVE REGULATION OF PROTEIN KINASE B SIGNALING	43	-0.414327	-1.51274	0.019	507	tags=19%, list=5%, signal=19%
Type 3	Skin_Sun_Exposed_Lower_leg	ACTIN FILAMENT BUNDLE ORGANIZATION	68	-0.37391	-1.49635	0.014	813	tags=26%, list=8%, signal=28%
Type 3	Skin_Sun_Exposed_Lower_leg	LIPOSACCHARIDE METABOLIC PROCESS	47	-0.402867	-1.47923	0.015	885	tags=17%, list=8%, signal=18%
Type 3	Skin_Sun_Exposed_Lower_leg	VASOCONSTRICTION	34	-0.429467	-1.46469	0.045	1279	tags=26%, list=12%, signal=30%
Type 3	Skin_Sun_Exposed_Lower_leg	POSITIVE REGULATION OF APOPTOTIC SIGNALING PATHWAY	46	-0.392314	-1.45224	0.045	2771	tags=48%, list=26%, signal=65%
Type 3	Skin_Sun_Exposed_Lower_leg	AMINO SUGAR METABOLIC PROCESS	17	-0.494464	-1.44373	0.048	1425	tags=35%, list=13%, signal=41%
Type 3	Skin_Sun_Exposed_Lower_leg	CELLULAR RESPONSE TO STARVATION	74	-0.356909	-1.44346	0.031	2781	tags=43%, list=26%, signal=58%
Type 3	Skin_Sun_Exposed_Lower_leg	ACTOMYOSIN STRUCTURE ORGANIZATION	79	-0.351141	-1.4308	0.032	1047	tags=20%, list=10%, signal=22%
Type 3	Skin_Sun_Exposed_Lower_leg	REGULATION OF ACTOMYOSIN STRUCTURE ORGANIZATION	43	-0.399183	-1.4252	0.042	813	tags=23%, list=8%, signal=25%
Type 3	Skin_Sun_Exposed_Lower_leg	REGULATION OF CANONICAL WNT SIGNALING PATHWAY	76	-0.354748	-1.42116	0.027	1073	tags=21%, list=10%, signal=23%
Type 3	Skin_Sun_Exposed_Lower_leg	POSITIVE REGULATION OF SMALL MOLECULE METABOLIC PROCESS	57	-0.376199	-1.41988	0.038	1895	tags=32%, list=18%, signal=38%
Type 3	Skin_Sun_Exposed_Lower_leg	CELL CELL ADHESION VIA PLASMA MEMBRANE ADHESION MOLECULES	85	-0.324875	-1.34083	0.043	2628	tags=36%, list=25%, signal=48%
Type 3	Skin_Sun_Exposed_Lower_leg	ORGANOPHOSPHATE BIOSYNTHETIC PROCESS	265	-0.260901	-1.27831	0.027	2536	tags=28%, list=24%, signal=36%
Type 3	Skin_Sun_Exposed_Lower_leg	NUCLEOBASE CONTAINING SMALL MOLECULE METABOLIC PROCESS	294	-0.251323	-1.24687	0.047	2454	tags=29%, list=23%, signal=37%
Type 3	Skin_Sun_Exposed_Lower_leg	ORGANOPHOSPHATE METABOLIC PROCESS	452	-0.23258	-1.20825	0.036	1976	tags=21%, list=19%, signal=25%
Type 3	Skin_Not_Sun_Exposed_Suprapubic	POSITIVE REGULATION OF TRANSMEMBRANE RECEPTOR PROTEIN SERINE THREONINE KINASE SIGNALING PATHWAY	29	-0.53394	-1.78452	0.002	1358	tags=34%, list=14%, signal=40%
Type 3	Skin_Not_Sun_Exposed_Suprapubic	SENSORY PERCEPTION OF SMELL	18	-0.583063	-1.7218	0.002	1476	tags=39%, list=16%, signal=46%
Type 3	Skin_Not_Sun_Exposed_Suprapubic	NEGATIVE REGULATION OF G PROTEIN COUPLED RECEPTOR SIGNALING PATHWAY	16	-0.602889	-1.71743	0.017	902	tags=38%, list=10%, signal=41%
Type 3	Skin_Not_Sun_Exposed_Suprapubic	ENDOSOME TO LYSOSOME TRANSPORT	31	-0.502114	-1.70278	0.013	1777	tags=39%, list=19%, signal=47%
Type 3	Skin_Not_Sun_Exposed_Suprapubic	NEGATIVE REGULATION OF LEUKOCYTE APOPTOTIC PROCESS	16	-0.609242	-1.69535	0.01	1549	tags=38%, list=16%, signal=45%
Type 3	Skin_Not_Sun_Exposed_Suprapubic	RESPIRATORY GASEOUS EXCHANGE BY RESPIRATORY SYSTEM	29	-0.499194	-1.67511	0.01	1426	tags=41%, list=15%, signal=49%
Type 3	Skin_Not_Sun_Exposed_Suprapubic	GLYCOSPHINGOLIPID METABOLIC PROCESS	17	-0.581625	-1.67194	0.01	1011	tags=41%, list=11%, signal=46%
Type 3	Skin_Not_Sun_Exposed_Suprapubic	DETECTION OF CHEMICAL STIMULUS	39	-0.477611	-1.66725	0.007	2372	tags=54%, list=25%, signal=71%
Type 3	Skin_Not_Sun_Exposed_Suprapubic	CELLULAR RESPONSE TO GLUCOSE STARVATION	23	-0.538329	-1.66685	0.012	1888	tags=57%, list=20%, signal=70%
Type 3	Skin_Not_Sun_Exposed_Suprapubic	GOLGI TO PLASMA MEMBRANE TRANSPORT	32	-0.486544	-1.66386	0.004	1088	tags=25%, list=11%, signal=28%
Type 3	Skin_Not_Sun_Exposed_Suprapubic	SENSORY PERCEPTION OF CHEMICAL STIMULUS	44	-0.453652	-1.63261	0.009	2344	tags=45%, list=25%, signal=60%
Type 3	Skin_Not_Sun_Exposed_Suprapubic	MUSCLE CELL APOPTOTIC PROCESS	27	-0.505655	-1.62	0.012	1947	tags=59%, list=21%, signal=74%
Type 3	Skin_Not_Sun_Exposed_Suprapubic	NEGATIVE REGULATION OF MUSCLE CELL DIFFERENTIATION	16	-0.572578	-1.61294	0.017	1358	tags=38%, list=14%, signal=44%
Type 3	Skin_Not_Sun_Exposed_Suprapubic	RESPONSE TO ALKALOID	33	-0.469876	-1.60735	0.014	2397	tags=48%, list=25%, signal=65%
Type 3	Skin_Not_Sun_Exposed_Suprapubic	REGULATION OF NUCLEOTIDE METABOLIC PROCESS	35	-0.468244	-1.60708	0.017	1802	tags=37%, list=19%, signal=46%
Type 3	Skin_Not_Sun_Exposed_Suprapubic	BLASTOCYST DEVELOPMENT	37	-0.460907	-1.60256	0.015	2598	tags=43%, list=27%, signal=59%
Type 3	Skin_Not_Sun_Exposed_Suprapubic	CELLULAR RESPONSE TO STARVATION	66	-0.408289	-1.60079	0.011	2108	tags=39%, list=22%, signal=50%
Type 3	Skin_Not_Sun_Exposed_Suprapubic	ENDODERM DEVELOPMENT	19	-0.520928	-1.5802	0.031	2842	tags=63%, list=30%, signal=90%
Type 3	Skin_Not_Sun_Exposed_Suprapubic	GLYCOLIPID BIOSYNTHETIC PROCESS	27	-0.485158	-1.57426	0.019	1141	tags=30%, list=12%, signal=34%
Type 3	Skin_Not_Sun_Exposed_Suprapubic	POST GOLGI VESICLE MEDIATED TRANSPORT	60	-0.408046	-1.57053	0.009	1088	tags=22%, list=11%, signal=24%
Type 3	Skin_Not_Sun_Exposed_Suprapubic	NEURAL TUBE FORMATION	38	-0.449012	-1.56425	0.015	2617	tags=53%, list=28%, signal=72%
Type 3	Skin_Not_Sun_Exposed_Suprapubic	SYNAPTIC VESICLE TRANSPORT	16	-0.552009	-1.56388	0.037	382	tags=25%, list=4%, signal=26%
Type 3	Skin_Not_Sun_Exposed_Suprapubic	REGULATION OF CARBOHYDRATE CATABOLIC PROCESS	21	-0.500595	-1.55975	0.044	1683	tags=43%, list=18%, signal=52%
Type 3	Skin_Not_Sun_Exposed_Suprapubic	BODY FLUID SECRETION	26	-0.474624	-1.55739	0.021	1990	tags=42%, list=21%, signal=53%
Type 3	Skin_Not_Sun_Exposed_Suprapubic	LIPOSACCHARIDE METABOLIC PROCESS	44	-0.413091	-1.55338	0.011	1141	tags=25%, list=12%, signal=28%
Type 3	Skin_Not_Sun_Exposed_Suprapubic	REGULATION OF MYOBLAST DIFFERENTIATION	22	-0.507376	-1.55319	0.028	1792	tags=32%, list=19%, signal=39%
Type 3	Skin_Not_Sun_Exposed_Suprapubic	STRIATED MUSCLE CELL APOPTOTIC PROCESS	18	-0.533176	-1.54687	0.042	1942	tags=56%, list=20%, signal=70%
[truncated: 711 more rows]

## Sheet: Data S5
Supplementary Data S5. Results of TWAS using CONTENT panel.
[truncated: 233 more rows]

[truncated: 2 more sheets: Data S6, Data S7]
